# Supplementary material for: Introducing a hemoglobin G-Makassar variant in HSCs by in vivo base editing treats sickle cell disease in mice
Source: Mol Ther. 2024 Oct 28;32(12):4353–71. doi: 10.1016/j.ymthe.2024.10.018 (PMC11638829; doi:10.1016/j.ymthe.2024.10.018)
Supplement: Table S1. Potential off-target sites in mouse genome identified by CIRCLE-Seq [file mmc2.xlsx]

## Sheet: Table S1
Table S1. Potential off-target sites in mouse genome identified by CIRCLE-Seq. Genomic DNA from CD46/Townes naive mice was cleaved with recombinant Cas9-NRCH plus the guide sequence sgRNA_Maka for CIRCLE-Seq. A total of 2372 sites were nominated. The top 20 sites, highlighted in grey, were further analyzed by amplicon deep sequencing. Primers used for PCR and amplicon reference sequences used for…
	Chromosome	Start	End	Genomic Coordinate	Reads_CIRCLE-seq	Strand	NCBI annotation	Site_Sequence	Site_Substitution_Number	Site_Sequence_Gaps_Allowed	Amplicon NGS primer_Forward	Amplicon NGS primer_Reverse	Amplicon ref seq	Amplicon length	File_Name	Cell	Target_site	Full_Name	Target_Sequence	Realigned_Target_Sequence
mOT1	chr16	4913650	4913674	chr16:4913650-4913674	2495	+	intron(mahogunin, ring finger 1)	GGCTCCACAGGAGTCAGGTGGCTG	2		TCCTGTTTCTATCTGGGATGGTTG	GGACGCTGCTTGTTTTTTTTATTT	TCCTGTTTCTATCTGGGATGGTTGAAGCTTTCAATCCCTATAGAACAAATGGCTGCCAGTTCAGAGGAGTACCAGAGGAGGTGGGAGGTTGGGTGGGGGGCCCATGGCTCCACAGGAGTCAGGTGGCTGCTTTGCTGCTCTCAGGTACAGCTGTAAGAACCCTTCTCTGCAATCTGAGACCGTCCACTACAAGAGAGGCGTTAGCCAGCAGTTCTCCCTGCCTTCTTTCAAGATTGACTTCTCCGAGTGGAAGGATGATGAGGTAACCCTGGGGAACTCGAGTGGTGCACAGACGTACTTGCAGGTCAAACACCCACGCACATATAATGTGAAAATAAAAAAAACAAGCAGCGTCC	356	MouseMakassar.bam	MouseMakassar	MouseMakassar	MouseMakassar_MouseMakassar_chr16:4913650-4913674_2495	TTCTCCACAGGAGTCAGGTGNNNN	none
mOT2	chr15	101490653	101490677	chr15:101490653-101490677	1873	-	intron(mRNA-keratin 83)	AGGTCCACAGGAGCCAGGATGGAC	6		GTGGGATTGAAGGACGAGGAACAT	TGCCTGGTGGCTTATCTCACAGAG	GTGGGATTGAAGGACGAGGAACATGGCTGACTGCAGGGAGAGACTGTTGATTGGCAGGGGTTGTATCTCACCACCATTATTACAGACTATCAGGGTGCCCAAGCTGCATGTAGACCCTGTCTCCCCACCACCAGGTTGGTCCACTCCCTGATTCCGACGCCTGTGTTTAATGACCTTTCCATGGACTTAGTAAGTTCTACCTTGTGCTACCTTTAGTGTCTCATGTGTGCCAGCTCTAGATAGCTCTCCCCAGGGCCCCAGCTGCTCTCTCCGTGGAGCTTGTACTCAAGCCTCAGCTGCATGTGGATGTCTGGATTCTGTGAAGACAGCTGCAGGTTTGAGTCCATCCTGGCTCCTGTGGACCTGGGCTGTGGCTATAGCGCAGGCCTGCGTGCTGAG…	484	MouseMakassar.bam	MouseMakassar	MouseMakassar	MouseMakassar_MouseMakassar_chr15:101490653-101490677_1873	TTCTCCACAGGAGTCAGGTGNNNN	none
mOT3	chr3	89742564	89742587	chr3:89742564-89742587	1824	-	intron(adenosine deaminase, RNA-specific)			CTCTCCACAGGAG-CAGATGGGAC	TCCGCTATGTTGTGTATCGTAAGG	GCAAAGATCTGGGAGAGTTCTGTC	TCCGCTATGTTGTGTATCGTAAGGAACTAGACATGATGTAGGCACATAGCAGAATACGCAGGCTCCTTTGCAAACACCATGCCATTTTATATCAAGGACTTGAGTGCTTAGTGACTGTGGTGTCCTCAAGGGAGTCCTAGAACCATCTCCCATGGACACCAAGGGACAGCTGTCCGTCCCATCTGCTCCTGTGGAGAGGACAGATCTAGTAAAGGGACAGAGAGATGGTCTGCTGGGTGAGCAGGGAGTGAGGGGAAGGTGAACCTGGTACCAGCTGCGTCAGTGGCACCCTTGTAGATTGTCTGAGCTTTAGCAGAAAAGCAGTAAAAAGTCACTGATGGTCTGAGTGGAGCACGGGCTCTCACCACCATTGTCCCTTGTTTCCTGCTAAATTCTGTT…	432	MouseMakassar.bam	MouseMakassar	MouseMakassar	MouseMakassar_MouseMakassar_chr3:89742564-89742587_1824	TTCTCCACAGGAGTCAGGTGNNNN	TTCTCCACAGGAGTCAGGTGNNNN
mOT4	chr12	5775225	5775249	chr12:5775225-5775249	1736	+	intron(predicted gene 9548, transcript variant X1)	CTTTCCACAGAACTCAGATGGGGT	5	TT-TCCACAGAACTCAGATGGGGT	TTGGGGGATGTCTTCAGTAGGAAT	GAGGCAGCTTAGGAGAAAGGTTAG	TTGGGGGATGTCTTCAGTAGGAATGTGAAGGTAATAATAACAGAGAAATTATAGTGGACAATAGTGATGGCTCATGCTTGTTGGGCTTTTCTCATCCTTCCCAGGTATGAGCCTGGGCTTTTATTCTGCATTTCATGCTTTCCACAGAACTCAGATGGGGTAAGAGGTTAAGAAATGTGCTTAGCTACCTGACTAGTAGATGATGGTAGAGATGGATTTGAACTGGGAGGCCTATACAGTGCCTGTGCTCTTAAACTCAGTTCACACTAACCTTTCTCCTAAGCTGCCTC	290	MouseMakassar.bam	MouseMakassar	MouseMakassar	MouseMakassar_MouseMakassar_chr12:5775225-5775249_1736	TTCTCCACAGGAGTCAGGTGNNNN	TTCTCCACAGGAGTCAGGTGNNNN
mOT5	chr10	79646775	79646799	chr10:79646775-79646799	1593	-	intron(mRNA-outer dense fiber of sperm tails 3-like 2, transcript variant X1)	GGATCCACAGGAGTCAGGGGCTAG	4		GGTGTTTTGTGCTCTGTTTTGTTT	GAGTTGAAGGGTCGGATGTTGTGT	GGTGTTTTGTGCTCTGTTTTGTTTGAGACAAGGACTCACAATGTAGCCCAGGTTGATGTTGGACTCCTGGTCCTCCTGCCTCTGCCTTCCCTGTGCTATGACTGCATTCAGGAGGTGACTAAGAGCTCCCTCCTTTGGTCACAGACAACGGATGCTGACATGATTAAGATTCTCAGAGTCCCTCGGAAACATACCAAAAGGCCTGAGCCCTGGGCACTCCAACAAATTTCACATCAGCCATTTTGGATTCTAGCCCCTGACTCCTGTGGATCCCTAAAGCTGGGATCCAGGAGTCTCAGAGGGTCCCACAAGCCCAACATGCATGTCCTTGTCCTCTTGACTTACCCTATTCAGCTCCACCCTGGTCACATGGGATTAAATGGCTGGTCCTGACACACA…	446	MouseMakassar.bam	MouseMakassar	MouseMakassar	MouseMakassar_MouseMakassar_chr10:79646775-79646799_1593	TTCTCCACAGGAGTCAGGTGNNNN	none
mOT6	chr9	16811103	16811127	chr9:16811103-16811127	1446	-	intergenic	GACTCCACAGGAGTCAGATAAGTT	4		CGGTGTTTTCTTTCTCTCTTCTGG	AGGCTGTGGTCGGTGTCTTATTTA	CGGTGTTTTCTTTCTCTCTTCTGGAGCAAACCCTCCCTACTAGAGCCCTCATACTGGTTTTTTCCACCTCTGGGATGCCTGCAACTTCCCATATACAATTATAGCTCTGATTACACGTGTTCTCACACCCATTTGCTCTCCTTTAGCTGTGATGCTGTGAATCAGGAGATGCTGAGCTCAGAAACAGCACCTAGCATGATGGTGGGGCCTGGAGGCTGGTAGATACTTGCTTTGTAACTTATCTGACTCCTGTGGAGTCTGATTTTTCCTCAGAACTACTCTAGCGAGTAAATAAGACACCGACCACAGCCT	312	MouseMakassar.bam	MouseMakassar	MouseMakassar	MouseMakassar_MouseMakassar_chr9:16811103-16811127_1446	TTCTCCACAGGAGTCAGGTGNNNN	none
mOT7	chr11	24194515	24194539	chr11:24194515-24194539	1436	+	intergenic	CATCCCACAGGATTCAGATGGGTC	6	ATC-CCACAGGATTCAGATGGGTC	CTGAGCTAGGAACACAGAGAAGGG	TCACGGATTAGATGAACAAAAATG	CTGAGCTAGGAACACAGAGAAGGGTTGGTGAGATGGCTCAGTGGTCAAGGAGTTTGCTGCCAAGCCTGACAATCTGAGTTTCAACTCTGGGAACCACAGTGTGGAAGGAGCAAACGGACTCCCTCAAGCTGGCCTATGTCTGCGACATGTGTGTGCAGCGCACACATACGCACACACTGAATAAATGTCAACAAAACGAGTTACCCCCACATCCCACAGGATTCAGATGGGTCACTTCATAATTCCTAAAAGCTATGCAAACCACACAATTATACACATGTGTACTTTTATTGTATCATTTACATTTTTGTTCATCTAATCCGTGA	326	MouseMakassar.bam	MouseMakassar	MouseMakassar	MouseMakassar_MouseMakassar_chr11:24194515-24194539_1436	TTCTCCACAGGAGTCAGGTGNNNN	TTCTCCACAGGAGTCAGGTGNNNN
mOT8	chr13	35308935	35308959	chr13:35308935-35308959	1372	-	intergenic	TTCTCCACTGGAGTCATGTGGGCC	2		TTGAAAGACACAATCTGTCAAACTC	TGAAAGCCACTAGAAAAACTGGTAC	TTGAAAGACACAATCTGTCAAACTCATATATAGTTGGATGACATGAATAGGTTCATGTTTATTACAGAAATGAATTAACAATTAATAATTTCTGAAAAGAAGCTGGAGGCATAGAAAAAAACAGGCCCACATGACTCCAGTGGAGAATTCTACCACATATTAAAGGGGGAAACATTGTACCAGTTTTTCTAGTGGCTTTCA	201	MouseMakassar.bam	MouseMakassar	MouseMakassar	MouseMakassar_MouseMakassar_chr13:35308935-35308959_1372	TTCTCCACAGGAGTCAGGTGNNNN	none
mOT9	chr10	75156815	75156839	chr10:75156815-75156839	1308	-	intron(BCR activator of RhoGEF and GTPase)	CTTTCCAAAGGAGTCAGGTCGCCT	4	TT-TCCAAAGGAGTCAGGTCGCCT	CCTAGGTCCTAGTCACTCCCGAA	AGAGAACAGCCCTGCCTTTTCAT	CCTAGGTCCTAGTCACTCCCGAATATTGTCCAGGTTTTGAAAAAAACCTGAAGGCCTCTCCTCTGCTTTTATAAGGCGACCTGACTCCTTTGGAAAGGGCCTAAACGAGCATATCCCTAGTTTGTCCTGGGGCTCAGCCCAAAGAAAAAAGCTCTTCACATCCTCTAAGGGGCACCAGCAACAGCCAAGGAAGGTCCTGGGCTGTATGAGCAGGCAGATGGGATTTCTGTGTCACATGAGCCCGGGGTTAAAGGTGGAGAGCAATGAGCCACAACTGAGGAGGAGCAGGTGACATTGGTTCCAGATGAAAAGGCAGGGCTGTTCTCT	327	MouseMakassar.bam	MouseMakassar	MouseMakassar	MouseMakassar_MouseMakassar_chr10:75156815-75156839_1308	TTCTCCACAGGAGTCAGGTGNNNN	TTCTCCACAGGAGTCAGGTGNNNN
mOT10	chr5	97329371	97329395	chr5:97329371-97329395	1280	-	intron(predicted gene, 33969)	AACTCCACAGGGGCCAGGTGGGGT	4		AACCTCCCCACATTACTCACCACT	TGTCAACCAGATCCTCAGCTTCTT	CCTCCCCACATTACTCACCACTCAGAAGTAAGCTGCTCTAACTGAAAAGAGATATGGCTTACTAGGAATATATGCATCTGGGAATTAAGAGTTAGAATGTAGGAGTTCTCAAAATAACACATAGGAACCCATCTCAGGAGTCCTGTTTCCTGTCACTGGATCAGTCAGTTCTGCTCTCCTGTGGATCTCAGACACCAAGGCAGATGACACAAGAGCCTATGGCTCCCTCAGTGTATACAGCAATGACCCCACCTGGCCCCTGTGGAGTTCTTATGTCACTAGGAGGAAAATATGCAAAAGAAAAGAAAGAAGCTGAGGATCTGGTTGACA	330	MouseMakassar.bam	MouseMakassar	MouseMakassar	MouseMakassar_MouseMakassar_chr5:97329371-97329395_1280	TTCTCCACAGGAGTCAGGTGNNNN	none
mOT11	chr15	64089780	64089804	chr15:64089780-64089804	1226	+	intron(ArfGAP with SH3 domain, ankyrin repeat and PH domain1)	GTTTCCACAGGAGTCAGGGGTCCA	3	TT-TCCACAGGAGTCAGGGGTCCA	AGGAGTAGTTAGACAGGAGACGGC	CAACCAAGTTTGATAAGCAAGAGG	AGGAGTAGTTAGACAGGAGACGGCAGGTAGCACCCAGTGATGGGTGTACTGGATGAGAGCCCACCCCACATCTGCCTGTAGGCCTGGGGTGGCGGCAAGCTCAACCGCCCTGCCCTGTGGTGAACTATACAGTGTTTGATAATAACAGGCAGTGTGGCAAAGCAACAGCACCAAGAGCAAGGCCTGGGCCTTTCGGAAGTGTGAGGGCATCCCTTGGGGCTGCGCAGACATGGAATTACTGAGGAAGGTTTCCACAGGAGTCAGGGGTCCACGCAGTCATCCCCTGGATAAGCCCAGACACACCTTCACAAACCTCTTGCTTATCAAACTTGGTTG	336	MouseMakassar.bam	MouseMakassar	MouseMakassar	MouseMakassar_MouseMakassar_chr15:64089780-64089804_1226	TTCTCCACAGGAGTCAGGTGNNNN	TTCTCCACAGGAGTCAGGTGNNNN
mOT12	chr4	150611747	150611771	chr4:150611747-150611771	1180	+	intron(arginine glutamic acid dipeptide (RE) repeats)	GCCACCACAGGATTCAGGTGTGAG	4		CCCTGTGAGCTGGAGTGAAAGAG	TACAAAGATGGGCCAAAGTGGAA	CCCTGTGAGCTGGAGTGAAAGAGTAGAGCTATGCAGGTCTGCCCAGCCCAGAACACTGCCCAGGGGCCCCAGTGTTGTGTGTTCTGCTTTGTGAGAGCCAGAAGCCATCTAGGTTCAATAAGACGGAATTCTAGGCTGCTCGGATGTACGAGGAAGGCATTGTGGGTACAGATTCACCTGTGCTGGCCACCACAGGATTCAGGTGTGAGTGACATCAGCCTCCCAAAATCTAGCAGGGCAGGACCTTGAGTACTTTCCGCACAGGTGCAAGCTCTTTGCTCTGGTGACAGCTCCTGAGGAATTAAAAATGAGCCTTTGTGACTGATGCTTACCTCAGTATGTGTGGTTATTTTACTGCTGGTCCCATTCCCAGCTGAACATGATGGTGTCTCTTCTGTT…	421	MouseMakassar.bam	MouseMakassar	MouseMakassar	MouseMakassar_MouseMakassar_chr4:150611747-150611771_1180	TTCTCCACAGGAGTCAGGTGNNNN	none
mOT13	chr3	157797679	157797703	chr3:157797679-157797703	1110	-	intergenic	TTCTCCTCAGGAGTCATGTGGGCC	2		CGTTTAAATGGGAATATTTTAAGCA	AGAAGGAAGAAGGTGGAAGGTGTGT	CGTTTAAATGGGAATATTTTAAGCAGGAAGACTTGCTTCAAGTCTGCTCTCAGTTACCCATGATACTACATATTTTATATTGAGGGAATCCTCAATATAAAAGCCCTACAAGACTGAGAAGTCCTGAGGCTCCTTTCAGAGGGTTGAAAAGAATTGAACCATATTCCAAAAGTATCCACATTTCAATGTTCTCCCAAAGAGGAAGAAGATGGGACAACTGGCCCACATGACTCCTGAGGAGAAGTCTCAGGATTACCTGAATTCTCTCAATCTCACTGAGCCAAGTAGGCTACAACACACCTTCCACCTTCTTCCTTCT	319	MouseMakassar.bam	MouseMakassar	MouseMakassar	MouseMakassar_MouseMakassar_chr3:157797679-157797703_1110	TTCTCCACAGGAGTCAGGTGNNNN	none
mOT14	chr17	79302458	79302482	chr17:79302458-79302482	1092	+	intergenic	ATATCCACAGGAGTCAGTGGGACT	4	ATATCCACAGGAGTCAG-TGGGAC	TTCTGGGAGGTCTTGACCTTTTGT	AGCCCCTAGCAGTTCTCTGTGTGT	TTCTGGGAGGTCTTGACCTTTTGTTGCTTTTGTTCCAAGTCAGCTATGTTTTCCACTTCTAATTGCTAGGTACTCCAGGTGACTTTGTCTGTCAAGCAGAGGCTCACTTGGCAGTCTACATATCCACAGGAGTCAGTGGGACTACAGGGTGTTCTTGTTAGCTGGTATGTAGACACACACAGAGAACTGCTAGGGGCT	198	MouseMakassar.bam	MouseMakassar	MouseMakassar	MouseMakassar_MouseMakassar_chr17:79302458-79302482_1092	TTCTCCACAGGAGTCAGGTGNNNN	TTCTCCACAGGAGTCAGGTGNNNN
mOT15	chr4	136955895	136955919	chr4:136955895-136955919	1045	+	intron(Eph receptor A8)	GTCTCTACAGGAGCCAGGGTGTGT	5	GTCTCTACAGGAGCCAGGGTGTGTG	GTGTGTGTGTGTGTGTGTGTGTG	CTCTGGGAAATGACTTCTGATGA	GTGTGTGTGTGTGTGTGTGTGTGTGCAATGGCTGCCCTGCTGTGTGCATGATGGGGTTTGGGGAGGGGGGTGCCGTCCACACATGAGGTTCTGCTAGCCTGGGTCTATGTGGATGAACCTGTGGGCTGAGTGGGCCTCCTGAGCTGAATGCTGGGCATGGAGCTCTCTGAGCAAATAGTTCAGCTTGCTTGGGACTGGAGGACACGGTAAATCCTAAATCCAGCCTGTCTCGTGAGACCGGCTTTAGCTCTAAACAGTGGTCTTGCACAGCATGCTAAGGAGAGTCTCTACAGGAGCCAGGGTGTGTGGGGCAAAACCCCTTGGTTCATTGCAATGTCCAGTGGGACCTAAGAAAAGGTGTGGGTGGGCAGCCCTGGAGCCAGTCTCAGCTCTGGGCTT…	429	MouseMakassar.bam	MouseMakassar	MouseMakassar	MouseMakassar_MouseMakassar_chr4:136955895-136955919_1045	TTCTCCACAGGAGTCAGGTGNNNN	TTCTCCACAGGAGTCAGG-TGNNNN
mOT16	chr8	11565478	11565502	chr8:11565478-11565502	1000	-	intergenic	CCTTCCACAGGAGTCATGTAAGAC	5	CT-TCCACAGGAGTCATGTAAGAC	CGACAGAGCAGCAAAGACTGATAG	GGCAGTAGATGCTACAGAAGGGAC	CGACAGAGCAGCAAAGACTGATAGGAGCAAAGAAGTGGCCTGTTGTGGACTGGGACAGACTCCAGTGCAGCAGTTCCCAGCCCTCCTGCTGTGGTGACCTCCAACAGTAAAAATGTTTCTGCCTCCCAAGTGCTGGGATTAAAGGCGTGTGCCACCACTGCCTGGCTTAAAATTGTTTACGTTGCTCCTTCATAACTAATTGTGCTCTAGTTATAAACCGTAACATAAATACGTTTTCCCGTGGTCTTACATGACTCCTGTGGAAGGGCCGTCGAACCTCACCTTCTAGTTTGGGGGTTTCTGTCTCAGGTGAAGGAAGGGACCTGATTCACACAAGGACACACTGCCTGTGGCTCCAGGGCGTGTGTCCCTTCTGTAGCATCTACTGCC	390	MouseMakassar.bam	MouseMakassar	MouseMakassar	MouseMakassar_MouseMakassar_chr8:11565478-11565502_1000	TTCTCCACAGGAGTCAGGTGNNNN	TTCTCCACAGGAGTCAGGTGNNNN
mOT17	chr5	129723844	129723868	chr5:129723844-129723868	982	-	intergenic	AGAACCACAGGAGTTAGGTGTGTA	5		AGAACAGGCAGGACCCAAGGA	AGGCGGACTAAAGTCTCAAGCAA	AGAACAGGCAGGACCCAAGGATGGAGTCGCATGAGGGGAACTCTGAATGCTTGTGAGAAACTCCAAATGAGTCTTGTAACCTCAGTTTCTTCAAAACACAAAACTTGTTCATAGACTGTGCTTCACACCCCTCCCAGGTGTAGCGAATCGCAGTGAGTTCACTCCAGATCACTCATTACTGCTTGCTGCTTTTATTATTTTTTTGCCACGTGTGGCTTGTCCTTATGATTACACACCTAACTCCTGTGGTTCTTCTATACCCTCAGAGTATAAATCGTCTGATGCTCTGAATAAACGCTATTGCTTGAGACTTTAGTCCGCCT	323	MouseMakassar.bam	MouseMakassar	MouseMakassar	MouseMakassar_MouseMakassar_chr5:129723844-129723868_982	TTCTCCACAGGAGTCAGGTGNNNN	none
mOT18	chr9	20872358	20872382	chr9:20872358-20872382	972	-	intron(shiftless antiviral inhibitor of ribosomal frameshifting)	GGTTCCACAGGAATCAGGTGTGGA	4	GT-TCCACAGGAATCAGGTGTGGA	TCTGTCCTGAAACTTGCTCTGTAG	AGACTCCCCAAATCAAAAAAATAA	TCTGTCCTGAAACTTGCTCTGTAGACCAGACTAGCCTCTTACTCAGAGATTTATCTGTCCTCTTCCCAAACCCCGAAGTGTTATTAAAGGCATACTCTACTACCACCTAGCCCTTGCTTTGTTTTTTGAGAGTGCCTCACATAGCCCAAGCTGGTCTCAGACTCAATATGCAGCTGAGGGTGACCTTGAACCCCTCATCCTCCTGCCTCCACACCTGATTCCTGTGGAACCAGGGACTTCATGAATGCCACAAAAGTCCAACTTCAATATCCTTGAACTTAAGAAGTTGAACTTTCAGCTTTGACACCTATCAAACCCCAGTCTGGCTTTCTAACCTTATTTTTTTGATTTGGGGAGTCT	360	MouseMakassar.bam	MouseMakassar	MouseMakassar	MouseMakassar_MouseMakassar_chr9:20872358-20872382_972	TTCTCCACAGGAGTCAGGTGNNNN	TTCTCCACAGGAGTCAGGTGNNNN
mOT19	chr9	16967869	16967893	chr9:16967869-16967893	968	-	intergenic	CTAACCACAGGACTCAGGTGAGAT	4		GAACCCACCTTAGAGAGTCATCAGA	CCAGGAGAGCACAGGCAGCA	GAACCCACCTTAGAGAGTCATCAGAGAGAAAATGGAAATCTGTCCTGAGTCCCAGAGTCAGACATTTCCTGGAGGCCTGCTCTCCTCTGGTAGGAAAGGTGCGCAAAGGGCTGATGATCAGCCCCACCTCCTGGGTGCAGATGTAGGCCCATAGGACCTTGTTCCAGAAGCTTTGCTGTTTCTGAGGCCCATGCTCTTCTGCGTGAACACACCTTAGAGAGTTACCATAGAGAAAATGGTGATCTCACCTGAGTCCTGTGGTTAGAGCACTCCCTGGAGGCCTGCTCTGGCAGGGAAGGTGCATGGAGGACTGAGGATCAGCCCCACCTCCTGGCCATCTGTAGGACCCTGTCCCAGATGCTCTGCTGCTTTTGCTGCCTGTGCTCTCCTGG	392	MouseMakassar.bam	MouseMakassar	MouseMakassar	MouseMakassar_MouseMakassar_chr9:16967869-16967893_968	TTCTCCACAGGAGTCAGGTGNNNN	none
mOT20	chr8	118978927	118978951	chr8:118978927-118978951	958	-	intron(cadherin 13)	ATCACCACAGAAGTCATGTGTGAC	4		AGATAAAGGTAGTGGCGTGGAATA	TTAGAGCTGAGAAAGAAAACAGAAGG	AGATAAAGGTAGTGGCGTGGAATACGGCAACAGTTGGAAAGAAGGAAATGGGTACGGATTTCGTTGAAACGTGTGTGTGTGTGTGTGTGTGTGTGTGTGTGTGTGTGTGTGTGAAATTCTCAACAACAAAATGGTCTTAGTGCCCCCAAGCATAAGAGGACTTCAGTCTGAAGCATGGTGGTCAGGAAAGAGACTAGAGGTCACACATGACTTCTGTGGTGATCCCCTGACAAATGGGAGATTACTACATATTGCGCTACTTTATGATGCTGGATTATTGTGCCCGGAACCCTCTTTACGGAATTACAGTAGCACCGTAAACCTTAATAGGTTTATAAATTTTCCCCAGGTGTGAGCTGGATTCTGCCTTCTGTTTTCTTTCTCAGCTCTAA	392	MouseMakassar.bam	MouseMakassar	MouseMakassar	MouseMakassar_MouseMakassar_chr8:118978927-118978951_958	TTCTCCACAGGAGTCAGGTGNNNN	none
	chr1	167541455	167541479	chr1:167541455-167541479	937	+		ATCCCCACAGTAGTCAGGGTGTTG	5	ATCCCCACAGTAGTCAGGGTGTTGA					MouseMakassar.bam	MouseMakassar	MouseMakassar	MouseMakassar_MouseMakassar_chr1:167541455-167541479_937	TTCTCCACAGGAGTCAGGTGNNNN	TTCTCCACAGGAGTCAGG-TGNNNN
	chr8	124716673	124716697	chr8:124716673-124716697	936	-		GCCTCCACAGCAGTCAGGGGACTA	4						MouseMakassar.bam	MouseMakassar	MouseMakassar	MouseMakassar_MouseMakassar_chr8:124716673-124716697_936	TTCTCCACAGGAGTCAGGTGNNNN	none
	chr17	67459854	67459878	chr17:67459854-67459878	894	-		TCATCCATAGAAGTCAGTTGGGCT	5						MouseMakassar.bam	MouseMakassar	MouseMakassar	MouseMakassar_MouseMakassar_chr17:67459854-67459878_894	TTCTCCACAGGAGTCAGGTGNNNN	none
	chr5	74600607	74600631	chr5:74600607-74600631	894	+		ACCTCCACAGGTATCAGGTATACT	5						MouseMakassar.bam	MouseMakassar	MouseMakassar	MouseMakassar_MouseMakassar_chr5:74600607-74600631_894	TTCTCCACAGGAGTCAGGTGNNNN	none
	chr4	12483230	12483254	chr4:12483230-12483254	869	-		CATTCCACAAGAGTCATGTGTGAT	5	AT-TCCACAAGAGTCATGTGTGAT					MouseMakassar.bam	MouseMakassar	MouseMakassar	MouseMakassar_MouseMakassar_chr4:12483230-12483254_869	TTCTCCACAGGAGTCAGGTGNNNN	TTCTCCACAGGAGTCAGGTGNNNN
	chr11	45843570	45843594	chr11:45843570-45843594	858	+		AAGTCCACATAAGTCAGATGGACT	6						MouseMakassar.bam	MouseMakassar	MouseMakassar	MouseMakassar_MouseMakassar_chr11:45843570-45843594_858	TTCTCCACAGGAGTCAGGTGNNNN	none
	chr13	112330527	112330551	chr13:112330527-112330551	858	+		TTCTCCAGAGAAATCAGATGGGAT	4						MouseMakassar.bam	MouseMakassar	MouseMakassar	MouseMakassar_MouseMakassar_chr13:112330527-112330551_858	TTCTCCACAGGAGTCAGGTGNNNN	none
	chr17	27734932	27734956	chr17:27734932-27734956	845	+		TCCTCCACAGGTGCCAGGTGGGGA	3						MouseMakassar.bam	MouseMakassar	MouseMakassar	MouseMakassar_MouseMakassar_chr17:27734932-27734956_845	TTCTCCACAGGAGTCAGGTGNNNN	none
	chr5	144743601	144743625	chr5:144743601-144743625	845	-		AGTACCACAGGATTCAGGTGTGGC	5	GTA-CCACAGGATTCAGGTGTGGC					MouseMakassar.bam	MouseMakassar	MouseMakassar	MouseMakassar_MouseMakassar_chr5:144743601-144743625_845	TTCTCCACAGGAGTCAGGTGNNNN	TTCTCCACAGGAGTCAGGTGNNNN
	chr18	25053940	25053964	chr18:25053940-25053964	838	-		ATATCCACAGCAGTCAGGTGTGAA	3						MouseMakassar.bam	MouseMakassar	MouseMakassar	MouseMakassar_MouseMakassar_chr18:25053940-25053964_838	TTCTCCACAGGAGTCAGGTGNNNN	none
	chr17	84013164	84013188	chr17:84013164-84013188	832	-		TTCTCCATGGGAGTCATGTGGGCG	3						MouseMakassar.bam	MouseMakassar	MouseMakassar	MouseMakassar_MouseMakassar_chr17:84013164-84013188_832	TTCTCCACAGGAGTCAGGTGNNNN	none
	chr7	119182109	119182133	chr7:119182109-119182133	831	-		CCTTTCACAGGAGTCATGTGTGAC	5	CTTTC-ACAGGAGTCATGTGTGAC					MouseMakassar.bam	MouseMakassar	MouseMakassar	MouseMakassar_MouseMakassar_chr7:119182109-119182133_831	TTCTCCACAGGAGTCAGGTGNNNN	TTCTCCACAGGAGTCAGGTGNNNN
	chr19	12469039	12469063	chr19:12469039-12469063	830	-		TCCTCCACTGGAGTCAGGGAGCTC	4	TCCTCCACTGGAGTCAGG-GAGCT					MouseMakassar.bam	MouseMakassar	MouseMakassar	MouseMakassar_MouseMakassar_chr19:12469039-12469063_830	TTCTCCACAGGAGTCAGGTGNNNN	TTCTCCACAGGAGTCAGGTGNNNN
	chr4	65969760	65969784	chr4:65969760-65969784	828	+		GCCTCCACAAGAGTCAGGGGGATC	4						MouseMakassar.bam	MouseMakassar	MouseMakassar	MouseMakassar_MouseMakassar_chr4:65969760-65969784_828	TTCTCCACAGGAGTCAGGTGNNNN	none
	chr6	57185026	57185050	chr6:57185026-57185050	816	-		CTGACCACAGGACTCAGGTGTGAT	4						MouseMakassar.bam	MouseMakassar	MouseMakassar	MouseMakassar_MouseMakassar_chr6:57185026-57185050_816	TTCTCCACAGGAGTCAGGTGNNNN	none
	chr10	80989545	80989569	chr10:80989545-80989569	806	-		ATCACCACAGGAGTCAGGGTGCTG	4	ATCACCACAGGAGTCAGGGTGCTGG					MouseMakassar.bam	MouseMakassar	MouseMakassar	MouseMakassar_MouseMakassar_chr10:80989545-80989569_806	TTCTCCACAGGAGTCAGGTGNNNN	TTCTCCACAGGAGTCAGG-TGNNNN
	chr1	178933808	178933832	chr1:178933808-178933832	784	+		CATCACACAGGAGTCATGTGAGTG	6	TCATCACACAGGAGTCATGTGAGTG					MouseMakassar.bam	MouseMakassar	MouseMakassar	MouseMakassar_MouseMakassar_chr1:178933808-178933832_784	TTCTCCACAGGAGTCAGGTGNNNN	TTCTC-CACAGGAGTCAGGTGNNNN
	chr13	110667482	110667506	chr13:110667482-110667506	782	-		GGCTCCACAGGAATCATGTGTGCT	4						MouseMakassar.bam	MouseMakassar	MouseMakassar	MouseMakassar_MouseMakassar_chr13:110667482-110667506_782	TTCTCCACAGGAGTCAGGTGNNNN	none
	chr10	4543494	4543518	chr10:4543494-4543518	779	+		CAGTCCACAGGAGGCAGGTGGACT	4						MouseMakassar.bam	MouseMakassar	MouseMakassar	MouseMakassar_MouseMakassar_chr10:4543494-4543518_779	TTCTCCACAGGAGTCAGGTGNNNN	none
	chr4	126128681	126128705	chr4:126128681-126128705	777	-		ACCTCTACAGGAGTCAGGTGGAGA	3						MouseMakassar.bam	MouseMakassar	MouseMakassar	MouseMakassar_MouseMakassar_chr4:126128681-126128705_777	TTCTCCACAGGAGTCAGGTGNNNN	none
	chr2	12142011	12142035	chr2:12142011-12142035	746	-		TAGGCCACAGAAGTCATGTGTGAC	5						MouseMakassar.bam	MouseMakassar	MouseMakassar	MouseMakassar_MouseMakassar_chr2:12142011-12142035_746	TTCTCCACAGGAGTCAGGTGNNNN	none
	chr9	8873811	8873835	chr9:8873811-8873835	746	+		CAATCCACAGAAGTCAAGAGGGTT	6						MouseMakassar.bam	MouseMakassar	MouseMakassar	MouseMakassar_MouseMakassar_chr9:8873811-8873835_746	TTCTCCACAGGAGTCAGGTGNNNN	none
	chr8	50816633	50816657	chr8:50816633-50816657	739	+		TACTCCACAGGAATAGGTGGGTCA	6	TACTCCACAGGAAT-AGGTGGGTC					MouseMakassar.bam	MouseMakassar	MouseMakassar	MouseMakassar_MouseMakassar_chr8:50816633-50816657_739	TTCTCCACAGGAGTCAGGTGNNNN	TTCTCCACAGGAGTCAGGTGNNNN
	chr12	27521385	27521409	chr12:27521385-27521409	716	-		AAGTTCACAGGAGTCATGTGCGTG	5						MouseMakassar.bam	MouseMakassar	MouseMakassar	MouseMakassar_MouseMakassar_chr12:27521385-27521409_716	TTCTCCACAGGAGTCAGGTGNNNN	none
	chr12	91777410	91777434	chr12:91777410-91777434	716	+		CAGGCCACAGGAGTTAGGTGGGAT	5						MouseMakassar.bam	MouseMakassar	MouseMakassar	MouseMakassar_MouseMakassar_chr12:91777410-91777434_716	TTCTCCACAGGAGTCAGGTGNNNN	none
	chr6	117040022	117040046	chr6:117040022-117040046	700	-		TACTCCACGGTAGTCAGATGGGAT	4						MouseMakassar.bam	MouseMakassar	MouseMakassar	MouseMakassar_MouseMakassar_chr6:117040022-117040046_700	TTCTCCACAGGAGTCAGGTGNNNN	none
	chr15	85938923	85938947	chr15:85938923-85938947	694	+		AACTCCACAGGGCTCAGGTGTGTC	4						MouseMakassar.bam	MouseMakassar	MouseMakassar	MouseMakassar_MouseMakassar_chr15:85938923-85938947_694	TTCTCCACAGGAGTCAGGTGNNNN	none
	chr14	67393790	67393814	chr14:67393790-67393814	670	-		TTCCCCACAGGAGTCAGTGAGCTG	4	TTCCCCACAGGAGTCAG-TGAGCT					MouseMakassar.bam	MouseMakassar	MouseMakassar	MouseMakassar_MouseMakassar_chr14:67393790-67393814_670	TTCTCCACAGGAGTCAGGTGNNNN	TTCTCCACAGGAGTCAGGTGNNNN
	chr17	71854510	71854534	chr17:71854510-71854534	670	+		GCACCCACAGAAGTCAGGTATACC	6						MouseMakassar.bam	MouseMakassar	MouseMakassar	MouseMakassar_MouseMakassar_chr17:71854510-71854534_670	TTCTCCACAGGAGTCAGGTGNNNN	none
	chr7	47038762	47038786	chr7:47038762-47038786	666	-		ACATCCACAGGAGTCAGATGAGGA	4	TACATCCACAGGAGTCAGATGAGGA					MouseMakassar.bam	MouseMakassar	MouseMakassar	MouseMakassar_MouseMakassar_chr7:47038762-47038786_666	TTCTCCACAGGAGTCAGGTGNNNN	TTC-TCCACAGGAGTCAGGTGNNNN
	chr7	19225881	19225905	chr7:19225881-19225905	658	-		GCTTCCACAGGACTCAGGGTGGAG	6						MouseMakassar.bam	MouseMakassar	MouseMakassar	MouseMakassar_MouseMakassar_chr7:19225881-19225905_658	TTCTCCACAGGAGTCAGGTGNNNN	none
	chr2	150727706	150727730	chr2:150727706-150727730	649	+		GTCTCCACAGAAGACAGATGGGGC	4						MouseMakassar.bam	MouseMakassar	MouseMakassar	MouseMakassar_MouseMakassar_chr2:150727706-150727730_649	TTCTCCACAGGAGTCAGGTGNNNN	none
	chr12	12391815	12391839	chr12:12391815-12391839	648	-		TCCTCTACAGAAGTCAGATGGGTC	4						MouseMakassar.bam	MouseMakassar	MouseMakassar	MouseMakassar_MouseMakassar_chr12:12391815-12391839_648	TTCTCCACAGGAGTCAGGTGNNNN	none
	chr17	26735007	26735031	chr17:26735007-26735031	648	+		TTTCCCACAGGAGTCAGGTGGGAA	2	TTC-CCACAGGAGTCAGGTGGGAA					MouseMakassar.bam	MouseMakassar	MouseMakassar	MouseMakassar_MouseMakassar_chr17:26735007-26735031_648	TTCTCCACAGGAGTCAGGTGNNNN	TTCTCCACAGGAGTCAGGTGNNNN
	chr12	87795477	87795501	chr12:87795477-87795501	640	-		GCAACCACAGGAGTCAGGTGAGGG	4						MouseMakassar.bam	MouseMakassar	MouseMakassar	MouseMakassar_MouseMakassar_chr12:87795477-87795501_640	TTCTCCACAGGAGTCAGGTGNNNN	none
	chr7	144201156	144201180	chr7:144201156-144201180	632	-		GTATACACAGAAGTCAGATGTGGA	5						MouseMakassar.bam	MouseMakassar	MouseMakassar	MouseMakassar_MouseMakassar_chr7:144201156-144201180_632	TTCTCCACAGGAGTCAGGTGNNNN	none
	chr15	27736020	27736045	chr15:27736020-27736045	628	-				TTATCCACAGAAAGTCAGGTGCAGC					MouseMakassar.bam	MouseMakassar	MouseMakassar	MouseMakassar_MouseMakassar_chr15:27736020-27736045_628	TTCTCCACAGGAGTCAGGTGNNNN	TTCTCCACAGGA-GTCAGGTGNNNN
	chr10	76766665	76766689	chr10:76766665-76766689	619	+		AATATCACAGGAGTCAGGTGGACC	5	ATATC-ACAGGAGTCAGGTGGACC					MouseMakassar.bam	MouseMakassar	MouseMakassar	MouseMakassar_MouseMakassar_chr10:76766665-76766689_619	TTCTCCACAGGAGTCAGGTGNNNN	TTCTCCACAGGAGTCAGGTGNNNN
	chr1	171284988	171285012	chr1:171284988-171285012	614	+		AGCTTCACAGGAGTCAGGGTGCCA	5	AGCTTCACAGGAGTCAGGGTGCCAG					MouseMakassar.bam	MouseMakassar	MouseMakassar	MouseMakassar_MouseMakassar_chr1:171284988-171285012_614	TTCTCCACAGGAGTCAGGTGNNNN	TTCTCCACAGGAGTCAGG-TGNNNN
	chrX	45540569	45540593	chrX:45540569-45540593	613	+		GTAACCACAGAAGTCAGGTGGAGT	4						MouseMakassar.bam	MouseMakassar	MouseMakassar	MouseMakassar_MouseMakassar_chrX:45540569-45540593_613	TTCTCCACAGGAGTCAGGTGNNNN	none
	chr6	90509354	90509378	chr6:90509354-90509378	608	+		GGCTCCACGGGAGTCAGGGCGTCC	5	GGCTCCACGGGAGTCAGG-GCGTC					MouseMakassar.bam	MouseMakassar	MouseMakassar	MouseMakassar_MouseMakassar_chr6:90509354-90509378_608	TTCTCCACAGGAGTCAGGTGNNNN	TTCTCCACAGGAGTCAGGTGNNNN
	chr13	24725193	24725217	chr13:24725193-24725217	604	+		CTCTGCACAGGAATCAGGGGGCTT	4						MouseMakassar.bam	MouseMakassar	MouseMakassar	MouseMakassar_MouseMakassar_chr13:24725193-24725217_604	TTCTCCACAGGAGTCAGGTGNNNN	none
	chr3	90474068	90474092	chr3:90474068-90474092	602	-		ACATCCACAGGCATCAGGTACGCA	6						MouseMakassar.bam	MouseMakassar	MouseMakassar	MouseMakassar_MouseMakassar_chr3:90474068-90474092_602	TTCTCCACAGGAGTCAGGTGNNNN	none
	chr10	127352082	127352106	chr10:127352082-127352106	589	+		GAGTCCATAGGAGCCAGGTGGGGA	5						MouseMakassar.bam	MouseMakassar	MouseMakassar	MouseMakassar_MouseMakassar_chr10:127352082-127352106_589	TTCTCCACAGGAGTCAGGTGNNNN	none
	chr4	69992402	69992427	chr4:69992402-69992427	586	-				TGCTCTCACAGAAGTCAGATGTGAT					MouseMakassar.bam	MouseMakassar	MouseMakassar	MouseMakassar_MouseMakassar_chr4:69992402-69992427_586	TTCTCCACAGGAGTCAGGTGNNNN	TTCTC-CACAGGAGTCAGGTGNNNN
	chr7	30350876	30350900	chr7:30350876-30350900	571	+		CCTTCCACAGGGGTCAGGTGGCTT	4	CT-TCCACAGGGGTCAGGTGGCTT					MouseMakassar.bam	MouseMakassar	MouseMakassar	MouseMakassar_MouseMakassar_chr7:30350876-30350900_571	TTCTCCACAGGAGTCAGGTGNNNN	TTCTCCACAGGAGTCAGGTGNNNN
	chr1	124445775	124445799	chr1:124445775-124445799	560	+		TGATCCACAGGACACAGGTGGTGT	4						MouseMakassar.bam	MouseMakassar	MouseMakassar	MouseMakassar_MouseMakassar_chr1:124445775-124445799_560	TTCTCCACAGGAGTCAGGTGNNNN	none
	chr11	112856499	112856523	chr11:112856499-112856523	554	-		GCCTCCACAGGTATCAGGTGCACA	4						MouseMakassar.bam	MouseMakassar	MouseMakassar	MouseMakassar_MouseMakassar_chr11:112856499-112856523_554	TTCTCCACAGGAGTCAGGTGNNNN	none
	chr17	37048295	37048320	chr17:37048295-37048320	550	-				TGCTCCACAGGAAATCAGGTGTGCA					MouseMakassar.bam	MouseMakassar	MouseMakassar	MouseMakassar_MouseMakassar_chr17:37048295-37048320_550	TTCTCCACAGGAGTCAGGTGNNNN	TTCTCCACAGGAG-TCAGGTGNNNN
	chr6	50428948	50428972	chr6:50428948-50428972	546	-		TGTTCCACAGTAATCAGATGAAGC	5						MouseMakassar.bam	MouseMakassar	MouseMakassar	MouseMakassar_MouseMakassar_chr6:50428948-50428972_546	TTCTCCACAGGAGTCAGGTGNNNN	none
	chr11	105546646	105546670	chr11:105546646-105546670	540	+		GACACCACAGAAGTTAGGTGGGTC	5						MouseMakassar.bam	MouseMakassar	MouseMakassar	MouseMakassar_MouseMakassar_chr11:105546646-105546670_540	TTCTCCACAGGAGTCAGGTGNNNN	none
	chr1	180500973	180500997	chr1:180500973-180500997	538	-		GAGTCCACAGGAGACAGGTGGTGA	4						MouseMakassar.bam	MouseMakassar	MouseMakassar	MouseMakassar_MouseMakassar_chr1:180500973-180500997_538	TTCTCCACAGGAGTCAGGTGNNNN	none
	chr4	150038516	150038540	chr4:150038516-150038540	536	+		TTCCCAACAGGAGTCAGATGGGCT	3						MouseMakassar.bam	MouseMakassar	MouseMakassar	MouseMakassar_MouseMakassar_chr4:150038516-150038540_536	TTCTCCACAGGAGTCAGGTGNNNN	none
	chr12	100475917	100475941	chr12:100475917-100475941	534	+		ATTCCCACAGGCATCAGGTGTGCA	5	TTC-CCACAGGCATCAGGTGTGCA					MouseMakassar.bam	MouseMakassar	MouseMakassar	MouseMakassar_MouseMakassar_chr12:100475917-100475941_534	TTCTCCACAGGAGTCAGGTGNNNN	TTCTCCACAGGAGTCAGGTGNNNN
	chr7	10533793	10533817	chr7:10533793-10533817	521	-		GACTCCAGAGGAGTCAGGTAGGTT	4						MouseMakassar.bam	MouseMakassar	MouseMakassar	MouseMakassar_MouseMakassar_chr7:10533793-10533817_521	TTCTCCACAGGAGTCAGGTGNNNN	none
	chr4	102635784	102635808	chr4:102635784-102635808	520	-		CTTTCCACAGGAGACAGATGTGAA	4	TT-TCCACAGGAGACAGATGTGAA					MouseMakassar.bam	MouseMakassar	MouseMakassar	MouseMakassar_MouseMakassar_chr4:102635784-102635808_520	TTCTCCACAGGAGTCAGGTGNNNN	TTCTCCACAGGAGTCAGGTGNNNN
	chr12	88018781	88018805	chr12:88018781-88018805	515	+		GCAACCACAGGAGTCAGGTGAGGG	4						MouseMakassar.bam	MouseMakassar	MouseMakassar	MouseMakassar_MouseMakassar_chr12:88018781-88018805_515	TTCTCCACAGGAGTCAGGTGNNNN	none
	chr19	18284588	18284612	chr19:18284588-18284612	513	-		TATTACACAGGACTCAGATGAGTC	5						MouseMakassar.bam	MouseMakassar	MouseMakassar	MouseMakassar_MouseMakassar_chr19:18284588-18284612_513	TTCTCCACAGGAGTCAGGTGNNNN	none
	chr13	99420288	99420312	chr13:99420288-99420312	512	+		ATGACCACAGGAGTCAGGGGACAG	4						MouseMakassar.bam	MouseMakassar	MouseMakassar	MouseMakassar_MouseMakassar_chr13:99420288-99420312_512	TTCTCCACAGGAGTCAGGTGNNNN	none
	chr4	69388613	69388637	chr4:69388613-69388637	508	+		GCCTACACAGAAGTCAGGTGTAGC	4						MouseMakassar.bam	MouseMakassar	MouseMakassar	MouseMakassar_MouseMakassar_chr4:69388613-69388637_508	TTCTCCACAGGAGTCAGGTGNNNN	none
	chr2	16343072	16343096	chr2:16343072-16343096	505	+		CTGACCACAGGACTCAGGTGAGAC	4						MouseMakassar.bam	MouseMakassar	MouseMakassar	MouseMakassar_MouseMakassar_chr2:16343072-16343096_505	TTCTCCACAGGAGTCAGGTGNNNN	none
	chr12	74006644	74006668	chr12:74006644-74006668	500	-		TACACCACAGGAGTCACTTGGGTT	4						MouseMakassar.bam	MouseMakassar	MouseMakassar	MouseMakassar_MouseMakassar_chr12:74006644-74006668_500	TTCTCCACAGGAGTCAGGTGNNNN	none
	chr15	80183768	80183792	chr15:80183768-80183792	498	-		TGATCCACAGGCATCAGATGGGGC	5						MouseMakassar.bam	MouseMakassar	MouseMakassar	MouseMakassar_MouseMakassar_chr15:80183768-80183792_498	TTCTCCACAGGAGTCAGGTGNNNN	none
	chr7	49083593	49083617	chr7:49083593-49083617	496	-		AGCTCCAGAGGAGTCAGTGGGATG	5	AGCTCCAGAGGAGTCAG-TGGGAT					MouseMakassar.bam	MouseMakassar	MouseMakassar	MouseMakassar_MouseMakassar_chr7:49083593-49083617_496	TTCTCCACAGGAGTCAGGTGNNNN	TTCTCCACAGGAGTCAGGTGNNNN
	chr7	131301389	131301412	chr7:131301389-131301412	484	-				ACCTCCACAGG-GTCAGGTGAGCC					MouseMakassar.bam	MouseMakassar	MouseMakassar	MouseMakassar_MouseMakassar_chr7:131301389-131301412_484	TTCTCCACAGGAGTCAGGTGNNNN	TTCTCCACAGGAGTCAGGTGNNNN
	chr8	46198560	46198584	chr8:46198560-46198584	484	+		TCCTCTACAGGAGTCAGGTGTGGT	2						MouseMakassar.bam	MouseMakassar	MouseMakassar	MouseMakassar_MouseMakassar_chr8:46198560-46198584_484	TTCTCCACAGGAGTCAGGTGNNNN	none
	chr13	20659411	20659435	chr13:20659411-20659435	482	-		GATTCCACTGGAATCAGGTATGAC	6						MouseMakassar.bam	MouseMakassar	MouseMakassar	MouseMakassar_MouseMakassar_chr13:20659411-20659435_482	TTCTCCACAGGAGTCAGGTGNNNN	none
	chr3	89577528	89577552	chr3:89577528-89577552	465	-		GATACCACAGGAGTCAGGGGCACG	5	ATA-CCACAGGAGTCAGGGGCACG					MouseMakassar.bam	MouseMakassar	MouseMakassar	MouseMakassar_MouseMakassar_chr3:89577528-89577552_465	TTCTCCACAGGAGTCAGGTGNNNN	TTCTCCACAGGAGTCAGGTGNNNN
	chr10	78516257	78516281	chr10:78516257-78516281	463	-		GTGTCCACAGAGGTCAGATGAGAA	5						MouseMakassar.bam	MouseMakassar	MouseMakassar	MouseMakassar_MouseMakassar_chr10:78516257-78516281_463	TTCTCCACAGGAGTCAGGTGNNNN	none
	chr11	109498207	109498231	chr11:109498207-109498231	450	-		TCCTCCAAAGAAGTCATGTGCGTT	4						MouseMakassar.bam	MouseMakassar	MouseMakassar	MouseMakassar_MouseMakassar_chr11:109498207-109498231_450	TTCTCCACAGGAGTCAGGTGNNNN	none
	chr12	78184631	78184655	chr12:78184631-78184655	450	+		TTTTCCACAGGAGTAAGGTAACTC	3						MouseMakassar.bam	MouseMakassar	MouseMakassar	MouseMakassar_MouseMakassar_chr12:78184631-78184655_450	TTCTCCACAGGAGTCAGGTGNNNN	none
	chr4	107811950	107811974	chr4:107811950-107811974	450	-		GGCTCCACAGCAGTCAGGATGGGA	5	GGCTCCACAGCAGTCAGGATGGGAG					MouseMakassar.bam	MouseMakassar	MouseMakassar	MouseMakassar_MouseMakassar_chr4:107811950-107811974_450	TTCTCCACAGGAGTCAGGTGNNNN	TTCTCCACAGGAGTCAGG-TGNNNN
	chr4	138688458	138688482	chr4:138688458-138688482	449	-		ACTCCCACAGGAGTCATATGTGCC	6	CTC-CCACAGGAGTCATATGTGCC					MouseMakassar.bam	MouseMakassar	MouseMakassar	MouseMakassar_MouseMakassar_chr4:138688458-138688482_449	TTCTCCACAGGAGTCAGGTGNNNN	TTCTCCACAGGAGTCAGGTGNNNN
	chr14	23257244	23257268	chr14:23257244-23257268	446	+		CTGACCACAGGACTCAGGTGAGAT	4						MouseMakassar.bam	MouseMakassar	MouseMakassar	MouseMakassar_MouseMakassar_chr14:23257244-23257268_446	TTCTCCACAGGAGTCAGGTGNNNN	none
	chr2	133387158	133387182	chr2:133387158-133387182	446	-		CCTACCACAGTAGTCAGGTGCAGT	5	TCCTACCACAGTAGTCAGGTGCAGT					MouseMakassar.bam	MouseMakassar	MouseMakassar	MouseMakassar_MouseMakassar_chr2:133387158-133387182_446	TTCTCCACAGGAGTCAGGTGNNNN	TTCT-CCACAGGAGTCAGGTGNNNN
	chr7	133850349	133850373	chr7:133850349-133850373	436	-		AAATCCACAGGAGTCAAGTTGCCA	5						MouseMakassar.bam	MouseMakassar	MouseMakassar	MouseMakassar_MouseMakassar_chr7:133850349-133850373_436	TTCTCCACAGGAGTCAGGTGNNNN	none
	chr1	153230734	153230758	chr1:153230734-153230758	434	+		GAGTCCACAGGGGTCAGCTGGGCC	5						MouseMakassar.bam	MouseMakassar	MouseMakassar	MouseMakassar_MouseMakassar_chr1:153230734-153230758_434	TTCTCCACAGGAGTCAGGTGNNNN	none
	chr11	103369762	103369786	chr11:103369762-103369786	422	+		ATCTCCCCAAGAGTCAGGGGACCA	4						MouseMakassar.bam	MouseMakassar	MouseMakassar	MouseMakassar_MouseMakassar_chr11:103369762-103369786_422	TTCTCCACAGGAGTCAGGTGNNNN	none
	chr14	99430406	99430430	chr14:99430406-99430430	420	-		TTCTCCAAAGAATTCAGGTGCGTT	3						MouseMakassar.bam	MouseMakassar	MouseMakassar	MouseMakassar_MouseMakassar_chr14:99430406-99430430_420	TTCTCCACAGGAGTCAGGTGNNNN	none
	chr19	33347639	33347663	chr19:33347639-33347663	420	+		TTCCCCATAGGAATCAAGTGGGAA	4						MouseMakassar.bam	MouseMakassar	MouseMakassar	MouseMakassar_MouseMakassar_chr19:33347639-33347663_420	TTCTCCACAGGAGTCAGGTGNNNN	none
	chr13	98584376	98584400	chr13:98584376-98584400	418	-		TCATCCACAGGAGTCATGTGTTGA	3						MouseMakassar.bam	MouseMakassar	MouseMakassar	MouseMakassar_MouseMakassar_chr13:98584376-98584400_418	TTCTCCACAGGAGTCAGGTGNNNN	none
	chr7	11873570	11873595	chr7:11873570-11873595	414	+				TATTCCACAGTGACTCAGGTGGGAC					MouseMakassar.bam	MouseMakassar	MouseMakassar	MouseMakassar_MouseMakassar_chr7:11873570-11873595_414	TTCTCCACAGGAGTCAGGTGNNNN	TTCTCCACAG-GAGTCAGGTGNNNN
	chr8	90097081	90097105	chr8:90097081-90097105	414	-		CTCTCTACAGGACTCAGGGTGCGT	5	CTCTCTACAGGACTCAGGGTGCGTT					MouseMakassar.bam	MouseMakassar	MouseMakassar	MouseMakassar_MouseMakassar_chr8:90097081-90097105_414	TTCTCCACAGGAGTCAGGTGNNNN	TTCTCCACAGGAGTCAGG-TGNNNN
	chrX	153940580	153940604	chrX:153940580-153940604	412	+		ATGTCCACAGAGGTCAGATGGGAG	5						MouseMakassar.bam	MouseMakassar	MouseMakassar	MouseMakassar_MouseMakassar_chrX:153940580-153940604_412	TTCTCCACAGGAGTCAGGTGNNNN	none
	chr2	172797474	172797498	chr2:172797474-172797498	410	-		CTCTCCACTGAAGTCAGATACGAC	5						MouseMakassar.bam	MouseMakassar	MouseMakassar	MouseMakassar_MouseMakassar_chr2:172797474-172797498_410	TTCTCCACAGGAGTCAGGTGNNNN	none
	chr5	124142085	124142109	chr5:124142085-124142109	404	+		TTTTCCACAGGAGACAGGTTGAAC	3						MouseMakassar.bam	MouseMakassar	MouseMakassar	MouseMakassar_MouseMakassar_chr5:124142085-124142109_404	TTCTCCACAGGAGTCAGGTGNNNN	none
	chr17	10527842	10527866	chr17:10527842-10527866	398	-		TCCTCCTCAGGAGTCAGGTGGATA	2						MouseMakassar.bam	MouseMakassar	MouseMakassar	MouseMakassar_MouseMakassar_chr17:10527842-10527866_398	TTCTCCACAGGAGTCAGGTGNNNN	none
	chr17	82010996	82011020	chr17:82010996-82011020	398	-		GCCACCACAGGAGTCAGGGGGAGC	4						MouseMakassar.bam	MouseMakassar	MouseMakassar	MouseMakassar_MouseMakassar_chr17:82010996-82011020_398	TTCTCCACAGGAGTCAGGTGNNNN	none
	chr6	84489542	84489566	chr6:84489542-84489566	397	-		CTGTCCACAGGTGTCAGGTGAGAG	3						MouseMakassar.bam	MouseMakassar	MouseMakassar	MouseMakassar_MouseMakassar_chr6:84489542-84489566_397	TTCTCCACAGGAGTCAGGTGNNNN	none
	chr15	33873956	33873980	chr15:33873956-33873980	394	+		GCCTCCACAAGAATCAGGTATGAA	5						MouseMakassar.bam	MouseMakassar	MouseMakassar	MouseMakassar_MouseMakassar_chr15:33873956-33873980_394	TTCTCCACAGGAGTCAGGTGNNNN	none
	chr3	66749653	66749677	chr3:66749653-66749677	394	-		TTACCCACAGGAATCGGGGTGGGC	6						MouseMakassar.bam	MouseMakassar	MouseMakassar	MouseMakassar_MouseMakassar_chr3:66749653-66749677_394	TTCTCCACAGGAGTCAGGTGNNNN	none
	chr13	55365454	55365478	chr13:55365454-55365478	392	+		CTGTCCACAGAAGACAGGTGAGCA	4						MouseMakassar.bam	MouseMakassar	MouseMakassar	MouseMakassar_MouseMakassar_chr13:55365454-55365478_392	TTCTCCACAGGAGTCAGGTGNNNN	none
	chr4	33407322	33407346	chr4:33407322-33407346	390	-		AGTTCCACAGAAGTCAGGGCACTA	6						MouseMakassar.bam	MouseMakassar	MouseMakassar	MouseMakassar_MouseMakassar_chr4:33407322-33407346_390	TTCTCCACAGGAGTCAGGTGNNNN	none
	chr12	112491102	112491126	chr12:112491102-112491126	388	+		CAGGACACAGGAGCCAGGTGGGGA	6						MouseMakassar.bam	MouseMakassar	MouseMakassar	MouseMakassar_MouseMakassar_chr12:112491102-112491126_388	TTCTCCACAGGAGTCAGGTGNNNN	none
	chr11	111030042	111030066	chr11:111030042-111030066	382	+		ACCTCCACAGACATCAGGTGAGCA	5						MouseMakassar.bam	MouseMakassar	MouseMakassar	MouseMakassar_MouseMakassar_chr11:111030042-111030066_382	TTCTCCACAGGAGTCAGGTGNNNN	none
	chr11	80958729	80958753	chr11:80958729-80958753	382	+		ACACACACAGGAGTCAGCTGGGAA	6						MouseMakassar.bam	MouseMakassar	MouseMakassar	MouseMakassar_MouseMakassar_chr11:80958729-80958753_382	TTCTCCACAGGAGTCAGGTGNNNN	none
	chr16	44054562	44054586	chr16:44054562-44054586	382	+		GATTCCACTGAAGTCAGGTAGGCT	6						MouseMakassar.bam	MouseMakassar	MouseMakassar	MouseMakassar_MouseMakassar_chr16:44054562-44054586_382	TTCTCCACAGGAGTCAGGTGNNNN	none
	chr2	33162399	33162423	chr2:33162399-33162423	380	-		CTCTCCACAGGAGCAGGTGGGCAG	6	CTCTCCACAGGAG-CAGGTGGGCA					MouseMakassar.bam	MouseMakassar	MouseMakassar	MouseMakassar_MouseMakassar_chr2:33162399-33162423_380	TTCTCCACAGGAGTCAGGTGNNNN	TTCTCCACAGGAGTCAGGTGNNNN
	chr3	32571446	32571470	chr3:32571446-32571470	380	-		GTATCCAAAGGAGTCATGTGCACT	4						MouseMakassar.bam	MouseMakassar	MouseMakassar	MouseMakassar_MouseMakassar_chr3:32571446-32571470_380	TTCTCCACAGGAGTCAGGTGNNNN	none
	chr5	150906863	150906887	chr5:150906863-150906887	380	-		ATTGTCACAGAAGTCAGATGAGCT	6	TTGTC-ACAGAAGTCAGATGAGCT					MouseMakassar.bam	MouseMakassar	MouseMakassar	MouseMakassar_MouseMakassar_chr5:150906863-150906887_380	TTCTCCACAGGAGTCAGGTGNNNN	TTCTCCACAGGAGTCAGGTGNNNN
	chr13	64034783	64034807	chr13:64034783-64034807	379	+		TTACTCACAGAAGTCAGATAGGAC	6						MouseMakassar.bam	MouseMakassar	MouseMakassar	MouseMakassar_MouseMakassar_chr13:64034783-64034807_379	TTCTCCACAGGAGTCAGGTGNNNN	none
	chr4	8383190	8383214	chr4:8383190-8383214	378	+		GATGCCACAGGAGACAGGTGGGGA	5	ATG-CCACAGGAGACAGGTGGGGA					MouseMakassar.bam	MouseMakassar	MouseMakassar	MouseMakassar_MouseMakassar_chr4:8383190-8383214_378	TTCTCCACAGGAGTCAGGTGNNNN	TTCTCCACAGGAGTCAGGTGNNNN
	chr4	118281448	118281472	chr4:118281448-118281472	374	+		CAAGCCACAGGAGTCATGTATGTG	6						MouseMakassar.bam	MouseMakassar	MouseMakassar	MouseMakassar_MouseMakassar_chr4:118281448-118281472_374	TTCTCCACAGGAGTCAGGTGNNNN	none
	chr9	106429059	106429083	chr9:106429059-106429083	374	+		TTCCACACAGGAGCCCGGTGAGCT	4						MouseMakassar.bam	MouseMakassar	MouseMakassar	MouseMakassar_MouseMakassar_chr9:106429059-106429083_374	TTCTCCACAGGAGTCAGGTGNNNN	none
	chr1	59824955	59824979	chr1:59824955-59824979	373	+		GCGTCCACAGGAGTCAGGTGACAA	3						MouseMakassar.bam	MouseMakassar	MouseMakassar	MouseMakassar_MouseMakassar_chr1:59824955-59824979_373	TTCTCCACAGGAGTCAGGTGNNNN	none
	chr2	49767601	49767625	chr2:49767601-49767625	368	+		GGGTCCACAGGAGTCAGTGGTTAG	5	GGGTCCACAGGAGTCAG-TGGTTA					MouseMakassar.bam	MouseMakassar	MouseMakassar	MouseMakassar_MouseMakassar_chr2:49767601-49767625_368	TTCTCCACAGGAGTCAGGTGNNNN	TTCTCCACAGGAGTCAGGTGNNNN
	chr7	6885744	6885768	chr7:6885744-6885768	368	-		ATTTCCACAGGACTCAGGGGGTCA	4	TT-TCCACAGGACTCAGGGGGTCA					MouseMakassar.bam	MouseMakassar	MouseMakassar	MouseMakassar_MouseMakassar_chr7:6885744-6885768_368	TTCTCCACAGGAGTCAGGTGNNNN	TTCTCCACAGGAGTCAGGTGNNNN
	chrX	14479590	14479614	chrX:14479590-14479614	366	+		TTTTCCATAGGAATCAGTTGTGTT	4						MouseMakassar.bam	MouseMakassar	MouseMakassar	MouseMakassar_MouseMakassar_chrX:14479590-14479614_366	TTCTCCACAGGAGTCAGGTGNNNN	none
	chr16	23475757	23475781	chr16:23475757-23475781	364	-		TCTCACACAGAAGTCAGATGGACT	6	GTCTCACACAGAAGTCAGATGGACT					MouseMakassar.bam	MouseMakassar	MouseMakassar	MouseMakassar_MouseMakassar_chr16:23475757-23475781_364	TTCTCCACAGGAGTCAGGTGNNNN	TTCTC-CACAGGAGTCAGGTGNNNN
	chr18	84999121	84999145	chr18:84999121-84999145	362	-		GCTTCCAAAGGAGTCAGGGTGCTC	6						MouseMakassar.bam	MouseMakassar	MouseMakassar	MouseMakassar_MouseMakassar_chr18:84999121-84999145_362	TTCTCCACAGGAGTCAGGTGNNNN	none
	chr13	33736537	33736561	chr13:33736537-33736561	360	+		GGTTCCACAGGAGTCATGTTGGTT	5	GT-TCCACAGGAGTCATGTTGGTT					MouseMakassar.bam	MouseMakassar	MouseMakassar	MouseMakassar_MouseMakassar_chr13:33736537-33736561_360	TTCTCCACAGGAGTCAGGTGNNNN	TTCTCCACAGGAGTCAGGTGNNNN
	chr5	122428301	122428324	chr5:122428301-122428324	356	+				TACTCCACAG-AGTCAGGTGAGTA					MouseMakassar.bam	MouseMakassar	MouseMakassar	MouseMakassar_MouseMakassar_chr5:122428301-122428324_356	TTCTCCACAGGAGTCAGGTGNNNN	TTCTCCACAGGAGTCAGGTGNNNN
	chr14	14938414	14938438	chr14:14938414-14938438	350	-		GTATCCACAGCAGTCAGTGGACTA	5	GTATCCACAGCAGTCAG-TGGACT					MouseMakassar.bam	MouseMakassar	MouseMakassar	MouseMakassar_MouseMakassar_chr14:14938414-14938438_350	TTCTCCACAGGAGTCAGGTGNNNN	TTCTCCACAGGAGTCAGGTGNNNN
	chr2	92642493	92642517	chr2:92642493-92642517	348	+		ATTACCACAGGAGTGAGGTGAGGC	4	TTA-CCACAGGAGTGAGGTGAGGC					MouseMakassar.bam	MouseMakassar	MouseMakassar	MouseMakassar_MouseMakassar_chr2:92642493-92642517_348	TTCTCCACAGGAGTCAGGTGNNNN	TTCTCCACAGGAGTCAGGTGNNNN
	chr9	77923072	77923095	chr9:77923072-77923095	348	-				TTCTCCAAAGAAG-CAGGTGTGCC					MouseMakassar.bam	MouseMakassar	MouseMakassar	MouseMakassar_MouseMakassar_chr9:77923072-77923095_348	TTCTCCACAGGAGTCAGGTGNNNN	TTCTCCACAGGAGTCAGGTGNNNN
	chr6	12130121	12130144	chr6:12130121-12130144	347	+				GTCTCCACAGGC-TCAGGTGTGTG					MouseMakassar.bam	MouseMakassar	MouseMakassar	MouseMakassar_MouseMakassar_chr6:12130121-12130144_347	TTCTCCACAGGAGTCAGGTGNNNN	TTCTCCACAGGAGTCAGGTGNNNN
	chr13	14362187	14362211	chr13:14362187-14362211	344	+		CACTTCACAGCAGTCAGGTTGGCT	5						MouseMakassar.bam	MouseMakassar	MouseMakassar	MouseMakassar_MouseMakassar_chr13:14362187-14362211_344	TTCTCCACAGGAGTCAGGTGNNNN	none
	chr3	38984593	38984617	chr3:38984593-38984617	344	+		GTATCCATAGAAGTCAGATGAGGG	5						MouseMakassar.bam	MouseMakassar	MouseMakassar	MouseMakassar_MouseMakassar_chr3:38984593-38984617_344	TTCTCCACAGGAGTCAGGTGNNNN	none
	chrX	12442531	12442555	chrX:12442531-12442555	344	+		ACCTCCACAGGAGTCACGTGCACT	3						MouseMakassar.bam	MouseMakassar	MouseMakassar	MouseMakassar_MouseMakassar_chrX:12442531-12442555_344	TTCTCCACAGGAGTCAGGTGNNNN	none
	chr1	127740939	127740963	chr1:127740939-127740963	343	+		AGATCCACAGGAATCTGGTGGGCT	5						MouseMakassar.bam	MouseMakassar	MouseMakassar	MouseMakassar_MouseMakassar_chr1:127740939-127740963_343	TTCTCCACAGGAGTCAGGTGNNNN	none
	chr10	85409260	85409284	chr10:85409260-85409284	342	+		ATCTCCACCGGGGTCAGGGGGTTG	4						MouseMakassar.bam	MouseMakassar	MouseMakassar	MouseMakassar_MouseMakassar_chr10:85409260-85409284_342	TTCTCCACAGGAGTCAGGTGNNNN	none
	chr13	35814846	35814870	chr13:35814846-35814870	342	-		CTGACCACAGGGGTCAGGTGTGAC	4						MouseMakassar.bam	MouseMakassar	MouseMakassar	MouseMakassar_MouseMakassar_chr13:35814846-35814870_342	TTCTCCACAGGAGTCAGGTGNNNN	none
	chr6	3327076	3327100	chr6:3327076-3327100	340	+		GTCTCCAAAGGAATCAGGTAGGTG	4						MouseMakassar.bam	MouseMakassar	MouseMakassar	MouseMakassar_MouseMakassar_chr6:3327076-3327100_340	TTCTCCACAGGAGTCAGGTGNNNN	none
	chr8	119837535	119837559	chr8:119837535-119837559	336	+		TTCTCCCTAGGAGTCAGGTAAGTC	3						MouseMakassar.bam	MouseMakassar	MouseMakassar	MouseMakassar_MouseMakassar_chr8:119837535-119837559_336	TTCTCCACAGGAGTCAGGTGNNNN	none
	chr11	26789105	26789129	chr11:26789105-26789129	334	-		TTTTACACAGTAGTCAGATTGGTT	5						MouseMakassar.bam	MouseMakassar	MouseMakassar	MouseMakassar_MouseMakassar_chr11:26789105-26789129_334	TTCTCCACAGGAGTCAGGTGNNNN	none
	chr11	32337153	32337177	chr11:32337153-32337177	330	-		ACCTCCACAGGGGTCACGTGGGAC	4						MouseMakassar.bam	MouseMakassar	MouseMakassar	MouseMakassar_MouseMakassar_chr11:32337153-32337177_330	TTCTCCACAGGAGTCAGGTGNNNN	none
	chr13	105612988	105613012	chr13:105612988-105613012	330	+		CTATCCACAGGAGCCAGGTGAAAG	3						MouseMakassar.bam	MouseMakassar	MouseMakassar	MouseMakassar_MouseMakassar_chr13:105612988-105613012_330	TTCTCCACAGGAGTCAGGTGNNNN	none
	chr18	7508294	7508318	chr18:7508294-7508318	330	+		ATGTTCACAGGAGTCAGGTGAGAC	3						MouseMakassar.bam	MouseMakassar	MouseMakassar	MouseMakassar_MouseMakassar_chr18:7508294-7508318_330	TTCTCCACAGGAGTCAGGTGNNNN	none
	chr16	17868748	17868772	chr16:17868748-17868772	328	-		GCCTCCACAGCAGTCAGGGTTGGC	5	GCCTCCACAGCAGTCAGG-GTTGG					MouseMakassar.bam	MouseMakassar	MouseMakassar	MouseMakassar_MouseMakassar_chr16:17868748-17868772_328	TTCTCCACAGGAGTCAGGTGNNNN	TTCTCCACAGGAGTCAGGTGNNNN
	chr3	153073855	153073879	chr3:153073855-153073879	328	-		ATCTACACAGGAGACAGATGGGAA	4						MouseMakassar.bam	MouseMakassar	MouseMakassar	MouseMakassar_MouseMakassar_chr3:153073855-153073879_328	TTCTCCACAGGAGTCAGGTGNNNN	none
	chr11	56313210	56313233	chr11:56313210-56313233	327	+				GTCTCCACAGCAG-CAGGTGAGTT					MouseMakassar.bam	MouseMakassar	MouseMakassar	MouseMakassar_MouseMakassar_chr11:56313210-56313233_327	TTCTCCACAGGAGTCAGGTGNNNN	TTCTCCACAGGAGTCAGGTGNNNN
	chr1	149813127	149813151	chr1:149813127-149813151	326	-		CACTTCACAGGAGTCAGGATGCCC	5	CACTTCACAGGAGTCAGGATGCCCA					MouseMakassar.bam	MouseMakassar	MouseMakassar	MouseMakassar_MouseMakassar_chr1:149813127-149813151_326	TTCTCCACAGGAGTCAGGTGNNNN	TTCTCCACAGGAGTCAGG-TGNNNN
	chr1	63355969	63355993	chr1:63355969-63355993	326	+		TATTCCTCAGCAGTCAGATGGGAT	5						MouseMakassar.bam	MouseMakassar	MouseMakassar	MouseMakassar_MouseMakassar_chr1:63355969-63355993_326	TTCTCCACAGGAGTCAGGTGNNNN	none
	chr12	30480656	30480680	chr12:30480656-30480680	324	-		TAGTCCATAGAAGTCATATGCACT	6						MouseMakassar.bam	MouseMakassar	MouseMakassar	MouseMakassar_MouseMakassar_chr12:30480656-30480680_324	TTCTCCACAGGAGTCAGGTGNNNN	none
	chr19	41059456	41059480	chr19:41059456-41059480	321	-		AGACACACAGGAGTCAGGTGGGCA	5	GACAC-ACAGGAGTCAGGTGGGCA					MouseMakassar.bam	MouseMakassar	MouseMakassar	MouseMakassar_MouseMakassar_chr19:41059456-41059480_321	TTCTCCACAGGAGTCAGGTGNNNN	TTCTCCACAGGAGTCAGGTGNNNN
	chr18	82935160	82935184	chr18:82935160-82935184	320	+		ATGTTCACAGGAATCAGATGGAGT	5						MouseMakassar.bam	MouseMakassar	MouseMakassar	MouseMakassar_MouseMakassar_chr18:82935160-82935184_320	TTCTCCACAGGAGTCAGGTGNNNN	none
	chr4	50580972	50580996	chr4:50580972-50580996	320	+		CAATCCACAGGAGTCAAGTACATT	5						MouseMakassar.bam	MouseMakassar	MouseMakassar	MouseMakassar_MouseMakassar_chr4:50580972-50580996_320	TTCTCCACAGGAGTCAGGTGNNNN	none
	chr16	22311154	22311178	chr16:22311154-22311178	318	+		GCCTACACAGGAGTCAGGAGGACA	4						MouseMakassar.bam	MouseMakassar	MouseMakassar	MouseMakassar_MouseMakassar_chr16:22311154-22311178_318	TTCTCCACAGGAGTCAGGTGNNNN	none
	chr15	56220195	56220219	chr15:56220195-56220219	316	+		AGCTCCACAGGCATCAGGTGAATC	4						MouseMakassar.bam	MouseMakassar	MouseMakassar	MouseMakassar_MouseMakassar_chr15:56220195-56220219_316	TTCTCCACAGGAGTCAGGTGNNNN	none
	chr18	7301741	7301765	chr18:7301741-7301765	316	+		TCCTCCACAGAAGTCAGTGAGATC	5	TCCTCCACAGAAGTCAG-TGAGAT					MouseMakassar.bam	MouseMakassar	MouseMakassar	MouseMakassar_MouseMakassar_chr18:7301741-7301765_316	TTCTCCACAGGAGTCAGGTGNNNN	TTCTCCACAGGAGTCAGGTGNNNN
	chr1	180395170	180395194	chr1:180395170-180395194	315	-		ACAACCACAGCAGCCAGGTGGTGG	6						MouseMakassar.bam	MouseMakassar	MouseMakassar	MouseMakassar_MouseMakassar_chr1:180395170-180395194_315	TTCTCCACAGGAGTCAGGTGNNNN	none
	chr12	108438158	108438182	chr12:108438158-108438182	312	-		CACTCCACAGTAATCAGGAGGGTT	5						MouseMakassar.bam	MouseMakassar	MouseMakassar	MouseMakassar_MouseMakassar_chr12:108438158-108438182_312	TTCTCCACAGGAGTCAGGTGNNNN	none
	chr18	84346640	84346663	chr18:84346640-84346663	312	+				GTCTCCACAGAA-TCAGGTGTGCT					MouseMakassar.bam	MouseMakassar	MouseMakassar	MouseMakassar_MouseMakassar_chr18:84346640-84346663_312	TTCTCCACAGGAGTCAGGTGNNNN	TTCTCCACAGGAGTCAGGTGNNNN
	chr6	116708153	116708177	chr6:116708153-116708177	312	+		TCTACCACAGGAGTCAGGAGTATA	4	ATCTACCACAGGAGTCAGGAGTATA					MouseMakassar.bam	MouseMakassar	MouseMakassar	MouseMakassar_MouseMakassar_chr6:116708153-116708177_312	TTCTCCACAGGAGTCAGGTGNNNN	TTCT-CCACAGGAGTCAGGTGNNNN
	chr14	56870524	56870547	chr14:56870524-56870547	310	-				GACTCCACTGGAGT-AGGTGTGGT					MouseMakassar.bam	MouseMakassar	MouseMakassar	MouseMakassar_MouseMakassar_chr14:56870524-56870547_310	TTCTCCACAGGAGTCAGGTGNNNN	TTCTCCACAGGAGTCAGGTGNNNN
	chr2	31979866	31979890	chr2:31979866-31979890	310	+		CCTTCCACAGGAGTCACATGTGGT	5	TCCTTCCACAGGAGTCACATGTGGT					MouseMakassar.bam	MouseMakassar	MouseMakassar	MouseMakassar_MouseMakassar_chr2:31979866-31979890_310	TTCTCCACAGGAGTCAGGTGNNNN	TTCT-CCACAGGAGTCAGGTGNNNN
	chr16	55977385	55977409	chr16:55977385-55977409	308	+		CCCATCACAGAAGTCAGGTGTGCA	5						MouseMakassar.bam	MouseMakassar	MouseMakassar	MouseMakassar_MouseMakassar_chr16:55977385-55977409_308	TTCTCCACAGGAGTCAGGTGNNNN	none
	chrX	153950159	153950183	chrX:153950159-153950183	306	+		ATGTCCACAGAGGTCAGATGGGAG	5						MouseMakassar.bam	MouseMakassar	MouseMakassar	MouseMakassar_MouseMakassar_chrX:153950159-153950183_306	TTCTCCACAGGAGTCAGGTGNNNN	none
	chr5	29484682	29484706	chr5:29484682-29484706	304	+		CCTACCACAGGAGTAAGGGGGCCC	6	TCCTACCACAGGAGTAAGGGGGCCC					MouseMakassar.bam	MouseMakassar	MouseMakassar	MouseMakassar_MouseMakassar_chr5:29484682-29484706_304	TTCTCCACAGGAGTCAGGTGNNNN	TTCT-CCACAGGAGTCAGGTGNNNN
	chr1	32234620	32234644	chr1:32234620-32234644	302	+		TTCTCCATTGTAGTCAGGTGTGGT	3						MouseMakassar.bam	MouseMakassar	MouseMakassar	MouseMakassar_MouseMakassar_chr1:32234620-32234644_302	TTCTCCACAGGAGTCAGGTGNNNN	none
	chr15	63768251	63768275	chr15:63768251-63768275	300	+		TTCTCTCCAGGAATCAGGTGGGCA	3						MouseMakassar.bam	MouseMakassar	MouseMakassar	MouseMakassar_MouseMakassar_chr15:63768251-63768275_300	TTCTCCACAGGAGTCAGGTGNNNN	none
	chr1	81939626	81939650	chr1:81939626-81939650	298	+		ACAGCCACAGGAGTAAGGTATGTT	6						MouseMakassar.bam	MouseMakassar	MouseMakassar	MouseMakassar_MouseMakassar_chr1:81939626-81939650_298	TTCTCCACAGGAGTCAGGTGNNNN	none
	chr15	18227927	18227950	chr15:18227927-18227950	296	-				CTTTCCAAAGGAG-CAGGTGGGTT					MouseMakassar.bam	MouseMakassar	MouseMakassar	MouseMakassar_MouseMakassar_chr15:18227927-18227950_296	TTCTCCACAGGAGTCAGGTGNNNN	TTCTCCACAGGAGTCAGGTGNNNN
	chr9	64453024	64453049	chr9:64453024-64453049	294	+				TTCTTCACAGTGAGTCAGGTGTGGG					MouseMakassar.bam	MouseMakassar	MouseMakassar	MouseMakassar_MouseMakassar_chr9:64453024-64453049_294	TTCTCCACAGGAGTCAGGTGNNNN	TTCTCCACAG-GAGTCAGGTGNNNN
	chr7	81161354	81161378	chr7:81161354-81161378	293	+		TGTTCCACAGGAGTCAGAGGACCA	4						MouseMakassar.bam	MouseMakassar	MouseMakassar	MouseMakassar_MouseMakassar_chr7:81161354-81161378_293	TTCTCCACAGGAGTCAGGTGNNNN	none
	chr11	6681403	6681427	chr11:6681403-6681427	288	+		TTCTCCACAGCAGTCAAGGGGTCC	3						MouseMakassar.bam	MouseMakassar	MouseMakassar	MouseMakassar_MouseMakassar_chr11:6681403-6681427_288	TTCTCCACAGGAGTCAGGTGNNNN	none
	chr1	51704840	51704864	chr1:51704840-51704864	280	+		CTAGCCACAGGAATCAGGGTGAGA	6						MouseMakassar.bam	MouseMakassar	MouseMakassar	MouseMakassar_MouseMakassar_chr1:51704840-51704864_280	TTCTCCACAGGAGTCAGGTGNNNN	none
	chr3	45393132	45393156	chr3:45393132-45393156	280	-		TCATCCACAGAAATCAAGTGAGCA	5						MouseMakassar.bam	MouseMakassar	MouseMakassar	MouseMakassar_MouseMakassar_chr3:45393132-45393156_280	TTCTCCACAGGAGTCAGGTGNNNN	none
	chr19	15766063	15766087	chr19:15766063-15766087	278	-		TTCTCCCCAGGAGACAGGTGCAGT	2						MouseMakassar.bam	MouseMakassar	MouseMakassar	MouseMakassar_MouseMakassar_chr19:15766063-15766087_278	TTCTCCACAGGAGTCAGGTGNNNN	none
	chr4	24188401	24188425	chr4:24188401-24188425	278	-		CTCACCACAGGACTCAGGGGAGAT	4						MouseMakassar.bam	MouseMakassar	MouseMakassar	MouseMakassar_MouseMakassar_chr4:24188401-24188425_278	TTCTCCACAGGAGTCAGGTGNNNN	none
	chr7	108937554	108937578	chr7:108937554-108937578	278	+		AGCACCACAGGAGCCAGGTGTGGT	4						MouseMakassar.bam	MouseMakassar	MouseMakassar	MouseMakassar_MouseMakassar_chr7:108937554-108937578_278	TTCTCCACAGGAGTCAGGTGNNNN	none
	chr18	12865495	12865519	chr18:12865495-12865519	276	+		GAGATCACAGGAGTCAGGTGGGTC	5	AGATC-ACAGGAGTCAGGTGGGTC					MouseMakassar.bam	MouseMakassar	MouseMakassar	MouseMakassar_MouseMakassar_chr18:12865495-12865519_276	TTCTCCACAGGAGTCAGGTGNNNN	TTCTCCACAGGAGTCAGGTGNNNN
	chr19	55429351	55429375	chr19:55429351-55429375	275	-		AGAAACACAGAAGTCAGGTGGGAG	6						MouseMakassar.bam	MouseMakassar	MouseMakassar	MouseMakassar_MouseMakassar_chr19:55429351-55429375_275	TTCTCCACAGGAGTCAGGTGNNNN	none
	chr1	148481623	148481647	chr1:148481623-148481647	274	-		CTAAACACAGGAGTCAGGTGGATG	4						MouseMakassar.bam	MouseMakassar	MouseMakassar	MouseMakassar_MouseMakassar_chr1:148481623-148481647_274	TTCTCCACAGGAGTCAGGTGNNNN	none
	chr5	9368768	9368792	chr5:9368768-9368792	272	-		AATGCCACAGGAGTCAGATGTGAG	5	ATG-CCACAGGAGTCAGATGTGAG					MouseMakassar.bam	MouseMakassar	MouseMakassar	MouseMakassar_MouseMakassar_chr5:9368768-9368792_272	TTCTCCACAGGAGTCAGGTGNNNN	TTCTCCACAGGAGTCAGGTGNNNN
	chr13	15830042	15830066	chr13:15830042-15830066	270	-		GTCAACACAGGAGTCAGGTATGGT	4						MouseMakassar.bam	MouseMakassar	MouseMakassar	MouseMakassar_MouseMakassar_chr13:15830042-15830066_270	TTCTCCACAGGAGTCAGGTGNNNN	none
	chr5	121121039	121121063	chr5:121121039-121121063	270	+		TGCTCCGCAAGAGTCAGGTGGATC	3						MouseMakassar.bam	MouseMakassar	MouseMakassar	MouseMakassar_MouseMakassar_chr5:121121039-121121063_270	TTCTCCACAGGAGTCAGGTGNNNN	none
	chr8	75054447	75054471	chr8:75054447-75054471	270	+		TGATCCGCAGGAGTCAGGAGGGAA	4						MouseMakassar.bam	MouseMakassar	MouseMakassar	MouseMakassar_MouseMakassar_chr8:75054447-75054471_270	TTCTCCACAGGAGTCAGGTGNNNN	none
	chr18	46115390	46115414	chr18:46115390-46115414	266	+		TTCTCCAAAGGAGTCAGGGTGAAC	3	TTCTCCAAAGGAGTCAGGGTGAACC					MouseMakassar.bam	MouseMakassar	MouseMakassar	MouseMakassar_MouseMakassar_chr18:46115390-46115414_266	TTCTCCACAGGAGTCAGGTGNNNN	TTCTCCACAGGAGTCAGG-TGNNNN
	chr2	60859578	60859602	chr2:60859578-60859602	266	-		GCCTCCACAGAAGTCAGATGGATC	4						MouseMakassar.bam	MouseMakassar	MouseMakassar	MouseMakassar_MouseMakassar_chr2:60859578-60859602_266	TTCTCCACAGGAGTCAGGTGNNNN	none
	chr5	105144025	105144049	chr5:105144025-105144049	266	+		TTCTCCAAAAGAGTCAGTGGGTAA	4	TTCTCCAAAAGAGTCAG-TGGGTA					MouseMakassar.bam	MouseMakassar	MouseMakassar	MouseMakassar_MouseMakassar_chr5:105144025-105144049_266	TTCTCCACAGGAGTCAGGTGNNNN	TTCTCCACAGGAGTCAGGTGNNNN
	chr6	104601956	104601980	chr6:104601956-104601980	264	+		GAGTACACAGGAATCAGGTAGGAC	6						MouseMakassar.bam	MouseMakassar	MouseMakassar	MouseMakassar_MouseMakassar_chr6:104601956-104601980_264	TTCTCCACAGGAGTCAGGTGNNNN	none
	chr10	89688280	89688305	chr10:89688280-89688305	258	-				ACCACCACAGGCAGTCAGGTGGGAT					MouseMakassar.bam	MouseMakassar	MouseMakassar	MouseMakassar_MouseMakassar_chr10:89688280-89688305_258	TTCTCCACAGGAGTCAGGTGNNNN	TTCTCCACAGG-AGTCAGGTGNNNN
	chrX	7372518	7372542	chrX:7372518-7372542	258	+		CTGTCCACAGGTCTCAGGTGGGAT	4						MouseMakassar.bam	MouseMakassar	MouseMakassar	MouseMakassar_MouseMakassar_chrX:7372518-7372542_258	TTCTCCACAGGAGTCAGGTGNNNN	none
	chr17	72940402	72940426	chr17:72940402-72940426	256	+		TTGGCCACAGCAGTCAGGTGGACG	3						MouseMakassar.bam	MouseMakassar	MouseMakassar	MouseMakassar_MouseMakassar_chr17:72940402-72940426_256	TTCTCCACAGGAGTCAGGTGNNNN	none
	chr2	157717821	157717845	chr2:157717821-157717845	256	-		CAACTCACAGGAGTCAGATGTGGG	6	AACTC-ACAGGAGTCAGATGTGGG					MouseMakassar.bam	MouseMakassar	MouseMakassar	MouseMakassar_MouseMakassar_chr2:157717821-157717845_256	TTCTCCACAGGAGTCAGGTGNNNN	TTCTCCACAGGAGTCAGGTGNNNN
	chr16	20311323	20311347	chr16:20311323-20311347	254	-		GAGTCCCCAGGAGTCAGATGGGTC	5						MouseMakassar.bam	MouseMakassar	MouseMakassar	MouseMakassar_MouseMakassar_chr16:20311323-20311347_254	TTCTCCACAGGAGTCAGGTGNNNN	none
	chr13	113998605	113998629	chr13:113998605-113998629	250	+		TTCTCAACAGCAGCCAGGTGGGGA	3						MouseMakassar.bam	MouseMakassar	MouseMakassar	MouseMakassar_MouseMakassar_chr13:113998605-113998629_250	TTCTCCACAGGAGTCAGGTGNNNN	none
	chr2	8213895	8213919	chr2:8213895-8213919	248	-		TTCTCCACGGGAGTCAGGGGATCT	2						MouseMakassar.bam	MouseMakassar	MouseMakassar	MouseMakassar_MouseMakassar_chr2:8213895-8213919_248	TTCTCCACAGGAGTCAGGTGNNNN	none
	chr14	97375276	97375300	chr14:97375276-97375300	244	-		TTCTCCTCATGAGTCAGGGTGTTC	4	TTCTCCTCATGAGTCAGGGTGTTCT					MouseMakassar.bam	MouseMakassar	MouseMakassar	MouseMakassar_MouseMakassar_chr14:97375276-97375300_244	TTCTCCACAGGAGTCAGGTGNNNN	TTCTCCACAGGAGTCAGG-TGNNNN
	chr1	170622785	170622809	chr1:170622785-170622809	244	-		TTCCCCTCAGGAGTCAGGTAACTT	3						MouseMakassar.bam	MouseMakassar	MouseMakassar	MouseMakassar_MouseMakassar_chr1:170622785-170622809_244	TTCTCCACAGGAGTCAGGTGNNNN	none
	chr9	22652860	22652884	chr9:22652860-22652884	244	-		CCCTCCACAGCAGTCAGTGAGGGC	6	CCCTCCACAGCAGTCAG-TGAGGG					MouseMakassar.bam	MouseMakassar	MouseMakassar	MouseMakassar_MouseMakassar_chr9:22652860-22652884_244	TTCTCCACAGGAGTCAGGTGNNNN	TTCTCCACAGGAGTCAGGTGNNNN
	chr12	87919867	87919891	chr12:87919867-87919891	243	+		GAAACCACAGGAGTCAAGTGAGGG	5						MouseMakassar.bam	MouseMakassar	MouseMakassar	MouseMakassar_MouseMakassar_chr12:87919867-87919891_243	TTCTCCACAGGAGTCAGGTGNNNN	none
	chr10	115142412	115142436	chr10:115142412-115142436	240	+		GTGTCCACAGGAGTCATGTGATAC	3						MouseMakassar.bam	MouseMakassar	MouseMakassar	MouseMakassar_MouseMakassar_chr10:115142412-115142436_240	TTCTCCACAGGAGTCAGGTGNNNN	none
	chr19	30189096	30189120	chr19:30189096-30189120	240	-		TTCTTCATAGGAGTCAAGGGGCTA	4						MouseMakassar.bam	MouseMakassar	MouseMakassar	MouseMakassar_MouseMakassar_chr19:30189096-30189120_240	TTCTCCACAGGAGTCAGGTGNNNN	none
	chr11	79732018	79732042	chr11:79732018-79732042	238	-		CACCCCACAAGAGTCAGGGAGCTG	6						MouseMakassar.bam	MouseMakassar	MouseMakassar	MouseMakassar_MouseMakassar_chr11:79732018-79732042_238	TTCTCCACAGGAGTCAGGTGNNNN	none
	chr18	5006930	5006954	chr18:5006930-5006954	238	-		GTATCCACAGAAATCAGGAGGACT	5						MouseMakassar.bam	MouseMakassar	MouseMakassar	MouseMakassar_MouseMakassar_chr18:5006930-5006954_238	TTCTCCACAGGAGTCAGGTGNNNN	none
	chr1	136805022	136805046	chr1:136805022-136805046	238	+		ATCTCTGCAGGAGTCAGGGGGGTG	4						MouseMakassar.bam	MouseMakassar	MouseMakassar	MouseMakassar_MouseMakassar_chr1:136805022-136805046_238	TTCTCCACAGGAGTCAGGTGNNNN	none
	chr4	89175248	89175272	chr4:89175248-89175272	238	-		ATGCACACAGGAGTCATGTGGGAA	5	TGCAC-ACAGGAGTCATGTGGGAA					MouseMakassar.bam	MouseMakassar	MouseMakassar	MouseMakassar_MouseMakassar_chr4:89175248-89175272_238	TTCTCCACAGGAGTCAGGTGNNNN	TTCTCCACAGGAGTCAGGTGNNNN
	chr7	109219442	109219466	chr7:109219442-109219466	238	+		TTGCCCACAGAAGTCATGTGAGCA	4						MouseMakassar.bam	MouseMakassar	MouseMakassar	MouseMakassar_MouseMakassar_chr7:109219442-109219466_238	TTCTCCACAGGAGTCAGGTGNNNN	none
	chr9	46263874	46263898	chr9:46263874-46263898	238	-		TCCTCCAGAGGACTCAGGTGCAAT	3						MouseMakassar.bam	MouseMakassar	MouseMakassar	MouseMakassar_MouseMakassar_chr9:46263874-46263898_238	TTCTCCACAGGAGTCAGGTGNNNN	none
	chrX	153936332	153936356	chrX:153936332-153936356	238	+		TTGTCCACAGGGATCAGATGGGTG	4						MouseMakassar.bam	MouseMakassar	MouseMakassar	MouseMakassar_MouseMakassar_chrX:153936332-153936356_238	TTCTCCACAGGAGTCAGGTGNNNN	none
	chrX	99166118	99166141	chrX:99166118-99166141	238	-				ATCATCACAGGAGT-AGGTGTGTC					MouseMakassar.bam	MouseMakassar	MouseMakassar	MouseMakassar_MouseMakassar_chrX:99166118-99166141_238	TTCTCCACAGGAGTCAGGTGNNNN	TTCTCCACAGGAGTCAGGTGNNNN
	chr15	82271463	82271486	chr15:82271463-82271486	236	-				ATCTCCGGAGGAG-CAGGTGCGAA					MouseMakassar.bam	MouseMakassar	MouseMakassar	MouseMakassar_MouseMakassar_chr15:82271463-82271486_236	TTCTCCACAGGAGTCAGGTGNNNN	TTCTCCACAGGAGTCAGGTGNNNN
	chr8	84193665	84193690	chr8:84193665-84193690	236	-				GTCTCTACAGAAGGTCAGGTGAGTC					MouseMakassar.bam	MouseMakassar	MouseMakassar	MouseMakassar_MouseMakassar_chr8:84193665-84193690_236	TTCTCCACAGGAGTCAGGTGNNNN	TTCTCCACAGGAG-TCAGGTGNNNN
	chr13	32484934	32484958	chr13:32484934-32484958	234	+		TTTTCCATAGGAGTCAAGTAAGAT	4						MouseMakassar.bam	MouseMakassar	MouseMakassar	MouseMakassar_MouseMakassar_chr13:32484934-32484958_234	TTCTCCACAGGAGTCAGGTGNNNN	none
	chr18	60023942	60023966	chr18:60023942-60023966	234	-		ATGTCCACAGAGGTCAGATGCACT	5						MouseMakassar.bam	MouseMakassar	MouseMakassar	MouseMakassar_MouseMakassar_chr18:60023942-60023966_234	TTCTCCACAGGAGTCAGGTGNNNN	none
	chr1	190711263	190711287	chr1:190711263-190711287	234	-		TTCTCCATAAGAGTCAAGGTGTCT	5	TTCTCCATAAGAGTCAAGGTGTCTG					MouseMakassar.bam	MouseMakassar	MouseMakassar	MouseMakassar_MouseMakassar_chr1:190711263-190711287_234	TTCTCCACAGGAGTCAGGTGNNNN	TTCTCCACAGGAGTCA-GGTGNNNN
	chr5	37415598	37415622	chr5:37415598-37415622	234	-		GTCTCCAGAGGGGTCAGGGTGCAC	5	GTCTCCAGAGGGGTCAGGGTGCACC					MouseMakassar.bam	MouseMakassar	MouseMakassar	MouseMakassar_MouseMakassar_chr5:37415598-37415622_234	TTCTCCACAGGAGTCAGGTGNNNN	TTCTCCACAGGAGTCAGG-TGNNNN
	chr6	117508613	117508637	chr6:117508613-117508637	234	-		AGGTCCACAGTATTCAGGTGAGCA	5						MouseMakassar.bam	MouseMakassar	MouseMakassar	MouseMakassar_MouseMakassar_chr6:117508613-117508637_234	TTCTCCACAGGAGTCAGGTGNNNN	none
	chr7	129599012	129599036	chr7:129599012-129599036	234	+		TCCTCCCCACAGGTCAGGTGGGCC	5						MouseMakassar.bam	MouseMakassar	MouseMakassar	MouseMakassar_MouseMakassar_chr7:129599012-129599036_234	TTCTCCACAGGAGTCAGGTGNNNN	none
	chr19	32770833	32770857	chr19:32770833-32770857	230	+		GACTGCACAGGAGTCAGGGCGTAC	5	GACTGCACAGGAGTCAGG-GCGTA					MouseMakassar.bam	MouseMakassar	MouseMakassar	MouseMakassar_MouseMakassar_chr19:32770833-32770857_230	TTCTCCACAGGAGTCAGGTGNNNN	TTCTCCACAGGAGTCAGGTGNNNN
	chr16	5671480	5671504	chr16:5671480-5671504	226	+		GAAACCACAAGAGCCAGGTGGTGA	6						MouseMakassar.bam	MouseMakassar	MouseMakassar	MouseMakassar_MouseMakassar_chr16:5671480-5671504_226	TTCTCCACAGGAGTCAGGTGNNNN	none
	chr1	33125509	33125533	chr1:33125509-33125533	224	+		ACATCCACAGAAGCCAGATGGTGT	6						MouseMakassar.bam	MouseMakassar	MouseMakassar	MouseMakassar_MouseMakassar_chr1:33125509-33125533_224	TTCTCCACAGGAGTCAGGTGNNNN	none
	chr5	36278200	36278224	chr5:36278200-36278224	224	+		TACTCAACAGGAGTCAGGTAGGGA	3						MouseMakassar.bam	MouseMakassar	MouseMakassar	MouseMakassar_MouseMakassar_chr5:36278200-36278224_224	TTCTCCACAGGAGTCAGGTGNNNN	none
	chr3	56038114	56038138	chr3:56038114-56038138	222	-		GTGTCCACAAGAGTCAGGTTTGCT	4						MouseMakassar.bam	MouseMakassar	MouseMakassar	MouseMakassar_MouseMakassar_chr3:56038114-56038138_222	TTCTCCACAGGAGTCAGGTGNNNN	none
	chr2	18842666	18842690	chr2:18842666-18842690	220	+		CAGTACACAGGAGTCAGATGGTGC	5						MouseMakassar.bam	MouseMakassar	MouseMakassar	MouseMakassar_MouseMakassar_chr2:18842666-18842690_220	TTCTCCACAGGAGTCAGGTGNNNN	none
	chr11	92779215	92779239	chr11:92779215-92779239	218	+		ATCTCAACAAGAGTCAGGTGACTG	3						MouseMakassar.bam	MouseMakassar	MouseMakassar	MouseMakassar_MouseMakassar_chr11:92779215-92779239_218	TTCTCCACAGGAGTCAGGTGNNNN	none
	chr8	22881896	22881921	chr8:22881896-22881921	218	-				GCCTCCACAGGAGGACAGGTGTGTC					MouseMakassar.bam	MouseMakassar	MouseMakassar	MouseMakassar_MouseMakassar_chr8:22881896-22881921_218	TTCTCCACAGGAGTCAGGTGNNNN	TTCTCCACAGGAGT-CAGGTGNNNN
	chr14	47526297	47526321	chr14:47526297-47526321	216	+		CCCTCCCCAGCAGTCAGGTGGGTC	4						MouseMakassar.bam	MouseMakassar	MouseMakassar	MouseMakassar_MouseMakassar_chr14:47526297-47526321_216	TTCTCCACAGGAGTCAGGTGNNNN	none
	chr3	127435385	127435409	chr3:127435385-127435409	216	-		TTGCTCACAGAAGTCAGGTGTGGG	4	TGCTC-ACAGAAGTCAGGTGTGGG					MouseMakassar.bam	MouseMakassar	MouseMakassar	MouseMakassar_MouseMakassar_chr3:127435385-127435409_216	TTCTCCACAGGAGTCAGGTGNNNN	TTCTCCACAGGAGTCAGGTGNNNN
	chr3	82023001	82023025	chr3:82023001-82023025	216	+		TTCTCAGCAGGAGTCATATGTGCA	4						MouseMakassar.bam	MouseMakassar	MouseMakassar	MouseMakassar_MouseMakassar_chr3:82023001-82023025_216	TTCTCCACAGGAGTCAGGTGNNNN	none
	chr5	139965027	139965050	chr5:139965027-139965050	216	-				TTGGTCACAGG-GTCAGGTGGGGC					MouseMakassar.bam	MouseMakassar	MouseMakassar	MouseMakassar_MouseMakassar_chr5:139965027-139965050_216	TTCTCCACAGGAGTCAGGTGNNNN	TTCTCCACAGGAGTCAGGTGNNNN
	chr8	26207951	26207975	chr8:26207951-26207975	216	+		GAATCCACACGAGTCAGCTGGAAC	5						MouseMakassar.bam	MouseMakassar	MouseMakassar	MouseMakassar_MouseMakassar_chr8:26207951-26207975_216	TTCTCCACAGGAGTCAGGTGNNNN	none
	chr1	107852562	107852586	chr1:107852562-107852586	214	-		TTCTCCATAGAAGTCAGAGGGTGA	4						MouseMakassar.bam	MouseMakassar	MouseMakassar	MouseMakassar_MouseMakassar_chr1:107852562-107852586_214	TTCTCCACAGGAGTCAGGTGNNNN	none
	chr8	39508412	39508436	chr8:39508412-39508436	212	+		GCAATCACAGGAGTCAGGTGGAGG	5	CAATC-ACAGGAGTCAGGTGGAGG					MouseMakassar.bam	MouseMakassar	MouseMakassar	MouseMakassar_MouseMakassar_chr8:39508412-39508436_212	TTCTCCACAGGAGTCAGGTGNNNN	TTCTCCACAGGAGTCAGGTGNNNN
	chr13	30823542	30823566	chr13:30823542-30823566	210	+		AGAACCACAGGAGTCAGGAGCAAC	5						MouseMakassar.bam	MouseMakassar	MouseMakassar	MouseMakassar_MouseMakassar_chr13:30823542-30823566_210	TTCTCCACAGGAGTCAGGTGNNNN	none
	chrX	12639261	12639285	chrX:12639261-12639285	210	-		CTTTCCACAGGAATCAAATGGGCA	5	TT-TCCACAGGAATCAAATGGGCA					MouseMakassar.bam	MouseMakassar	MouseMakassar	MouseMakassar_MouseMakassar_chrX:12639261-12639285_210	TTCTCCACAGGAGTCAGGTGNNNN	TTCTCCACAGGAGTCAGGTGNNNN
	chr2	180233259	180233282	chr2:180233259-180233282	208	-				GTCCCCACAGG-GTCAAGTGTGAC					MouseMakassar.bam	MouseMakassar	MouseMakassar	MouseMakassar_MouseMakassar_chr2:180233259-180233282_208	TTCTCCACAGGAGTCAGGTGNNNN	TTCTCCACAGGAGTCAGGTGNNNN
	chr11	30599695	30599719	chr11:30599695-30599719	204	-		TTACACACAGAAGTCAGGTGCTCC	4						MouseMakassar.bam	MouseMakassar	MouseMakassar	MouseMakassar_MouseMakassar_chr11:30599695-30599719_204	TTCTCCACAGGAGTCAGGTGNNNN	none
	chr1	84921507	84921530	chr1:84921507-84921530	204	+				GTTTCCACAG-AGTCAGGTGGGAT					MouseMakassar.bam	MouseMakassar	MouseMakassar	MouseMakassar_MouseMakassar_chr1:84921507-84921530_204	TTCTCCACAGGAGTCAGGTGNNNN	TTCTCCACAGGAGTCAGGTGNNNN
	chr4	7085070	7085094	chr4:7085070-7085094	202	-		TGTCTCACAGGAGTCAGCTGCATC	5	GTCTC-ACAGGAGTCAGCTGCATC					MouseMakassar.bam	MouseMakassar	MouseMakassar	MouseMakassar_MouseMakassar_chr4:7085070-7085094_202	TTCTCCACAGGAGTCAGGTGNNNN	TTCTCCACAGGAGTCAGGTGNNNN
	chr6	64591160	64591184	chr6:64591160-64591184	202	+		AATTCCAGAGGAATCAGATGTGGG	6						MouseMakassar.bam	MouseMakassar	MouseMakassar	MouseMakassar_MouseMakassar_chr6:64591160-64591184_202	TTCTCCACAGGAGTCAGGTGNNNN	none
	chr16	38882833	38882857	chr16:38882833-38882857	201	-		ATCCTCACAGGAGTCAGAGGGTAG	5	TCCTC-ACAGGAGTCAGAGGGTAG					MouseMakassar.bam	MouseMakassar	MouseMakassar	MouseMakassar_MouseMakassar_chr16:38882833-38882857_201	TTCTCCACAGGAGTCAGGTGNNNN	TTCTCCACAGGAGTCAGGTGNNNN
	chr9	36685624	36685648	chr9:36685624-36685648	200	-		TATGCCACAGCAGTCAGGTTGACC	5						MouseMakassar.bam	MouseMakassar	MouseMakassar	MouseMakassar_MouseMakassar_chr9:36685624-36685648_200	TTCTCCACAGGAGTCAGGTGNNNN	none
	chr19	53215066	53215090	chr19:53215066-53215090	198	-		ATCTCCACAGAAGTCAAGGAGAAC	5	ATCTCCACAGAAGTCAAG-GAGAA					MouseMakassar.bam	MouseMakassar	MouseMakassar	MouseMakassar_MouseMakassar_chr19:53215066-53215090_198	TTCTCCACAGGAGTCAGGTGNNNN	TTCTCCACAGGAGTCAGGTGNNNN
	chr5	134617347	134617371	chr5:134617347-134617371	198	+		TTTCCCCACGGGGTCAGGTGGGGA	6	TTCCCCACGGG-GTCAGGTGGGGA					MouseMakassar.bam	MouseMakassar	MouseMakassar	MouseMakassar_MouseMakassar_chr5:134617347-134617371_198	TTCTCCACAGGAGTCAGGTGNNNN	TTCTCCACAGGAGTCAGGTGNNNN
	chr15	12342296	12342319	chr15:12342296-12342319	196	-				CTCTCC-CAGGAGTCAGGTTTGTT					MouseMakassar.bam	MouseMakassar	MouseMakassar	MouseMakassar_MouseMakassar_chr15:12342296-12342319_196	TTCTCCACAGGAGTCAGGTGNNNN	TTCTCCACAGGAGTCAGGTGNNNN
	chr15	21908490	21908514	chr15:21908490-21908514	196	+		GTTCACACAGAAGTCAGATGTGCA	6	TTCAC-ACAGAAGTCAGATGTGCA					MouseMakassar.bam	MouseMakassar	MouseMakassar	MouseMakassar_MouseMakassar_chr15:21908490-21908514_196	TTCTCCACAGGAGTCAGGTGNNNN	TTCTCCACAGGAGTCAGGTGNNNN
	chr13	37251799	37251823	chr13:37251799-37251823	194	-		TTCACCAGAGGAGTCAGCTGAGTC	3						MouseMakassar.bam	MouseMakassar	MouseMakassar	MouseMakassar_MouseMakassar_chr13:37251799-37251823_194	TTCTCCACAGGAGTCAGGTGNNNN	none
	chr19	17499424	17499448	chr19:17499424-17499448	192	+		TACTCCAGAAGAGTCAGATGAGAA	4						MouseMakassar.bam	MouseMakassar	MouseMakassar	MouseMakassar_MouseMakassar_chr19:17499424-17499448_192	TTCTCCACAGGAGTCAGGTGNNNN	none
	chr3	66179070	66179093	chr3:66179070-66179093	192	-				TCCACCACAG-AGTCAGTTGTGCT					MouseMakassar.bam	MouseMakassar	MouseMakassar	MouseMakassar_MouseMakassar_chr3:66179070-66179093_192	TTCTCCACAGGAGTCAGGTGNNNN	TTCTCCACAGGAGTCAGGTGNNNN
	chr6	115479180	115479203	chr6:115479180-115479203	192	+				ATGTACACAGG-GTCAGGTGGGAT					MouseMakassar.bam	MouseMakassar	MouseMakassar	MouseMakassar_MouseMakassar_chr6:115479180-115479203_192	TTCTCCACAGGAGTCAGGTGNNNN	TTCTCCACAGGAGTCAGGTGNNNN
	chr17	26000938	26000962	chr17:26000938-26000962	190	+		GAAACCACAGGGGCCAGGTGGCAC	6						MouseMakassar.bam	MouseMakassar	MouseMakassar	MouseMakassar_MouseMakassar_chr17:26000938-26000962_190	TTCTCCACAGGAGTCAGGTGNNNN	none
	chr11	116890160	116890184	chr11:116890160-116890184	188	+		GAAGCCACAGGAGCCAGGTGATGC	5						MouseMakassar.bam	MouseMakassar	MouseMakassar	MouseMakassar_MouseMakassar_chr11:116890160-116890184_188	TTCTCCACAGGAGTCAGGTGNNNN	none
	chr2	173371743	173371767	chr2:173371743-173371767	188	+		TTCTCCAAAGGAGAAAGGGTGACA	5	TTCTCCAAAGGAGAAAGGGTGACAC					MouseMakassar.bam	MouseMakassar	MouseMakassar	MouseMakassar_MouseMakassar_chr2:173371743-173371767_188	TTCTCCACAGGAGTCAGGTGNNNN	TTCTCCACAGGAGTCAGG-TGNNNN
	chr4	139825541	139825565	chr4:139825541-139825565	188	-		CTCTCCCCAGGAGTCAGGGGATGG	3						MouseMakassar.bam	MouseMakassar	MouseMakassar	MouseMakassar_MouseMakassar_chr4:139825541-139825565_188	TTCTCCACAGGAGTCAGGTGNNNN	none
	chr9	37250522	37250546	chr9:37250522-37250546	188	+		TCAGCCACAGAAGTCAGGTGTCTT	4						MouseMakassar.bam	MouseMakassar	MouseMakassar	MouseMakassar_MouseMakassar_chr9:37250522-37250546_188	TTCTCCACAGGAGTCAGGTGNNNN	none
	chr9	58055534	58055558	chr9:58055534-58055558	188	+		GGCGCCACAGAAGTCAGGTGCTGC	4						MouseMakassar.bam	MouseMakassar	MouseMakassar	MouseMakassar_MouseMakassar_chr9:58055534-58055558_188	TTCTCCACAGGAGTCAGGTGNNNN	none
	chr9	98937654	98937678	chr9:98937654-98937678	188	+		GGATCCCCAGAAGTCAGGTGAGAA	5						MouseMakassar.bam	MouseMakassar	MouseMakassar	MouseMakassar_MouseMakassar_chr9:98937654-98937678_188	TTCTCCACAGGAGTCAGGTGNNNN	none
	chr14	105195840	105195864	chr14:105195840-105195864	186	+		TATACCACAGGAGTAAGGTGGTGG	4						MouseMakassar.bam	MouseMakassar	MouseMakassar	MouseMakassar_MouseMakassar_chr14:105195840-105195864_186	TTCTCCACAGGAGTCAGGTGNNNN	none
	chr18	82947614	82947638	chr18:82947614-82947638	186	+		TTGTCTACAGAAGTCAGATAAGCT	5						MouseMakassar.bam	MouseMakassar	MouseMakassar	MouseMakassar_MouseMakassar_chr18:82947614-82947638_186	TTCTCCACAGGAGTCAGGTGNNNN	none
	chr6	77376995	77377018	chr6:77376995-77377018	186	+				GTATCCACAGAA-TCAGGTGAGAA					MouseMakassar.bam	MouseMakassar	MouseMakassar	MouseMakassar_MouseMakassar_chr6:77376995-77377018_186	TTCTCCACAGGAGTCAGGTGNNNN	TTCTCCACAGGAGTCAGGTGNNNN
	chr5	129443769	129443792	chr5:129443769-129443792	185	-				TGCTCTACAGGA-TCAGGTGTGTA					MouseMakassar.bam	MouseMakassar	MouseMakassar	MouseMakassar_MouseMakassar_chr5:129443769-129443792_185	TTCTCCACAGGAGTCAGGTGNNNN	TTCTCCACAGGAGTCAGGTGNNNN
	chr11	30351698	30351722	chr11:30351698-30351722	184	-		TGCGTCACAGAAGTCAGGTGTGTA	4						MouseMakassar.bam	MouseMakassar	MouseMakassar	MouseMakassar_MouseMakassar_chr11:30351698-30351722_184	TTCTCCACAGGAGTCAGGTGNNNN	none
	chr13	48770660	48770684	chr13:48770660-48770684	184	-		TTTTCCACCCGAGTCAGGTGAGTG	3						MouseMakassar.bam	MouseMakassar	MouseMakassar	MouseMakassar_MouseMakassar_chr13:48770660-48770684_184	TTCTCCACAGGAGTCAGGTGNNNN	none
	chr15	93671824	93671848	chr15:93671824-93671848	184	+		TTCCCCTCAGGAGTCAGGGTGTCT	4	TTCCCCTCAGGAGTCAGGGTGTCTT					MouseMakassar.bam	MouseMakassar	MouseMakassar	MouseMakassar_MouseMakassar_chr15:93671824-93671848_184	TTCTCCACAGGAGTCAGGTGNNNN	TTCTCCACAGGAGTCAGG-TGNNNN
	chr5	41181623	41181647	chr5:41181623-41181647	182	-		ATCTCCAAAGGAGTCAGGATACTC	4						MouseMakassar.bam	MouseMakassar	MouseMakassar	MouseMakassar_MouseMakassar_chr5:41181623-41181647_182	TTCTCCACAGGAGTCAGGTGNNNN	none
	chr19	35947146	35947170	chr19:35947146-35947170	180	+		TATCTCACAGGATTCAAGTGGGTT	6	TTATCTCACAGGATTCAAGTGGGTT					MouseMakassar.bam	MouseMakassar	MouseMakassar	MouseMakassar_MouseMakassar_chr19:35947146-35947170_180	TTCTCCACAGGAGTCAGGTGNNNN	TTCTC-CACAGGAGTCAGGTGNNNN
	chr11	47938293	47938317	chr11:47938293-47938317	178	-		GTGTTCACAGAAGTCAGATGTGGG	5						MouseMakassar.bam	MouseMakassar	MouseMakassar	MouseMakassar_MouseMakassar_chr11:47938293-47938317_178	TTCTCCACAGGAGTCAGGTGNNNN	none
	chr13	40900868	40900892	chr13:40900868-40900892	178	-		ATCTTCACAGGGGTCAGGTGAGAG	3						MouseMakassar.bam	MouseMakassar	MouseMakassar	MouseMakassar_MouseMakassar_chr13:40900868-40900892_178	TTCTCCACAGGAGTCAGGTGNNNN	none
	chr6	80250138	80250162	chr6:80250138-80250162	178	-		TTCTCCACAAAAGTCAAGTGAACA	3						MouseMakassar.bam	MouseMakassar	MouseMakassar	MouseMakassar_MouseMakassar_chr6:80250138-80250162_178	TTCTCCACAGGAGTCAGGTGNNNN	none
	chr9	43619400	43619424	chr9:43619400-43619424	176	+		AGCACCACAGGAGCCAGGTGCAGT	4						MouseMakassar.bam	MouseMakassar	MouseMakassar	MouseMakassar_MouseMakassar_chr9:43619400-43619424_176	TTCTCCACAGGAGTCAGGTGNNNN	none
	chr10	41291340	41291364	chr10:41291340-41291364	174	-		TTCTCCATAGGTGTCAGTGAGCCA	5	TTCTCCATAGGTGTCAG-TGAGCC					MouseMakassar.bam	MouseMakassar	MouseMakassar	MouseMakassar_MouseMakassar_chr10:41291340-41291364_174	TTCTCCACAGGAGTCAGGTGNNNN	TTCTCCACAGGAGTCAGGTGNNNN
	chr10	6693282	6693306	chr10:6693282-6693306	174	-		TTAGACACAGAAGTCAGATGAGGA	5						MouseMakassar.bam	MouseMakassar	MouseMakassar	MouseMakassar_MouseMakassar_chr10:6693282-6693306_174	TTCTCCACAGGAGTCAGGTGNNNN	none
	chr12	76078714	76078737	chr12:76078714-76078737	174	-				ATCTC-ACAGGAGCCAGATGTGTT					MouseMakassar.bam	MouseMakassar	MouseMakassar	MouseMakassar_MouseMakassar_chr12:76078714-76078737_174	TTCTCCACAGGAGTCAGGTGNNNN	TTCTCCACAGGAGTCAGGTGNNNN
	chr18	38726070	38726094	chr18:38726070-38726094	174	-		TTCCCCACGGGAGTCAGTGAGCTA	5	TTCCCCACGGGAGTCAG-TGAGCT					MouseMakassar.bam	MouseMakassar	MouseMakassar	MouseMakassar_MouseMakassar_chr18:38726070-38726094_174	TTCTCCACAGGAGTCAGGTGNNNN	TTCTCCACAGGAGTCAGGTGNNNN
	chr8	32842814	32842838	chr8:32842814-32842838	174	+		ACCTCCACAGGAGTCATGGTGCAT	5	ACCTCCACAGGAGTCATGGTGCATA					MouseMakassar.bam	MouseMakassar	MouseMakassar	MouseMakassar_MouseMakassar_chr8:32842814-32842838_174	TTCTCCACAGGAGTCAGGTGNNNN	TTCTCCACAGGAGTCA-GGTGNNNN
	chr12	70277843	70277866	chr12:70277843-70277866	172	+				GGCTCCACAGG-GTCAGGTGGATG					MouseMakassar.bam	MouseMakassar	MouseMakassar	MouseMakassar_MouseMakassar_chr12:70277843-70277866_172	TTCTCCACAGGAGTCAGGTGNNNN	TTCTCCACAGGAGTCAGGTGNNNN
	chr13	23970226	23970250	chr13:23970226-23970250	172	-		ATCCCCACAGGAGTCATGTTTGCC	4						MouseMakassar.bam	MouseMakassar	MouseMakassar	MouseMakassar_MouseMakassar_chr13:23970226-23970250_172	TTCTCCACAGGAGTCAGGTGNNNN	none
	chr2	153046541	153046565	chr2:153046541-153046565	172	+		CACCTCACAGGAGACAGATGGGGT	6						MouseMakassar.bam	MouseMakassar	MouseMakassar	MouseMakassar_MouseMakassar_chr2:153046541-153046565_172	TTCTCCACAGGAGTCAGGTGNNNN	none
	chr6	52118640	52118664	chr6:52118640-52118664	172	-		TCCTCCTCAGGAGTCAGATTGGCC	4						MouseMakassar.bam	MouseMakassar	MouseMakassar	MouseMakassar_MouseMakassar_chr6:52118640-52118664_172	TTCTCCACAGGAGTCAGGTGNNNN	none
	chr2	167488843	167488867	chr2:167488843-167488867	171	+		CTCCCCACAGAAGTCAGCTGTGAG	4						MouseMakassar.bam	MouseMakassar	MouseMakassar	MouseMakassar_MouseMakassar_chr2:167488843-167488867_171	TTCTCCACAGGAGTCAGGTGNNNN	none
	chr1	4004431	4004455	chr1:4004431-4004455	170	+		ATCTCCACTATAGTCAGGTATGCT	5						MouseMakassar.bam	MouseMakassar	MouseMakassar	MouseMakassar_MouseMakassar_chr1:4004431-4004455_170	TTCTCCACAGGAGTCAGGTGNNNN	none
	chrX	93959561	93959585	chrX:93959561-93959585	170	-		GTCTCCACAGGAGCCAGGTGTGCA	2						MouseMakassar.bam	MouseMakassar	MouseMakassar	MouseMakassar_MouseMakassar_chrX:93959561-93959585_170	TTCTCCACAGGAGTCAGGTGNNNN	none
	chr3	35846435	35846459	chr3:35846435-35846459	168	-		AGAGCCACAGGAGTCAAGTGCAAC	5						MouseMakassar.bam	MouseMakassar	MouseMakassar	MouseMakassar_MouseMakassar_chr3:35846435-35846459_168	TTCTCCACAGGAGTCAGGTGNNNN	none
	chr9	68166720	68166744	chr9:68166720-68166744	166	-		TTAACCACAGGAAACAGATGGGTT	5						MouseMakassar.bam	MouseMakassar	MouseMakassar	MouseMakassar_MouseMakassar_chr9:68166720-68166744_166	TTCTCCACAGGAGTCAGGTGNNNN	none
	chr14	38177409	38177433	chr14:38177409-38177433	164	-		GTATCCAGAGGAATCAGGTATGGG	5						MouseMakassar.bam	MouseMakassar	MouseMakassar	MouseMakassar_MouseMakassar_chr14:38177409-38177433_164	TTCTCCACAGGAGTCAGGTGNNNN	none
	chr1	43773909	43773933	chr1:43773909-43773933	164	+		CAAACCACAGGAGTCAACTGGACC	6						MouseMakassar.bam	MouseMakassar	MouseMakassar	MouseMakassar_MouseMakassar_chr1:43773909-43773933_164	TTCTCCACAGGAGTCAGGTGNNNN	none
	chr13	17694035	17694059	chr13:17694035-17694059	162	+		ATCTCCAAAGGCATCAGGTACGTT	5						MouseMakassar.bam	MouseMakassar	MouseMakassar	MouseMakassar_MouseMakassar_chr13:17694035-17694059_162	TTCTCCACAGGAGTCAGGTGNNNN	none
	chr13	21874538	21874561	chr13:21874538-21874561	162	-				TCACCCACAGGAG-CAGGTGGGTG					MouseMakassar.bam	MouseMakassar	MouseMakassar	MouseMakassar_MouseMakassar_chr13:21874538-21874561_162	TTCTCCACAGGAGTCAGGTGNNNN	TTCTCCACAGGAGTCAGGTGNNNN
	chr15	96634063	96634088	chr15:96634063-96634088	160	-				CCCTCCACAGGCAGTCAGGTGGAAG					MouseMakassar.bam	MouseMakassar	MouseMakassar	MouseMakassar_MouseMakassar_chr15:96634063-96634088_160	TTCTCCACAGGAGTCAGGTGNNNN	TTCTCCACAGG-AGTCAGGTGNNNN
	chr5	67797577	67797602	chr5:67797577-67797602	160	-				ATCTCCACAGGAAGCCAGGTGGGAG					MouseMakassar.bam	MouseMakassar	MouseMakassar	MouseMakassar_MouseMakassar_chr5:67797577-67797602_160	TTCTCCACAGGAGTCAGGTGNNNN	TTCTCCACAGGA-GTCAGGTGNNNN
	chr6	126117275	126117299	chr6:126117275-126117299	160	+		TTCACCACAGGAGGCAGATGGGGC	3						MouseMakassar.bam	MouseMakassar	MouseMakassar	MouseMakassar_MouseMakassar_chr6:126117275-126117299_160	TTCTCCACAGGAGTCAGGTGNNNN	none
	chr5	122542868	122542892	chr5:122542868-122542892	158	-		GTGCCCACAGCAGTCAGATGGGAT	5	TGC-CCACAGCAGTCAGATGGGAT					MouseMakassar.bam	MouseMakassar	MouseMakassar	MouseMakassar_MouseMakassar_chr5:122542868-122542892_158	TTCTCCACAGGAGTCAGGTGNNNN	TTCTCCACAGGAGTCAGGTGNNNN
	chr5	37292886	37292910	chr5:37292886-37292910	158	-		AGCTCCTCAGGAGTCAGAGGGTTG	5						MouseMakassar.bam	MouseMakassar	MouseMakassar	MouseMakassar_MouseMakassar_chr5:37292886-37292910_158	TTCTCCACAGGAGTCAGGTGNNNN	none
	chr14	82331012	82331036	chr14:82331012-82331036	156	-		AAAGCCACAGGAGTTAAGTGTGTG	6						MouseMakassar.bam	MouseMakassar	MouseMakassar	MouseMakassar_MouseMakassar_chr14:82331012-82331036_156	TTCTCCACAGGAGTCAGGTGNNNN	none
	chr9	72760288	72760311	chr9:72760288-72760311	156	-				CTCTCTACAGAAG-CAGGTGTGTG					MouseMakassar.bam	MouseMakassar	MouseMakassar	MouseMakassar_MouseMakassar_chr9:72760288-72760311_156	TTCTCCACAGGAGTCAGGTGNNNN	TTCTCCACAGGAGTCAGGTGNNNN
	chr13	31444214	31444238	chr13:31444214-31444238	154	-		TCCTTCAGAGGAGTCAGGTCGACT	4						MouseMakassar.bam	MouseMakassar	MouseMakassar	MouseMakassar_MouseMakassar_chr13:31444214-31444238_154	TTCTCCACAGGAGTCAGGTGNNNN	none
	chr13	36032025	36032049	chr13:36032025-36032049	154	-		TTCACCACAGAAATCAAATGTGTT	5						MouseMakassar.bam	MouseMakassar	MouseMakassar	MouseMakassar_MouseMakassar_chr13:36032025-36032049_154	TTCTCCACAGGAGTCAGGTGNNNN	none
	chr9	60585522	60585545	chr9:60585522-60585545	154	+				ATCTCCATAG-ACTCAGGTGTGTG					MouseMakassar.bam	MouseMakassar	MouseMakassar	MouseMakassar_MouseMakassar_chr9:60585522-60585545_154	TTCTCCACAGGAGTCAGGTGNNNN	TTCTCCACAGGAGTCAGGTGNNNN
	chr15	99422941	99422965	chr15:99422941-99422965	152	-		ACCCCCACAGCAGTCAGGGTGGCT	6						MouseMakassar.bam	MouseMakassar	MouseMakassar	MouseMakassar_MouseMakassar_chr15:99422941-99422965_152	TTCTCCACAGGAGTCAGGTGNNNN	none
	chr16	44289533	44289557	chr16:44289533-44289557	152	+		AGCACCACAGAAGCCAGGTGGGTT	5						MouseMakassar.bam	MouseMakassar	MouseMakassar	MouseMakassar_MouseMakassar_chr16:44289533-44289557_152	TTCTCCACAGGAGTCAGGTGNNNN	none
	chr2	174453768	174453792	chr2:174453768-174453792	152	+		TGTGCCACAGGAGTCAGATCAGAC	5						MouseMakassar.bam	MouseMakassar	MouseMakassar	MouseMakassar_MouseMakassar_chr2:174453768-174453792_152	TTCTCCACAGGAGTCAGGTGNNNN	none
	chr9	24512807	24512831	chr9:24512807-24512831	152	+		TTCTCCATGGGAGTCAAGTGTGCA	3						MouseMakassar.bam	MouseMakassar	MouseMakassar	MouseMakassar_MouseMakassar_chr9:24512807-24512831_152	TTCTCCACAGGAGTCAGGTGNNNN	none
	chrX	89147094	89147118	chrX:89147094-89147118	152	-		TTTTCCACAGAAATCAGGTGAGCA	3						MouseMakassar.bam	MouseMakassar	MouseMakassar	MouseMakassar_MouseMakassar_chrX:89147094-89147118_152	TTCTCCACAGGAGTCAGGTGNNNN	none
	chr17	15368656	15368680	chr17:15368656-15368680	150	+		TCCCCCACAGGGTTCAGGTGGAGG	4						MouseMakassar.bam	MouseMakassar	MouseMakassar	MouseMakassar_MouseMakassar_chr17:15368656-15368680_150	TTCTCCACAGGAGTCAGGTGNNNN	none
	chr9	8494779	8494803	chr9:8494779-8494803	150	-		ATCAGCACAGAAGTCAGATGAGGC	5						MouseMakassar.bam	MouseMakassar	MouseMakassar	MouseMakassar_MouseMakassar_chr9:8494779-8494803_150	TTCTCCACAGGAGTCAGGTGNNNN	none
	chr17	6056438	6056462	chr17:6056438-6056462	149	+		CTCTTCACAGGAATCAGGGAGAGT	5	CTCTTCACAGGAATCAGG-GAGAG					MouseMakassar.bam	MouseMakassar	MouseMakassar	MouseMakassar_MouseMakassar_chr17:6056438-6056462_149	TTCTCCACAGGAGTCAGGTGNNNN	TTCTCCACAGGAGTCAGGTGNNNN
	chr6	91042477	91042501	chr6:91042477-91042501	149	-		GTCCTCACAGGAGTCAGGAGGAAG	4	TCCTC-ACAGGAGTCAGGAGGAAG					MouseMakassar.bam	MouseMakassar	MouseMakassar	MouseMakassar_MouseMakassar_chr6:91042477-91042501_149	TTCTCCACAGGAGTCAGGTGNNNN	TTCTCCACAGGAGTCAGGTGNNNN
	chr15	42051922	42051946	chr15:42051922-42051946	148	+		TAATTCCCAGCAGTCAGGTGTGTG	5						MouseMakassar.bam	MouseMakassar	MouseMakassar	MouseMakassar_MouseMakassar_chr15:42051922-42051946_148	TTCTCCACAGGAGTCAGGTGNNNN	none
	chr1	171233060	171233084	chr1:171233060-171233084	148	+		ACTTCCACACAAGTCAGGTTAACT	6						MouseMakassar.bam	MouseMakassar	MouseMakassar	MouseMakassar_MouseMakassar_chr1:171233060-171233084_148	TTCTCCACAGGAGTCAGGTGNNNN	none
	chr12	119524471	119524495	chr12:119524471-119524495	146	-		TTCCCCACAGGAGTAAGTGTGTCC	5	TTCCCCACAGGAGTAAGTGTGTCCA					MouseMakassar.bam	MouseMakassar	MouseMakassar	MouseMakassar_MouseMakassar_chr12:119524471-119524495_146	TTCTCCACAGGAGTCAGGTGNNNN	TTCTCCACAGGAGTCAG-GTGNNNN
	chr1	155782517	155782541	chr1:155782517-155782541	146	-		CCACCCACAGGAACCAGGTGAGTC	6						MouseMakassar.bam	MouseMakassar	MouseMakassar	MouseMakassar_MouseMakassar_chr1:155782517-155782541_146	TTCTCCACAGGAGTCAGGTGNNNN	none
	chr3	133434868	133434892	chr3:133434868-133434892	146	-		CAGTTCACAGGAGTCAGCTGCAGC	5						MouseMakassar.bam	MouseMakassar	MouseMakassar	MouseMakassar_MouseMakassar_chr3:133434868-133434892_146	TTCTCCACAGGAGTCAGGTGNNNN	none
	chr7	12941661	12941685	chr7:12941661-12941685	146	-		GTCTCCACAAGAGACAGGTGTGGT	3						MouseMakassar.bam	MouseMakassar	MouseMakassar	MouseMakassar_MouseMakassar_chr7:12941661-12941685_146	TTCTCCACAGGAGTCAGGTGNNNN	none
	chr12	101402465	101402488	chr12:101402465-101402488	144	-				CCCTCCACAT-AGTCAGGTGTGCT					MouseMakassar.bam	MouseMakassar	MouseMakassar	MouseMakassar_MouseMakassar_chr12:101402465-101402488_144	TTCTCCACAGGAGTCAGGTGNNNN	TTCTCCACAGGAGTCAGGTGNNNN
	chr13	14738799	14738823	chr13:14738799-14738823	142	-		ATAACCACAGGAGTTAGGTATGTA	5						MouseMakassar.bam	MouseMakassar	MouseMakassar	MouseMakassar_MouseMakassar_chr13:14738799-14738823_142	TTCTCCACAGGAGTCAGGTGNNNN	none
	chr14	38486423	38486447	chr14:38486423-38486447	142	-		CTCTCCACAGGACCCAGGGTGGGT	5	CTCTCCACAGGACCCAGGGTGGGTG					MouseMakassar.bam	MouseMakassar	MouseMakassar	MouseMakassar_MouseMakassar_chr14:38486423-38486447_142	TTCTCCACAGGAGTCAGGTGNNNN	TTCTCCACAGGAGTCAGG-TGNNNN
	chrX	43610711	43610735	chrX:43610711-43610735	142	-		CACTTCACAGAAGTCAGGTTGATT	5						MouseMakassar.bam	MouseMakassar	MouseMakassar	MouseMakassar_MouseMakassar_chrX:43610711-43610735_142	TTCTCCACAGGAGTCAGGTGNNNN	none
	chr14	68786191	68786215	chr14:68786191-68786215	140	+		GGATCCACAGTAGTCAGATACATC	6						MouseMakassar.bam	MouseMakassar	MouseMakassar	MouseMakassar_MouseMakassar_chr14:68786191-68786215_140	TTCTCCACAGGAGTCAGGTGNNNN	none
	chr18	89640139	89640163	chr18:89640139-89640163	140	+		CTCTCCTCAGGACTCAGGGAGCCC	5	CTCTCCTCAGGACTCAGG-GAGCC					MouseMakassar.bam	MouseMakassar	MouseMakassar	MouseMakassar_MouseMakassar_chr18:89640139-89640163_140	TTCTCCACAGGAGTCAGGTGNNNN	TTCTCCACAGGAGTCAGGTGNNNN
	chr6	115895209	115895233	chr6:115895209-115895233	140	+		GAAACCACAGGAGACAGATGGGAA	6						MouseMakassar.bam	MouseMakassar	MouseMakassar	MouseMakassar_MouseMakassar_chr6:115895209-115895233_140	TTCTCCACAGGAGTCAGGTGNNNN	none
	chr9	67608210	67608234	chr9:67608210-67608234	140	+		CAGGCCACAGAAGTCATGTGAGGA	6						MouseMakassar.bam	MouseMakassar	MouseMakassar	MouseMakassar_MouseMakassar_chr9:67608210-67608234_140	TTCTCCACAGGAGTCAGGTGNNNN	none
	chr17	56328135	56328159	chr17:56328135-56328159	138	-		CTCCCCACAGGTGTCAGGTAGCAC	4						MouseMakassar.bam	MouseMakassar	MouseMakassar	MouseMakassar_MouseMakassar_chr17:56328135-56328159_138	TTCTCCACAGGAGTCAGGTGNNNN	none
	chr13	99913333	99913356	chr13:99913333-99913356	136	+				TTCTGCACAGGAG-CAGATGTGTA					MouseMakassar.bam	MouseMakassar	MouseMakassar	MouseMakassar_MouseMakassar_chr13:99913333-99913356_136	TTCTCCACAGGAGTCAGGTGNNNN	TTCTCCACAGGAGTCAGGTGNNNN
	chr3	111455911	111455935	chr3:111455911-111455935	136	-		AAATCCACAGGACTCAGGAAGGTT	6						MouseMakassar.bam	MouseMakassar	MouseMakassar	MouseMakassar_MouseMakassar_chr3:111455911-111455935_136	TTCTCCACAGGAGTCAGGTGNNNN	none
	chr3	35508693	35508717	chr3:35508693-35508717	135	-		AGAACCACAGAAGTCAGGTATGGA	6						MouseMakassar.bam	MouseMakassar	MouseMakassar	MouseMakassar_MouseMakassar_chr3:35508693-35508717_135	TTCTCCACAGGAGTCAGGTGNNNN	none
	chr11	36913654	36913678	chr11:36913654-36913678	134	+		CTCTCCAGAGAAGACAGGTGGGAG	4						MouseMakassar.bam	MouseMakassar	MouseMakassar	MouseMakassar_MouseMakassar_chr11:36913654-36913678_134	TTCTCCACAGGAGTCAGGTGNNNN	none
	chr17	77808459	77808483	chr17:77808459-77808483	134	-		GTCTCCACATGAGTCAGGAGGTCT	3						MouseMakassar.bam	MouseMakassar	MouseMakassar	MouseMakassar_MouseMakassar_chr17:77808459-77808483_134	TTCTCCACAGGAGTCAGGTGNNNN	none
	chr1	41423085	41423109	chr1:41423085-41423109	134	-		TACTCCACGGAAGTCAGGGTGAGA	5	TACTCCACGGAAGTCAGGGTGAGAG					MouseMakassar.bam	MouseMakassar	MouseMakassar	MouseMakassar_MouseMakassar_chr1:41423085-41423109_134	TTCTCCACAGGAGTCAGGTGNNNN	TTCTCCACAGGAGTCAGG-TGNNNN
	chr3	154849860	154849884	chr3:154849860-154849884	134	+		CATTCCTCAGGAGTCAGGGGAACA	5	AT-TCCTCAGGAGTCAGGGGAACA					MouseMakassar.bam	MouseMakassar	MouseMakassar	MouseMakassar_MouseMakassar_chr3:154849860-154849884_134	TTCTCCACAGGAGTCAGGTGNNNN	TTCTCCACAGGAGTCAGGTGNNNN
	chr7	85520948	85520972	chr7:85520948-85520972	134	-		ACATCCACAGGAATCAGGGGAGCT	5						MouseMakassar.bam	MouseMakassar	MouseMakassar	MouseMakassar_MouseMakassar_chr7:85520948-85520972_134	TTCTCCACAGGAGTCAGGTGNNNN	none
	chrX	79180958	79180982	chrX:79180958-79180982	134	-		CATTCCACAGGAGAAAGGGGGTCA	6						MouseMakassar.bam	MouseMakassar	MouseMakassar	MouseMakassar_MouseMakassar_chrX:79180958-79180982_134	TTCTCCACAGGAGTCAGGTGNNNN	none
	chr16	12355884	12355908	chr16:12355884-12355908	132	-		CCCTCCACGGGAGATAGATGTGTG	6						MouseMakassar.bam	MouseMakassar	MouseMakassar	MouseMakassar_MouseMakassar_chr16:12355884-12355908_132	TTCTCCACAGGAGTCAGGTGNNNN	none
	chr18	59109580	59109604	chr18:59109580-59109604	132	-		GAATCCACAGGAGTCAGCTGGAAT	4						MouseMakassar.bam	MouseMakassar	MouseMakassar	MouseMakassar_MouseMakassar_chr18:59109580-59109604_132	TTCTCCACAGGAGTCAGGTGNNNN	none
	chr1	10158299	10158323	chr1:10158299-10158323	132	+		GTCCCCACAGGAGACAGATGTGAG	4						MouseMakassar.bam	MouseMakassar	MouseMakassar	MouseMakassar_MouseMakassar_chr1:10158299-10158323_132	TTCTCCACAGGAGTCAGGTGNNNN	none
	chr10	115142378	115142402	chr10:115142378-115142402	128	+		GTGTCCACAGGAGTCATGTGATAC	3						MouseMakassar.bam	MouseMakassar	MouseMakassar	MouseMakassar_MouseMakassar_chr10:115142378-115142402_128	TTCTCCACAGGAGTCAGGTGNNNN	none
	chr15	38167615	38167639	chr15:38167615-38167639	128	+		GATACCACAGAAGCCAGGTGGAAC	6						MouseMakassar.bam	MouseMakassar	MouseMakassar	MouseMakassar_MouseMakassar_chr15:38167615-38167639_128	TTCTCCACAGGAGTCAGGTGNNNN	none
	chr4	7532820	7532844	chr4:7532820-7532844	128	+		CTTTCCACGGGAGTCAGTGTGTGA	6	CTTTCCACGGGAGTCAGTGTGTGAG					MouseMakassar.bam	MouseMakassar	MouseMakassar	MouseMakassar_MouseMakassar_chr4:7532820-7532844_128	TTCTCCACAGGAGTCAGGTGNNNN	TTCTCCACAGGAGTCAG-GTGNNNN
	chr6	87614348	87614372	chr6:87614348-87614372	128	+		GACTGCACAGGAGTCATGTGCGCA	4						MouseMakassar.bam	MouseMakassar	MouseMakassar	MouseMakassar_MouseMakassar_chr6:87614348-87614372_128	TTCTCCACAGGAGTCAGGTGNNNN	none
	chr8	120461004	120461028	chr8:120461004-120461028	128	-		GGCTCCACAGGAGAGAGGTGAGAG	4						MouseMakassar.bam	MouseMakassar	MouseMakassar	MouseMakassar_MouseMakassar_chr8:120461004-120461028_128	TTCTCCACAGGAGTCAGGTGNNNN	none
	chr19	51510355	51510379	chr19:51510355-51510379	127	+		ACTCCCACAGGAGTCAGAGGTAGG	6	CTC-CCACAGGAGTCAGAGGTAGG					MouseMakassar.bam	MouseMakassar	MouseMakassar	MouseMakassar_MouseMakassar_chr19:51510355-51510379_127	TTCTCCACAGGAGTCAGGTGNNNN	TTCTCCACAGGAGTCAGGTGNNNN
	chr17	70612750	70612774	chr17:70612750-70612774	126	+		TTCTCAACATAAGTCAGGTGTGAA	3						MouseMakassar.bam	MouseMakassar	MouseMakassar	MouseMakassar_MouseMakassar_chr17:70612750-70612774_126	TTCTCCACAGGAGTCAGGTGNNNN	none
	chr4	96737228	96737252	chr4:96737228-96737252	126	+		TTCTCAACAGGAATCATGTGTGAA	3						MouseMakassar.bam	MouseMakassar	MouseMakassar	MouseMakassar_MouseMakassar_chr4:96737228-96737252_126	TTCTCCACAGGAGTCAGGTGNNNN	none
	chr5	30723127	30723151	chr5:30723127-30723151	126	-		CTCTACACAGAAGTCAGCTGAGCA	4						MouseMakassar.bam	MouseMakassar	MouseMakassar	MouseMakassar_MouseMakassar_chr5:30723127-30723151_126	TTCTCCACAGGAGTCAGGTGNNNN	none
	chr6	120354141	120354165	chr6:120354141-120354165	126	-		CTCTCCACAGAAGTCAAATATGGT	5						MouseMakassar.bam	MouseMakassar	MouseMakassar	MouseMakassar_MouseMakassar_chr6:120354141-120354165_126	TTCTCCACAGGAGTCAGGTGNNNN	none
	chr7	37297046	37297070	chr7:37297046-37297070	126	-		TTCCCCACAGCAATCAGGTGCTCC	3						MouseMakassar.bam	MouseMakassar	MouseMakassar	MouseMakassar_MouseMakassar_chr7:37297046-37297070_126	TTCTCCACAGGAGTCAGGTGNNNN	none
	chr10	78747839	78747863	chr10:78747839-78747863	124	+		TTCTATACAGGGGTCAGGTGTGCA	3						MouseMakassar.bam	MouseMakassar	MouseMakassar	MouseMakassar_MouseMakassar_chr10:78747839-78747863_124	TTCTCCACAGGAGTCAGGTGNNNN	none
	chr10	78791024	78791048	chr10:78791024-78791048	124	-		ATATCCACAGAAGCCATGTGTGCT	5						MouseMakassar.bam	MouseMakassar	MouseMakassar	MouseMakassar_MouseMakassar_chr10:78791024-78791048_124	TTCTCCACAGGAGTCAGGTGNNNN	none
	chr5	75593431	75593455	chr5:75593431-75593455	124	+		TTTTCCAGAGGAGTCAGTTAGGTT	4						MouseMakassar.bam	MouseMakassar	MouseMakassar	MouseMakassar_MouseMakassar_chr5:75593431-75593455_124	TTCTCCACAGGAGTCAGGTGNNNN	none
	chr6	115062783	115062807	chr6:115062783-115062807	124	-		TTCTCCACAGAAGTCAGGAGGTAG	2						MouseMakassar.bam	MouseMakassar	MouseMakassar	MouseMakassar_MouseMakassar_chr6:115062783-115062807_124	TTCTCCACAGGAGTCAGGTGNNNN	none
	chr8	86078738	86078761	chr8:86078738-86078761	124	-				ATCTCCACAC-AGTCAGGTGAGGT					MouseMakassar.bam	MouseMakassar	MouseMakassar	MouseMakassar_MouseMakassar_chr8:86078738-86078761_124	TTCTCCACAGGAGTCAGGTGNNNN	TTCTCCACAGGAGTCAGGTGNNNN
	chr15	98707522	98707546	chr15:98707522-98707546	123	+		ATGTCCACAGAGGTCAGATGAGGG	5						MouseMakassar.bam	MouseMakassar	MouseMakassar	MouseMakassar_MouseMakassar_chr15:98707522-98707546_123	TTCTCCACAGGAGTCAGGTGNNNN	none
	chr10	105688834	105688858	chr10:105688834-105688858	122	+		ATCTCCTCAGGACTCAGCTGGGCC	4						MouseMakassar.bam	MouseMakassar	MouseMakassar	MouseMakassar_MouseMakassar_chr10:105688834-105688858_122	TTCTCCACAGGAGTCAGGTGNNNN	none
	chr10	69003681	69003705	chr10:69003681-69003705	120	+		GTCTCCACAGGAGAGGTGTGTGAC	5						MouseMakassar.bam	MouseMakassar	MouseMakassar	MouseMakassar_MouseMakassar_chr10:69003681-69003705_120	TTCTCCACAGGAGTCAGGTGNNNN	none
	chr15	77538639	77538662	chr15:77538639-77538662	120	+				TCTTCCAGAGGAG-CAGGTGTGCT					MouseMakassar.bam	MouseMakassar	MouseMakassar	MouseMakassar_MouseMakassar_chr15:77538639-77538662_120	TTCTCCACAGGAGTCAGGTGNNNN	TTCTCCACAGGAGTCAGGTGNNNN
	chr2	156181994	156182018	chr2:156181994-156182018	120	+		GTCTCCACAGGCATCAGGTATGCA	4						MouseMakassar.bam	MouseMakassar	MouseMakassar	MouseMakassar_MouseMakassar_chr2:156181994-156182018_120	TTCTCCACAGGAGTCAGGTGNNNN	none
	chrX	67977027	67977051	chrX:67977027-67977051	120	+		AGCACCACAGGAGTCAGATGCTTG	4						MouseMakassar.bam	MouseMakassar	MouseMakassar	MouseMakassar_MouseMakassar_chrX:67977027-67977051_120	TTCTCCACAGGAGTCAGGTGNNNN	none
	chr4	132261807	132261831	chr4:132261807-132261831	118	-		TCCTCCACAAGAGTCAGGGCGAGA	4	TCCTCCACAAGAGTCAGG-GCGAG					MouseMakassar.bam	MouseMakassar	MouseMakassar	MouseMakassar_MouseMakassar_chr4:132261807-132261831_118	TTCTCCACAGGAGTCAGGTGNNNN	TTCTCCACAGGAGTCAGGTGNNNN
	chrX	144959691	144959715	chrX:144959691-144959715	118	+		CTGGCCACAGGACTCAGGTGAGAA	4						MouseMakassar.bam	MouseMakassar	MouseMakassar	MouseMakassar_MouseMakassar_chrX:144959691-144959715_118	TTCTCCACAGGAGTCAGGTGNNNN	none
	chr11	74154054	74154078	chr11:74154054-74154078	116	-		TGATCCACAGGAATCAGTGTGATT	6	TGATCCACAGGAATCAGTGTGATTT					MouseMakassar.bam	MouseMakassar	MouseMakassar	MouseMakassar_MouseMakassar_chr11:74154054-74154078_116	TTCTCCACAGGAGTCAGGTGNNNN	TTCTCCACAGGAGTCAG-GTGNNNN
	chr15	68396142	68396166	chr15:68396142-68396166	116	+		CTAAACACAGGAGTCAGGTGAATG	4						MouseMakassar.bam	MouseMakassar	MouseMakassar	MouseMakassar_MouseMakassar_chr15:68396142-68396166_116	TTCTCCACAGGAGTCAGGTGNNNN	none
	chr15	75632695	75632718	chr15:75632695-75632718	116	-				TCTTCCAGAGGAG-CAGGTGTGCT					MouseMakassar.bam	MouseMakassar	MouseMakassar	MouseMakassar_MouseMakassar_chr15:75632695-75632718_116	TTCTCCACAGGAGTCAGGTGNNNN	TTCTCCACAGGAGTCAGGTGNNNN
	chr7	124457151	124457175	chr7:124457151-124457175	116	-		TCATCCACAGGAATCAGTGTGGCA	6	TCATCCACAGGAATCAGTGTGGCAC					MouseMakassar.bam	MouseMakassar	MouseMakassar	MouseMakassar_MouseMakassar_chr7:124457151-124457175_116	TTCTCCACAGGAGTCAGGTGNNNN	TTCTCCACAGGAGTCAG-GTGNNNN
	chr19	27778682	27778706	chr19:27778682-27778706	114	+		TTTCCCCCAGGACTCAGGTGGAGG	4	TTCCCC-CAGGACTCAGGTGGAGG					MouseMakassar.bam	MouseMakassar	MouseMakassar	MouseMakassar_MouseMakassar_chr19:27778682-27778706_114	TTCTCCACAGGAGTCAGGTGNNNN	TTCTCCACAGGAGTCAGGTGNNNN
	chr2	159408880	159408904	chr2:159408880-159408904	114	-		TCAACCACAGGAGTCAGGAGCTTC	4	TTCAACCACAGGAGTCAGGAGCTTC					MouseMakassar.bam	MouseMakassar	MouseMakassar	MouseMakassar_MouseMakassar_chr2:159408880-159408904_114	TTCTCCACAGGAGTCAGGTGNNNN	TTCT-CCACAGGAGTCAGGTGNNNN
	chr10	32941337	32941361	chr10:32941337-32941361	112	-		TTGAACACAGGAATCAGGTGGGTG	4						MouseMakassar.bam	MouseMakassar	MouseMakassar	MouseMakassar_MouseMakassar_chr10:32941337-32941361_112	TTCTCCACAGGAGTCAGGTGNNNN	none
	chr2	114390594	114390618	chr2:114390594-114390618	112	-		TTCTCCACAAGAGAGATGAGCCAA	5						MouseMakassar.bam	MouseMakassar	MouseMakassar	MouseMakassar_MouseMakassar_chr2:114390594-114390618_112	TTCTCCACAGGAGTCAGGTGNNNN	none
	chr7	100873404	100873428	chr7:100873404-100873428	112	+		CCCTCCACAGGAGTAGGTGGTTTG	6	CCCTCCACAGGAGT-AGGTGGTTT					MouseMakassar.bam	MouseMakassar	MouseMakassar	MouseMakassar_MouseMakassar_chr7:100873404-100873428_112	TTCTCCACAGGAGTCAGGTGNNNN	TTCTCCACAGGAGTCAGGTGNNNN
	chr8	15057082	15057106	chr8:15057082-15057106	112	+		TTATCCCCACAGGTCAGATGCGGC	6						MouseMakassar.bam	MouseMakassar	MouseMakassar	MouseMakassar_MouseMakassar_chr8:15057082-15057106_112	TTCTCCACAGGAGTCAGGTGNNNN	none
	chrX	136018824	136018848	chrX:136018824-136018848	112	+		CTATTCACAGGAGTCAGGTGAAAG	3						MouseMakassar.bam	MouseMakassar	MouseMakassar	MouseMakassar_MouseMakassar_chrX:136018824-136018848_112	TTCTCCACAGGAGTCAGGTGNNNN	none
	chr13	14462202	14462226	chr13:14462202-14462226	111	-		AGTCCCACAGGAGTCAGGAGTGGC	5	GTC-CCACAGGAGTCAGGAGTGGC					MouseMakassar.bam	MouseMakassar	MouseMakassar	MouseMakassar_MouseMakassar_chr13:14462202-14462226_111	TTCTCCACAGGAGTCAGGTGNNNN	TTCTCCACAGGAGTCAGGTGNNNN
	chr10	86719913	86719937	chr10:86719913-86719937	110	-		TTCTCAGCAGGAGTCAGTTGTGTG	3						MouseMakassar.bam	MouseMakassar	MouseMakassar	MouseMakassar_MouseMakassar_chr10:86719913-86719937_110	TTCTCCACAGGAGTCAGGTGNNNN	none
	chr13	104411833	104411857	chr13:104411833-104411857	110	+		CAATCCCCAGGAGTCAGGTTAGGT	5						MouseMakassar.bam	MouseMakassar	MouseMakassar	MouseMakassar_MouseMakassar_chr13:104411833-104411857_110	TTCTCCACAGGAGTCAGGTGNNNN	none
	chr5	65373078	65373102	chr5:65373078-65373102	110	-		AGATCCAGAGGAGTCAGGTAGAAG	5						MouseMakassar.bam	MouseMakassar	MouseMakassar	MouseMakassar_MouseMakassar_chr5:65373078-65373102_110	TTCTCCACAGGAGTCAGGTGNNNN	none
	chr7	126251882	126251906	chr7:126251882-126251906	110	+		GTGACCACAGGTGCCAGGTGGTGA	5						MouseMakassar.bam	MouseMakassar	MouseMakassar	MouseMakassar_MouseMakassar_chr7:126251882-126251906_110	TTCTCCACAGGAGTCAGGTGNNNN	none
	chr7	127594855	127594879	chr7:127594855-127594879	110	+		GCTGCCACAGGAGACAGGTACATT	6						MouseMakassar.bam	MouseMakassar	MouseMakassar	MouseMakassar_MouseMakassar_chr7:127594855-127594879_110	TTCTCCACAGGAGTCAGGTGNNNN	none
	chr12	86795628	86795651	chr12:86795628-86795651	108	-				CCCTCCTCAGG-GTCAGGTGAGAA					MouseMakassar.bam	MouseMakassar	MouseMakassar	MouseMakassar_MouseMakassar_chr12:86795628-86795651_108	TTCTCCACAGGAGTCAGGTGNNNN	TTCTCCACAGGAGTCAGGTGNNNN
	chr14	48835163	48835187	chr14:48835163-48835187	108	+		GACTCCATAGGAGTCAGGGGTATG	4						MouseMakassar.bam	MouseMakassar	MouseMakassar	MouseMakassar_MouseMakassar_chr14:48835163-48835187_108	TTCTCCACAGGAGTCAGGTGNNNN	none
	chr15	79349266	79349290	chr15:79349266-79349290	108	+		AGGCCCACAGGAATCATGTGGGTC	6						MouseMakassar.bam	MouseMakassar	MouseMakassar	MouseMakassar_MouseMakassar_chr15:79349266-79349290_108	TTCTCCACAGGAGTCAGGTGNNNN	none
	chr1	116259387	116259411	chr1:116259387-116259411	108	-		CCCTCCACAAGAGTCAGAGGCTCA	5						MouseMakassar.bam	MouseMakassar	MouseMakassar	MouseMakassar_MouseMakassar_chr1:116259387-116259411_108	TTCTCCACAGGAGTCAGGTGNNNN	none
	chr3	135083816	135083840	chr3:135083816-135083840	108	-		TACCCCATAGGAGTCAGGTGACCC	3						MouseMakassar.bam	MouseMakassar	MouseMakassar	MouseMakassar_MouseMakassar_chr3:135083816-135083840_108	TTCTCCACAGGAGTCAGGTGNNNN	none
	chr5	105060543	105060567	chr5:105060543-105060567	108	+		TTCTCTAAAGGAGTCAGTGGGTAA	4	TTCTCTAAAGGAGTCAG-TGGGTA					MouseMakassar.bam	MouseMakassar	MouseMakassar	MouseMakassar_MouseMakassar_chr5:105060543-105060567_108	TTCTCCACAGGAGTCAGGTGNNNN	TTCTCCACAGGAGTCAGGTGNNNN
	chr15	25258491	25258515	chr15:25258491-25258515	106	+		AACACCACAGAAGTCAGGTAGAGA	5						MouseMakassar.bam	MouseMakassar	MouseMakassar	MouseMakassar_MouseMakassar_chr15:25258491-25258515_106	TTCTCCACAGGAGTCAGGTGNNNN	none
	chr1	183558689	183558713	chr1:183558689-183558713	106	+		TCCTCCACAGGAGTCAGAGGAACC	3						MouseMakassar.bam	MouseMakassar	MouseMakassar	MouseMakassar_MouseMakassar_chr1:183558689-183558713_106	TTCTCCACAGGAGTCAGGTGNNNN	none
	chr4	155110950	155110974	chr4:155110950-155110974	106	+		ATCTCAGCAGGAGTCAGATATGTG	5						MouseMakassar.bam	MouseMakassar	MouseMakassar	MouseMakassar_MouseMakassar_chr4:155110950-155110974_106	TTCTCCACAGGAGTCAGGTGNNNN	none
	chr6	113749498	113749522	chr6:113749498-113749522	106	+		CATGCCACAGGAGTCAGGGGCCAC	5	ATG-CCACAGGAGTCAGGGGCCAC					MouseMakassar.bam	MouseMakassar	MouseMakassar	MouseMakassar_MouseMakassar_chr6:113749498-113749522_106	TTCTCCACAGGAGTCAGGTGNNNN	TTCTCCACAGGAGTCAGGTGNNNN
	chr13	105664370	105664394	chr13:105664370-105664394	104	+		ATAATCACAGGAGTCAGATGGAGG	5	TAATC-ACAGGAGTCAGATGGAGG					MouseMakassar.bam	MouseMakassar	MouseMakassar	MouseMakassar_MouseMakassar_chr13:105664370-105664394_104	TTCTCCACAGGAGTCAGGTGNNNN	TTCTCCACAGGAGTCAGGTGNNNN
	chr1	113733412	113733436	chr1:113733412-113733436	104	-		TCCTCCATGGGAGTCAGGTAGCCA	4						MouseMakassar.bam	MouseMakassar	MouseMakassar	MouseMakassar_MouseMakassar_chr1:113733412-113733436_104	TTCTCCACAGGAGTCAGGTGNNNN	none
	chr2	66217946	66217970	chr2:66217946-66217970	104	-		ACCTCCACAGGAGCAAGGTGGAGA	4						MouseMakassar.bam	MouseMakassar	MouseMakassar	MouseMakassar_MouseMakassar_chr2:66217946-66217970_104	TTCTCCACAGGAGTCAGGTGNNNN	none
	chr6	58900094	58900117	chr6:58900094-58900117	104	+				GTCTTCACAGG-GTCATGTGTGCT					MouseMakassar.bam	MouseMakassar	MouseMakassar	MouseMakassar_MouseMakassar_chr6:58900094-58900117_104	TTCTCCACAGGAGTCAGGTGNNNN	TTCTCCACAGGAGTCAGGTGNNNN
	chr13	90233450	90233474	chr13:90233450-90233474	103	-		GTCTCCACTGGAGTAGGTGGGGCA	6	GTCTCCACTGGAGT-AGGTGGGGC					MouseMakassar.bam	MouseMakassar	MouseMakassar	MouseMakassar_MouseMakassar_chr13:90233450-90233474_103	TTCTCCACAGGAGTCAGGTGNNNN	TTCTCCACAGGAGTCAGGTGNNNN
	chr17	56107101	56107125	chr17:56107101-56107125	102	-		GTTACCACAGGAGTCATGGGAGCT	5	TTA-CCACAGGAGTCATGGGAGCT					MouseMakassar.bam	MouseMakassar	MouseMakassar	MouseMakassar_MouseMakassar_chr17:56107101-56107125_102	TTCTCCACAGGAGTCAGGTGNNNN	TTCTCCACAGGAGTCAGGTGNNNN
	chr6	108695537	108695561	chr6:108695537-108695561	102	-		GACATCACAGGAGTCATGTGAGTG	5						MouseMakassar.bam	MouseMakassar	MouseMakassar	MouseMakassar_MouseMakassar_chr6:108695537-108695561_102	TTCTCCACAGGAGTCAGGTGNNNN	none
	chr6	78989673	78989697	chr6:78989673-78989697	102	+		CCAGTCACAGGAGTCAGCTGGAAT	6						MouseMakassar.bam	MouseMakassar	MouseMakassar	MouseMakassar_MouseMakassar_chr6:78989673-78989697_102	TTCTCCACAGGAGTCAGGTGNNNN	none
	chr16	87446491	87446515	chr16:87446491-87446515	100	+		TTAATCCCAGCAGTCAGGTGCGTG	5	TAATCC-CAGCAGTCAGGTGCGTG					MouseMakassar.bam	MouseMakassar	MouseMakassar	MouseMakassar_MouseMakassar_chr16:87446491-87446515_100	TTCTCCACAGGAGTCAGGTGNNNN	TTCTCCACAGGAGTCAGGTGNNNN
	chr18	32470610	32470633	chr18:32470610-32470633	100	-				GACTCCACTGGAGT-AGGTGTGGC					MouseMakassar.bam	MouseMakassar	MouseMakassar	MouseMakassar_MouseMakassar_chr18:32470610-32470633_100	TTCTCCACAGGAGTCAGGTGNNNN	TTCTCCACAGGAGTCAGGTGNNNN
	chr2	21003094	21003119	chr2:21003094-21003119	100	+				TCATCCACAGTGAGTCAGGTGCTGA					MouseMakassar.bam	MouseMakassar	MouseMakassar	MouseMakassar_MouseMakassar_chr2:21003094-21003119_100	TTCTCCACAGGAGTCAGGTGNNNN	TTCTCCACAG-GAGTCAGGTGNNNN
	chr7	95799735	95799759	chr7:95799735-95799759	100	-		TCTTCCACAGTAATCAGATACGGT	6						MouseMakassar.bam	MouseMakassar	MouseMakassar	MouseMakassar_MouseMakassar_chr7:95799735-95799759_100	TTCTCCACAGGAGTCAGGTGNNNN	none
	chrX	82107669	82107693	chrX:82107669-82107693	100	+		CTGACCACAGGACTCAGGTGAAAG	4						MouseMakassar.bam	MouseMakassar	MouseMakassar	MouseMakassar_MouseMakassar_chrX:82107669-82107693_100	TTCTCCACAGGAGTCAGGTGNNNN	none
	chr13	36115117	36115141	chr13:36115117-36115141	98	-		ATTTCCACAGGAATCAGGTGCTCT	3	TT-TCCACAGGAATCAGGTGCTCT					MouseMakassar.bam	MouseMakassar	MouseMakassar	MouseMakassar_MouseMakassar_chr13:36115117-36115141_98	TTCTCCACAGGAGTCAGGTGNNNN	TTCTCCACAGGAGTCAGGTGNNNN
	chr15	78325790	78325814	chr15:78325790-78325814	98	+		TCCTCCAGAGGAGTCAGGGAGGGG	4	TCCTCCAGAGGAGTCAGG-GAGGG					MouseMakassar.bam	MouseMakassar	MouseMakassar	MouseMakassar_MouseMakassar_chr15:78325790-78325814_98	TTCTCCACAGGAGTCAGGTGNNNN	TTCTCCACAGGAGTCAGGTGNNNN
	chr2	148410336	148410360	chr2:148410336-148410360	98	+		TTGTCCAGAGGAGTCAGGGCGTGA	4	TTGTCCAGAGGAGTCAGG-GCGTG					MouseMakassar.bam	MouseMakassar	MouseMakassar	MouseMakassar_MouseMakassar_chr2:148410336-148410360_98	TTCTCCACAGGAGTCAGGTGNNNN	TTCTCCACAGGAGTCAGGTGNNNN
	chr4	54854776	54854800	chr4:54854776-54854800	98	-		GCATCCACAGCTGTCAGGTGTGTT	5						MouseMakassar.bam	MouseMakassar	MouseMakassar	MouseMakassar_MouseMakassar_chr4:54854776-54854800_98	TTCTCCACAGGAGTCAGGTGNNNN	none
	chr8	115757004	115757028	chr8:115757004-115757028	98	+		AAGTCCACAGGAGTCATGAGGTCA	5						MouseMakassar.bam	MouseMakassar	MouseMakassar	MouseMakassar_MouseMakassar_chr8:115757004-115757028_98	TTCTCCACAGGAGTCAGGTGNNNN	none
	chr8	48013306	48013330	chr8:48013306-48013330	98	+		TTGAACACAGAAGTCAGATGAGAT	5						MouseMakassar.bam	MouseMakassar	MouseMakassar	MouseMakassar_MouseMakassar_chr8:48013306-48013330_98	TTCTCCACAGGAGTCAGGTGNNNN	none
	chr12	29874488	29874512	chr12:29874488-29874512	96	-		AGGGCCACAGAAGTCAGGGGTGTG	6						MouseMakassar.bam	MouseMakassar	MouseMakassar	MouseMakassar_MouseMakassar_chr12:29874488-29874512_96	TTCTCCACAGGAGTCAGGTGNNNN	none
	chr16	27172754	27172778	chr16:27172754-27172778	96	+		CTAAACACAGGAGTCAGGTGAATG	4						MouseMakassar.bam	MouseMakassar	MouseMakassar	MouseMakassar_MouseMakassar_chr16:27172754-27172778_96	TTCTCCACAGGAGTCAGGTGNNNN	none
	chr16	4498079	4498103	chr16:4498079-4498103	96	-		ATCTCCTCAGGAGCCAGGTGGCAC	3						MouseMakassar.bam	MouseMakassar	MouseMakassar	MouseMakassar_MouseMakassar_chr16:4498079-4498103_96	TTCTCCACAGGAGTCAGGTGNNNN	none
	chr19	30485898	30485922	chr19:30485898-30485922	96	-		ATCACCACAGGAGTAAGTGAGCAC	6	ATCACCACAGGAGTAAG-TGAGCA					MouseMakassar.bam	MouseMakassar	MouseMakassar	MouseMakassar_MouseMakassar_chr19:30485898-30485922_96	TTCTCCACAGGAGTCAGGTGNNNN	TTCTCCACAGGAGTCAGGTGNNNN
	chr1	142284889	142284913	chr1:142284889-142284913	96	-		AAAACCACAGGAGTCAGGAGTCTC	5						MouseMakassar.bam	MouseMakassar	MouseMakassar	MouseMakassar_MouseMakassar_chr1:142284889-142284913_96	TTCTCCACAGGAGTCAGGTGNNNN	none
	chr1	19918879	19918903	chr1:19918879-19918903	96	+		GCTTCCAGAGAAGTCAGGTTGGCC	6						MouseMakassar.bam	MouseMakassar	MouseMakassar	MouseMakassar_MouseMakassar_chr1:19918879-19918903_96	TTCTCCACAGGAGTCAGGTGNNNN	none
	chr2	115374995	115375019	chr2:115374995-115375019	96	+		TGTTCCACAAGAGTCAGTGGATAA	5	TGTTCCACAAGAGTCAG-TGGATA					MouseMakassar.bam	MouseMakassar	MouseMakassar	MouseMakassar_MouseMakassar_chr2:115374995-115375019_96	TTCTCCACAGGAGTCAGGTGNNNN	TTCTCCACAGGAGTCAGGTGNNNN
	chr7	112066708	112066732	chr7:112066708-112066732	96	-		TAATCCACACTAGTCAGGTAGGTT	5						MouseMakassar.bam	MouseMakassar	MouseMakassar	MouseMakassar_MouseMakassar_chr7:112066708-112066732_96	TTCTCCACAGGAGTCAGGTGNNNN	none
	chr9	95432788	95432812	chr9:95432788-95432812	96	+		CTTTCCATAGAAATCAGGTGGAAA	5	TT-TCCATAGAAATCAGGTGGAAA					MouseMakassar.bam	MouseMakassar	MouseMakassar	MouseMakassar_MouseMakassar_chr9:95432788-95432812_96	TTCTCCACAGGAGTCAGGTGNNNN	TTCTCCACAGGAGTCAGGTGNNNN
	chrX	12868330	12868354	chrX:12868330-12868354	96	-		GTCACCACAGAAGCCAGGTGTGCT	4						MouseMakassar.bam	MouseMakassar	MouseMakassar	MouseMakassar_MouseMakassar_chrX:12868330-12868354_96	TTCTCCACAGGAGTCAGGTGNNNN	none
	chr3	86190226	86190250	chr3:86190226-86190250	95	-		AGGCCCACAGGAGTCAGGAGAAAC	5	GGC-CCACAGGAGTCAGGAGAAAC					MouseMakassar.bam	MouseMakassar	MouseMakassar	MouseMakassar_MouseMakassar_chr3:86190226-86190250_95	TTCTCCACAGGAGTCAGGTGNNNN	TTCTCCACAGGAGTCAGGTGNNNN
	chr12	56767766	56767790	chr12:56767766-56767790	94	+		TTCTCTACAGGGGTCAAGTCGTGC	4						MouseMakassar.bam	MouseMakassar	MouseMakassar	MouseMakassar_MouseMakassar_chr12:56767766-56767790_94	TTCTCCACAGGAGTCAGGTGNNNN	none
	chr3	134053902	134053925	chr3:134053902-134053925	94	-				TGCTCCACAC-AGTCAGGTGAGGA					MouseMakassar.bam	MouseMakassar	MouseMakassar	MouseMakassar_MouseMakassar_chr3:134053902-134053925_94	TTCTCCACAGGAGTCAGGTGNNNN	TTCTCCACAGGAGTCAGGTGNNNN
	chr3	26816593	26816617	chr3:26816593-26816617	94	-		CTCTCCTTAGGAGTCAGGGAGCTG	5	CTCTCCTTAGGAGTCAGG-GAGCT					MouseMakassar.bam	MouseMakassar	MouseMakassar	MouseMakassar_MouseMakassar_chr3:26816593-26816617_94	TTCTCCACAGGAGTCAGGTGNNNN	TTCTCCACAGGAGTCAGGTGNNNN
	chr6	75292565	75292588	chr6:75292565-75292588	94	-				TTCTTCACAG-AGTCAGGTGTACT					MouseMakassar.bam	MouseMakassar	MouseMakassar	MouseMakassar_MouseMakassar_chr6:75292565-75292588_94	TTCTCCACAGGAGTCAGGTGNNNN	TTCTCCACAGGAGTCAGGTGNNNN
	chr10	61505072	61505096	chr10:61505072-61505096	92	-		GAACCCACAGAAGTCAGGTAAGCA	6						MouseMakassar.bam	MouseMakassar	MouseMakassar	MouseMakassar_MouseMakassar_chr10:61505072-61505096_92	TTCTCCACAGGAGTCAGGTGNNNN	none
	chr1	24790250	24790274	chr1:24790250-24790274	92	+		AATACCACAGGAACCAGGTGTGAT	6						MouseMakassar.bam	MouseMakassar	MouseMakassar	MouseMakassar_MouseMakassar_chr1:24790250-24790274_92	TTCTCCACAGGAGTCAGGTGNNNN	none
	chr2	168586084	168586108	chr2:168586084-168586108	92	-		GTTTCTACAGGAGTCAGTTTGGGT	5	TT-TCTACAGGAGTCAGTTTGGGT					MouseMakassar.bam	MouseMakassar	MouseMakassar	MouseMakassar_MouseMakassar_chr2:168586084-168586108_92	TTCTCCACAGGAGTCAGGTGNNNN	TTCTCCACAGGAGTCAGGTGNNNN
	chr2	88059299	88059323	chr2:88059299-88059323	92	-		TCAACCACAGGGGTCAGGTTGGAT	5	TTCAACCACAGGGGTCAGGTTGGAT					MouseMakassar.bam	MouseMakassar	MouseMakassar	MouseMakassar_MouseMakassar_chr2:88059299-88059323_92	TTCTCCACAGGAGTCAGGTGNNNN	TTCT-CCACAGGAGTCAGGTGNNNN
	chr3	13527213	13527237	chr3:13527213-13527237	92	-		TTCACCACAGGAGTCATGAGTGGC	3						MouseMakassar.bam	MouseMakassar	MouseMakassar	MouseMakassar_MouseMakassar_chr3:13527213-13527237_92	TTCTCCACAGGAGTCAGGTGNNNN	none
	chr3	32572225	32572249	chr3:32572225-32572249	92	-		CTCCCCACAAGAGTCAGAGTGTCT	6	CTCCCCACAAGAGTCAGAGTGTCTA					MouseMakassar.bam	MouseMakassar	MouseMakassar	MouseMakassar_MouseMakassar_chr3:32572225-32572249_92	TTCTCCACAGGAGTCAGGTGNNNN	TTCTCCACAGGAGTCAG-GTGNNNN
	chr7	84993925	84993949	chr7:84993925-84993949	92	-		TAATACACAGGAATTAGGTGAGAA	5						MouseMakassar.bam	MouseMakassar	MouseMakassar	MouseMakassar_MouseMakassar_chr7:84993925-84993949_92	TTCTCCACAGGAGTCAGGTGNNNN	none
	chr12	75671009	75671033	chr12:75671009-75671033	90	+		TTCTCCCCAGGAGCAAGTGAGCCA	6	TTCTCCCCAGGAG-CAAGTGAGCC					MouseMakassar.bam	MouseMakassar	MouseMakassar	MouseMakassar_MouseMakassar_chr12:75671009-75671033_90	TTCTCCACAGGAGTCAGGTGNNNN	TTCTCCACAGGAGTCAGGTGNNNN
	chr12	9431580	9431604	chr12:9431580-9431604	90	+		TTGTACACAGGAGTCAAGTGCTTT	3						MouseMakassar.bam	MouseMakassar	MouseMakassar	MouseMakassar_MouseMakassar_chr12:9431580-9431604_90	TTCTCCACAGGAGTCAGGTGNNNN	none
	chr5	8498418	8498441	chr5:8498418-8498441	90	+				CTGACCACAGGAG-CAGGTGAGAG					MouseMakassar.bam	MouseMakassar	MouseMakassar	MouseMakassar_MouseMakassar_chr5:8498418-8498441_90	TTCTCCACAGGAGTCAGGTGNNNN	TTCTCCACAGGAGTCAGGTGNNNN
	chr6	56078356	56078380	chr6:56078356-56078380	90	-		TATGCCACAGGAGTTATGTAGGTT	6						MouseMakassar.bam	MouseMakassar	MouseMakassar	MouseMakassar_MouseMakassar_chr6:56078356-56078380_90	TTCTCCACAGGAGTCAGGTGNNNN	none
	chr8	119758202	119758226	chr8:119758202-119758226	90	+		CTCTCCATGGGAGTCAGGGAGGAG	5	CTCTCCATGGGAGTCAGG-GAGGA					MouseMakassar.bam	MouseMakassar	MouseMakassar	MouseMakassar_MouseMakassar_chr8:119758202-119758226_90	TTCTCCACAGGAGTCAGGTGNNNN	TTCTCCACAGGAGTCAGGTGNNNN
	chr8	34101958	34101981	chr8:34101958-34101981	90	+				GACTTCACAGG-GTCAGGTGGGAG					MouseMakassar.bam	MouseMakassar	MouseMakassar	MouseMakassar_MouseMakassar_chr8:34101958-34101981_90	TTCTCCACAGGAGTCAGGTGNNNN	TTCTCCACAGGAGTCAGGTGNNNN
	chrX	154544409	154544433	chrX:154544409-154544433	90	+		CTAAACACAGGAGTCAGGTGAATG	4						MouseMakassar.bam	MouseMakassar	MouseMakassar	MouseMakassar_MouseMakassar_chrX:154544409-154544433_90	TTCTCCACAGGAGTCAGGTGNNNN	none
	chr2	173407720	173407744	chr2:173407720-173407744	88	+		GGCTCCAGAGAAGTCAGGGCACTA	6						MouseMakassar.bam	MouseMakassar	MouseMakassar	MouseMakassar_MouseMakassar_chr2:173407720-173407744_88	TTCTCCACAGGAGTCAGGTGNNNN	none
	chr2	18064813	18064837	chr2:18064813-18064837	88	-		TTCCGCACAGGAGTCAGGAGCCAT	3						MouseMakassar.bam	MouseMakassar	MouseMakassar	MouseMakassar_MouseMakassar_chr2:18064813-18064837_88	TTCTCCACAGGAGTCAGGTGNNNN	none
	chr5	106274410	106274434	chr5:106274410-106274434	88	-		ACCTCCAGAGGAGTCAGGAGACTG	4						MouseMakassar.bam	MouseMakassar	MouseMakassar	MouseMakassar_MouseMakassar_chr5:106274410-106274434_88	TTCTCCACAGGAGTCAGGTGNNNN	none
	chr6	148293235	148293259	chr6:148293235-148293259	88	+		CCATCTACAGGAGCCAGGTGGAAA	5	TCCATCTACAGGAGCCAGGTGGAAA					MouseMakassar.bam	MouseMakassar	MouseMakassar	MouseMakassar_MouseMakassar_chr6:148293235-148293259_88	TTCTCCACAGGAGTCAGGTGNNNN	TTC-TCCACAGGAGTCAGGTGNNNN
	chr11	79402400	79402424	chr11:79402400-79402424	86	-		TCCAGCACAGGAGTCAGATGGATC	4						MouseMakassar.bam	MouseMakassar	MouseMakassar	MouseMakassar_MouseMakassar_chr11:79402400-79402424_86	TTCTCCACAGGAGTCAGGTGNNNN	none
	chr12	4212173	4212197	chr12:4212173-4212197	86	+		GAATCCACAGGAGTCATGGGCAAC	5						MouseMakassar.bam	MouseMakassar	MouseMakassar	MouseMakassar_MouseMakassar_chr12:4212173-4212197_86	TTCTCCACAGGAGTCAGGTGNNNN	none
	chr1	53053675	53053699	chr1:53053675-53053699	86	-		TCATCCACAGGAGTCATGAGCTTC	4	TTCATCCACAGGAGTCATGAGCTTC					MouseMakassar.bam	MouseMakassar	MouseMakassar	MouseMakassar_MouseMakassar_chr1:53053675-53053699_86	TTCTCCACAGGAGTCAGGTGNNNN	TTC-TCCACAGGAGTCAGGTGNNNN
	chr4	14685548	14685572	chr4:14685548-14685572	86	+		TGACTCCCAGGACTCAGGTGTGAT	6	GACTCC-CAGGACTCAGGTGTGAT					MouseMakassar.bam	MouseMakassar	MouseMakassar	MouseMakassar_MouseMakassar_chr4:14685548-14685572_86	TTCTCCACAGGAGTCAGGTGNNNN	TTCTCCACAGGAGTCAGGTGNNNN
	chr10	80723580	80723604	chr10:80723580-80723604	84	+		GGCTCCAGAGGAGTCAGGGCACCG	5	GGCTCCAGAGGAGTCAGG-GCACC					MouseMakassar.bam	MouseMakassar	MouseMakassar	MouseMakassar_MouseMakassar_chr10:80723580-80723604_84	TTCTCCACAGGAGTCAGGTGNNNN	TTCTCCACAGGAGTCAGGTGNNNN
	chr14	52048490	52048514	chr14:52048490-52048514	84	+		TTCCCCACAGGAGTCATGTGATGT	2						MouseMakassar.bam	MouseMakassar	MouseMakassar	MouseMakassar_MouseMakassar_chr14:52048490-52048514_84	TTCTCCACAGGAGTCAGGTGNNNN	none
	chr2	172633494	172633518	chr2:172633494-172633518	84	-		ATCACCACAGGTGTCAGTGTGGCT	6	ATCACCACAGGTGTCAGTGTGGCTG					MouseMakassar.bam	MouseMakassar	MouseMakassar	MouseMakassar_MouseMakassar_chr2:172633494-172633518_84	TTCTCCACAGGAGTCAGGTGNNNN	TTCTCCACAGGAGTCAG-GTGNNNN
	chr3	135276037	135276061	chr3:135276037-135276061	84	+		TCCTCCGCAGAGGTCAGGTGGATC	4						MouseMakassar.bam	MouseMakassar	MouseMakassar	MouseMakassar_MouseMakassar_chr3:135276037-135276061_84	TTCTCCACAGGAGTCAGGTGNNNN	none
	chr5	151516489	151516513	chr5:151516489-151516513	84	-		ATCTCCATAGGAGTCAGAGAGAAA	5	ATCTCCATAGGAGTCAGA-GAGAA					MouseMakassar.bam	MouseMakassar	MouseMakassar	MouseMakassar_MouseMakassar_chr5:151516489-151516513_84	TTCTCCACAGGAGTCAGGTGNNNN	TTCTCCACAGGAGTCAGGTGNNNN
	chr5	73141267	73141291	chr5:73141267-73141291	84	+		AAGTCCACAGAAATCAGGTGATGT	5						MouseMakassar.bam	MouseMakassar	MouseMakassar	MouseMakassar_MouseMakassar_chr5:73141267-73141291_84	TTCTCCACAGGAGTCAGGTGNNNN	none
	chr8	117042213	117042237	chr8:117042213-117042237	84	+		GCGGCCACAGGAGGCAGGTGTGTT	5						MouseMakassar.bam	MouseMakassar	MouseMakassar	MouseMakassar_MouseMakassar_chr8:117042213-117042237_84	TTCTCCACAGGAGTCAGGTGNNNN	none
	chr8	127566717	127566741	chr8:127566717-127566741	84	+		TTTCCCCCAGGAGTTAGGTAGGTT	5	TTCCCC-CAGGAGTTAGGTAGGTT					MouseMakassar.bam	MouseMakassar	MouseMakassar	MouseMakassar_MouseMakassar_chr8:127566717-127566741_84	TTCTCCACAGGAGTCAGGTGNNNN	TTCTCCACAGGAGTCAGGTGNNNN
	chrX	163087271	163087295	chrX:163087271-163087295	84	-		TCCTCCATAGAAATCAGGTATATT	5						MouseMakassar.bam	MouseMakassar	MouseMakassar	MouseMakassar_MouseMakassar_chrX:163087271-163087295_84	TTCTCCACAGGAGTCAGGTGNNNN	none
	chr8	83797838	83797862	chr8:83797838-83797862	83	-		AGCACCACAGGAATCAGGGTGGTG	6						MouseMakassar.bam	MouseMakassar	MouseMakassar	MouseMakassar_MouseMakassar_chr8:83797838-83797862_83	TTCTCCACAGGAGTCAGGTGNNNN	none
	KV575242.1	161837	161861	KV575242.1:161837-161861	82	-		TGGCTCCCAGGAGTCATGTGGGGT	6	GGCTCC-CAGGAGTCATGTGGGGT					MouseMakassar.bam	MouseMakassar	MouseMakassar	MouseMakassar_MouseMakassar_KV575242.1:161837-161861_82	TTCTCCACAGGAGTCAGGTGNNNN	TTCTCCACAGGAGTCAGGTGNNNN
	chr10	20258423	20258447	chr10:20258423-20258447	82	-		TACAACACAGGATTCAGGTGAGTG	4						MouseMakassar.bam	MouseMakassar	MouseMakassar	MouseMakassar_MouseMakassar_chr10:20258423-20258447_82	TTCTCCACAGGAGTCAGGTGNNNN	none
	chr11	68024195	68024219	chr11:68024195-68024219	82	-		TTCTGCACAGGAGTCACGTGAGGA	2						MouseMakassar.bam	MouseMakassar	MouseMakassar	MouseMakassar_MouseMakassar_chr11:68024195-68024219_82	TTCTCCACAGGAGTCAGGTGNNNN	none
	chr11	98822597	98822621	chr11:98822597-98822621	82	-		ACCACCAAAGGAGTCAGGGAGATG	6						MouseMakassar.bam	MouseMakassar	MouseMakassar	MouseMakassar_MouseMakassar_chr11:98822597-98822621_82	TTCTCCACAGGAGTCAGGTGNNNN	none
	chr12	87516862	87516886	chr12:87516862-87516886	82	-		GCAACCACAGGAGTCGGGTGAGGG	5						MouseMakassar.bam	MouseMakassar	MouseMakassar	MouseMakassar_MouseMakassar_chr12:87516862-87516886_82	TTCTCCACAGGAGTCAGGTGNNNN	none
	chr17	13249865	13249889	chr17:13249865-13249889	82	-		ATAGTCACAGGAGTCAGGAGGAGG	5	TAGTC-ACAGGAGTCAGGAGGAGG					MouseMakassar.bam	MouseMakassar	MouseMakassar	MouseMakassar_MouseMakassar_chr17:13249865-13249889_82	TTCTCCACAGGAGTCAGGTGNNNN	TTCTCCACAGGAGTCAGGTGNNNN
	chr3	134245973	134245997	chr3:134245973-134245997	82	+		CATTCCACATAAGCCAGGTGTGTT	6						MouseMakassar.bam	MouseMakassar	MouseMakassar	MouseMakassar_MouseMakassar_chr3:134245973-134245997_82	TTCTCCACAGGAGTCAGGTGNNNN	none
	chr4	138519786	138519810	chr4:138519786-138519810	82	+		TTCTTCACAGCAGTCAGTGTGTGA	5	TTCTTCACAGCAGTCAGTGTGTGAA					MouseMakassar.bam	MouseMakassar	MouseMakassar	MouseMakassar_MouseMakassar_chr4:138519786-138519810_82	TTCTCCACAGGAGTCAGGTGNNNN	TTCTCCACAGGAGTCAG-GTGNNNN
	chr5	68378194	68378217	chr5:68378194-68378217	82	+				GCCTCCACAGGAGT-AGATGCACC					MouseMakassar.bam	MouseMakassar	MouseMakassar	MouseMakassar_MouseMakassar_chr5:68378194-68378217_82	TTCTCCACAGGAGTCAGGTGNNNN	TTCTCCACAGGAGTCAGGTGNNNN
	chr8	80987963	80987987	chr8:80987963-80987987	82	+		ACTACCACAGGACTCAGGTGTCTC	5	GACTACCACAGGACTCAGGTGTCTC					MouseMakassar.bam	MouseMakassar	MouseMakassar	MouseMakassar_MouseMakassar_chr8:80987963-80987987_82	TTCTCCACAGGAGTCAGGTGNNNN	TTCT-CCACAGGAGTCAGGTGNNNN
	chr9	89898548	89898572	chr9:89898548-89898572	82	-		AAATCCGCAGGAGTCAGTGGGTGG	6						MouseMakassar.bam	MouseMakassar	MouseMakassar	MouseMakassar_MouseMakassar_chr9:89898548-89898572_82	TTCTCCACAGGAGTCAGGTGNNNN	none
	chr10	42904337	42904361	chr10:42904337-42904361	80	+		CACCTCACAGGTGTCAGGTGCACT	5	ACCTC-ACAGGTGTCAGGTGCACT					MouseMakassar.bam	MouseMakassar	MouseMakassar	MouseMakassar_MouseMakassar_chr10:42904337-42904361_80	TTCTCCACAGGAGTCAGGTGNNNN	TTCTCCACAGGAGTCAGGTGNNNN
	chr11	110604223	110604247	chr11:110604223-110604247	80	-		AATCTCACAGGAATCAGGTGGTTT	6	ATCTC-ACAGGAATCAGGTGGTTT					MouseMakassar.bam	MouseMakassar	MouseMakassar	MouseMakassar_MouseMakassar_chr11:110604223-110604247_80	TTCTCCACAGGAGTCAGGTGNNNN	TTCTCCACAGGAGTCAGGTGNNNN
	chr12	103263565	103263589	chr12:103263565-103263589	80	-		GTGCCCACAGGGGTCAGATGAGAA	5	TGC-CCACAGGGGTCAGATGAGAA					MouseMakassar.bam	MouseMakassar	MouseMakassar	MouseMakassar_MouseMakassar_chr12:103263565-103263589_80	TTCTCCACAGGAGTCAGGTGNNNN	TTCTCCACAGGAGTCAGGTGNNNN
	chr12	76602718	76602742	chr12:76602718-76602742	80	-		AGCTCCACAGGACTCAGGGAGAAA	5	AGCTCCACAGGACTCAGG-GAGAA					MouseMakassar.bam	MouseMakassar	MouseMakassar	MouseMakassar_MouseMakassar_chr12:76602718-76602742_80	TTCTCCACAGGAGTCAGGTGNNNN	TTCTCCACAGGAGTCAGGTGNNNN
	chr4	148855346	148855370	chr4:148855346-148855370	80	+		GAAGCCACAGGAGCCAGGTGGTGA	5						MouseMakassar.bam	MouseMakassar	MouseMakassar	MouseMakassar_MouseMakassar_chr4:148855346-148855370_80	TTCTCCACAGGAGTCAGGTGNNNN	none
	chr5	16107525	16107549	chr5:16107525-16107549	80	-		TTTTCCATAGTAGTCAGGTAAGCA	4						MouseMakassar.bam	MouseMakassar	MouseMakassar	MouseMakassar_MouseMakassar_chr5:16107525-16107549_80	TTCTCCACAGGAGTCAGGTGNNNN	none
	chr5	49361841	49361865	chr5:49361841-49361865	80	-		CATTTCACAGGAGCCAGATGCGAC	6						MouseMakassar.bam	MouseMakassar	MouseMakassar	MouseMakassar_MouseMakassar_chr5:49361841-49361865_80	TTCTCCACAGGAGTCAGGTGNNNN	none
	chr11	113778517	113778540	chr11:113778517-113778540	78	+				ATATCC-CAGGGGTCAGGTGTGTA					MouseMakassar.bam	MouseMakassar	MouseMakassar	MouseMakassar_MouseMakassar_chr11:113778517-113778540_78	TTCTCCACAGGAGTCAGGTGNNNN	TTCTCCACAGGAGTCAGGTGNNNN
	chr12	38375106	38375130	chr12:38375106-38375130	78	-		GCTGCCACAGGAGTCAGGGGTCCA	5	AGCTGCCACAGGAGTCAGGGGTCCA					MouseMakassar.bam	MouseMakassar	MouseMakassar	MouseMakassar_MouseMakassar_chr12:38375106-38375130_78	TTCTCCACAGGAGTCAGGTGNNNN	TTCT-CCACAGGAGTCAGGTGNNNN
	chr13	42214632	42214656	chr13:42214632-42214656	78	+		ACTTCCACAGAAGTCATCTGTGTC	6						MouseMakassar.bam	MouseMakassar	MouseMakassar	MouseMakassar_MouseMakassar_chr13:42214632-42214656_78	TTCTCCACAGGAGTCAGGTGNNNN	none
	chr15	77613595	77613618	chr15:77613595-77613618	78	-				TCTTCCAGAGGAG-CAGGTGTGCT					MouseMakassar.bam	MouseMakassar	MouseMakassar	MouseMakassar_MouseMakassar_chr15:77613595-77613618_78	TTCTCCACAGGAGTCAGGTGNNNN	TTCTCCACAGGAGTCAGGTGNNNN
	chr19	10682501	10682525	chr19:10682501-10682525	78	+		GGCATCACAGGAATCAGGTACGGT	6						MouseMakassar.bam	MouseMakassar	MouseMakassar	MouseMakassar_MouseMakassar_chr19:10682501-10682525_78	TTCTCCACAGGAGTCAGGTGNNNN	none
	chr19	28783428	28783452	chr19:28783428-28783452	78	-		CTGTCCACAGGGGTCAGGTTGCGA	4						MouseMakassar.bam	MouseMakassar	MouseMakassar	MouseMakassar_MouseMakassar_chr19:28783428-28783452_78	TTCTCCACAGGAGTCAGGTGNNNN	none
	chr1	42407754	42407778	chr1:42407754-42407778	78	-		ATCCCCAGAGGAGTCAGGGTACCA	5	ATCCCCAGAGGAGTCAGG-GTACC					MouseMakassar.bam	MouseMakassar	MouseMakassar	MouseMakassar_MouseMakassar_chr1:42407754-42407778_78	TTCTCCACAGGAGTCAGGTGNNNN	TTCTCCACAGGAGTCAGGTGNNNN
	chr4	6235232	6235256	chr4:6235232-6235256	78	-		AAACTCACAGGGGTCAGGTGTGGC	6	AACTC-ACAGGGGTCAGGTGTGGC					MouseMakassar.bam	MouseMakassar	MouseMakassar	MouseMakassar_MouseMakassar_chr4:6235232-6235256_78	TTCTCCACAGGAGTCAGGTGNNNN	TTCTCCACAGGAGTCAGGTGNNNN
	chr6	127504605	127504629	chr6:127504605-127504629	78	-		ATCACCACAGGAGTCAAGAGGGAA	4						MouseMakassar.bam	MouseMakassar	MouseMakassar	MouseMakassar_MouseMakassar_chr6:127504605-127504629_78	TTCTCCACAGGAGTCAGGTGNNNN	none
	chr6	20690576	20690600	chr6:20690576-20690600	78	+		GTCCCCACAGGAGAGGTGTGTGAC	6						MouseMakassar.bam	MouseMakassar	MouseMakassar	MouseMakassar_MouseMakassar_chr6:20690576-20690600_78	TTCTCCACAGGAGTCAGGTGNNNN	none
	chr9	53069401	53069425	chr9:53069401-53069425	78	+		CTCCCGACAGAAGTCAGGTGAATT	4						MouseMakassar.bam	MouseMakassar	MouseMakassar	MouseMakassar_MouseMakassar_chr9:53069401-53069425_78	TTCTCCACAGGAGTCAGGTGNNNN	none
	chr15	78659815	78659839	chr15:78659815-78659839	77	-		AGAAGCACAGGAGTTAGGTGGGAG	6						MouseMakassar.bam	MouseMakassar	MouseMakassar	MouseMakassar_MouseMakassar_chr15:78659815-78659839_77	TTCTCCACAGGAGTCAGGTGNNNN	none
	chr15	16013627	16013650	chr15:16013627-16013650	76	-				TTCTCCTCAAG-GTCAGATGAGCT					MouseMakassar.bam	MouseMakassar	MouseMakassar	MouseMakassar_MouseMakassar_chr15:16013627-16013650_76	TTCTCCACAGGAGTCAGGTGNNNN	TTCTCCACAGGAGTCAGGTGNNNN
	chr2	165296570	165296594	chr2:165296570-165296594	76	-		TCCTCCACAGGGGTCAGGGAAATA	4	TCCTCCACAGGGGTCAGG-GAAAT					MouseMakassar.bam	MouseMakassar	MouseMakassar	MouseMakassar_MouseMakassar_chr2:165296570-165296594_76	TTCTCCACAGGAGTCAGGTGNNNN	TTCTCCACAGGAGTCAGGTGNNNN
	chr7	17057522	17057545	chr7:17057522-17057545	76	-				CTCTCCTGAGG-GTCAGGTGTGTG					MouseMakassar.bam	MouseMakassar	MouseMakassar	MouseMakassar_MouseMakassar_chr7:17057522-17057545_76	TTCTCCACAGGAGTCAGGTGNNNN	TTCTCCACAGGAGTCAGGTGNNNN
	chr7	67692988	67693012	chr7:67692988-67693012	76	+		CCTTCTACAGCAGTCAGGTGGATG	5	CT-TCTACAGCAGTCAGGTGGATG					MouseMakassar.bam	MouseMakassar	MouseMakassar	MouseMakassar_MouseMakassar_chr7:67692988-67693012_76	TTCTCCACAGGAGTCAGGTGNNNN	TTCTCCACAGGAGTCAGGTGNNNN
	chrX	48012868	48012892	chrX:48012868-48012892	76	+		CAAGCCACAGGAGTTAGTTGGACT	6						MouseMakassar.bam	MouseMakassar	MouseMakassar	MouseMakassar_MouseMakassar_chrX:48012868-48012892_76	TTCTCCACAGGAGTCAGGTGNNNN	none
	chr11	90326533	90326557	chr11:90326533-90326557	75	-		AAGACCACAGGAGTCATGCGAGCT	6						MouseMakassar.bam	MouseMakassar	MouseMakassar	MouseMakassar_MouseMakassar_chr11:90326533-90326557_75	TTCTCCACAGGAGTCAGGTGNNNN	none
	chr13	56414683	56414707	chr13:56414683-56414707	74	+		TCTGCCACAGGAATCAGGTGCCAC	4	GTCTGCCACAGGAATCAGGTGCCAC					MouseMakassar.bam	MouseMakassar	MouseMakassar	MouseMakassar_MouseMakassar_chr13:56414683-56414707_74	TTCTCCACAGGAGTCAGGTGNNNN	TTCT-CCACAGGAGTCAGGTGNNNN
	chr1	38053073	38053097	chr1:38053073-38053097	74	+		CTCTGCACAGCAGTCAGGTCACTT	4						MouseMakassar.bam	MouseMakassar	MouseMakassar	MouseMakassar_MouseMakassar_chr1:38053073-38053097_74	TTCTCCACAGGAGTCAGGTGNNNN	none
	chr2	52106477	52106501	chr2:52106477-52106501	74	-		ACCTCCAAAGAAGTCAGATGCACG	5						MouseMakassar.bam	MouseMakassar	MouseMakassar	MouseMakassar_MouseMakassar_chr2:52106477-52106501_74	TTCTCCACAGGAGTCAGGTGNNNN	none
	chr6	65594329	65594353	chr6:65594329-65594353	74	-		GGAACCACAGAAGTCAAGTGTGAT	6						MouseMakassar.bam	MouseMakassar	MouseMakassar	MouseMakassar_MouseMakassar_chr6:65594329-65594353_74	TTCTCCACAGGAGTCAGGTGNNNN	none
	chr7	72462600	72462624	chr7:72462600-72462624	74	+		TCTTCCACAGGACTCAGGTTCAAG	4	TTCTTCCACAGGACTCAGGTTCAAG					MouseMakassar.bam	MouseMakassar	MouseMakassar	MouseMakassar_MouseMakassar_chr7:72462600-72462624_74	TTCTCCACAGGAGTCAGGTGNNNN	TTCT-CCACAGGAGTCAGGTGNNNN
	chrX	21422010	21422034	chrX:21422010-21422034	74	+		AAAGCCACAGGAGTCAGGAGAGTA	5						MouseMakassar.bam	MouseMakassar	MouseMakassar	MouseMakassar_MouseMakassar_chrX:21422010-21422034_74	TTCTCCACAGGAGTCAGGTGNNNN	none
	chrX	93620505	93620529	chrX:93620505-93620529	74	+		TTTTCCACAGGTGTCAAGTGCATC	3						MouseMakassar.bam	MouseMakassar	MouseMakassar	MouseMakassar_MouseMakassar_chrX:93620505-93620529_74	TTCTCCACAGGAGTCAGGTGNNNN	none
	chr10	77523863	77523887	chr10:77523863-77523887	72	+		GGGTCTACAGAAGTCAGGTGGCAT	5						MouseMakassar.bam	MouseMakassar	MouseMakassar	MouseMakassar_MouseMakassar_chr10:77523863-77523887_72	TTCTCCACAGGAGTCAGGTGNNNN	none
	chr11	60553142	60553166	chr11:60553142-60553166	72	-		ATCAACACAGGAGTAAGGGGGTGG	5						MouseMakassar.bam	MouseMakassar	MouseMakassar	MouseMakassar_MouseMakassar_chr11:60553142-60553166_72	TTCTCCACAGGAGTCAGGTGNNNN	none
	chr13	110417246	110417270	chr13:110417246-110417270	72	+		GACTCCTCTGGAGTCAGATCACCT	6	GACTCCAGAGGAGTCAG-TGCATA					MouseMakassar.bam	MouseMakassar	MouseMakassar	MouseMakassar_MouseMakassar_chr13:110417246-110417270_72	TTCTCCACAGGAGTCAGGTGNNNN	TTCTCCACAGGAGTCAGGTGNNNN
	chr13	59184361	59184385	chr13:59184361-59184385	72	+		GACTCCTCAGGAGTCAGTGGGAGC	5	GACTCCTCAGGAGTCAG-TGGGAG					MouseMakassar.bam	MouseMakassar	MouseMakassar	MouseMakassar_MouseMakassar_chr13:59184361-59184385_72	TTCTCCACAGGAGTCAGGTGNNNN	TTCTCCACAGGAGTCAGGTGNNNN
	chr14	75042538	75042562	chr14:75042538-75042562	72	-		GTTTCCATAGGAACCAGGTGGGAC	5	TT-TCCATAGGAACCAGGTGGGAC					MouseMakassar.bam	MouseMakassar	MouseMakassar	MouseMakassar_MouseMakassar_chr14:75042538-75042562_72	TTCTCCACAGGAGTCAGGTGNNNN	TTCTCCACAGGAGTCAGGTGNNNN
	chr15	38129212	38129236	chr15:38129212-38129236	72	+		TTGTCCAGAGGAGTCAAGTTGGTT	4						MouseMakassar.bam	MouseMakassar	MouseMakassar	MouseMakassar_MouseMakassar_chr15:38129212-38129236_72	TTCTCCACAGGAGTCAGGTGNNNN	none
	chr17	32472290	32472314	chr17:32472290-32472314	72	+		GCCTCCACAGGAGCCAGATGGAGA	4						MouseMakassar.bam	MouseMakassar	MouseMakassar	MouseMakassar_MouseMakassar_chr17:32472290-32472314_72	TTCTCCACAGGAGTCAGGTGNNNN	none
	chr18	66399276	66399300	chr18:66399276-66399300	72	-		TTAATCCCAGCAGTCAGGTGGGTC	5	TAATCC-CAGCAGTCAGGTGGGTC					MouseMakassar.bam	MouseMakassar	MouseMakassar	MouseMakassar_MouseMakassar_chr18:66399276-66399300_72	TTCTCCACAGGAGTCAGGTGNNNN	TTCTCCACAGGAGTCAGGTGNNNN
	chr6	141338542	141338566	chr6:141338542-141338566	72	+		GTCTCCATAGGGGTCAGGTACATG	4						MouseMakassar.bam	MouseMakassar	MouseMakassar	MouseMakassar_MouseMakassar_chr6:141338542-141338566_72	TTCTCCACAGGAGTCAGGTGNNNN	none
	chr6	7210506	7210530	chr6:7210506-7210530	72	-		AGCTACACAGGAGTCATGTAGGCA	5						MouseMakassar.bam	MouseMakassar	MouseMakassar	MouseMakassar_MouseMakassar_chr6:7210506-7210530_72	TTCTCCACAGGAGTCAGGTGNNNN	none
	chr8	8113908	8113931	chr8:8113908-8113931	72	+				TTCCCCACAGTAG-CAGGTGAGCC					MouseMakassar.bam	MouseMakassar	MouseMakassar	MouseMakassar_MouseMakassar_chr8:8113908-8113931_72	TTCTCCACAGGAGTCAGGTGNNNN	TTCTCCACAGGAGTCAGGTGNNNN
	chr9	30665913	30665937	chr9:30665913-30665937	72	+		CTAACCACAGGAGCCAGGTGAATG	4						MouseMakassar.bam	MouseMakassar	MouseMakassar	MouseMakassar_MouseMakassar_chr9:30665913-30665937_72	TTCTCCACAGGAGTCAGGTGNNNN	none
	chr9	59970730	59970754	chr9:59970730-59970754	72	+		TGCTCCACAGGAGAGGTGGGCTGC	6						MouseMakassar.bam	MouseMakassar	MouseMakassar	MouseMakassar_MouseMakassar_chr9:59970730-59970754_72	TTCTCCACAGGAGTCAGGTGNNNN	none
	chr9	6845539	6845563	chr9:6845539-6845563	72	-		CTAAACACAGGAGTCAGGTGAATG	4						MouseMakassar.bam	MouseMakassar	MouseMakassar	MouseMakassar_MouseMakassar_chr9:6845539-6845563_72	TTCTCCACAGGAGTCAGGTGNNNN	none
	chr9	8166412	8166436	chr9:8166412-8166436	72	-		AGATCCCCAGGACTCAGGTGTGAT	5						MouseMakassar.bam	MouseMakassar	MouseMakassar	MouseMakassar_MouseMakassar_chr9:8166412-8166436_72	TTCTCCACAGGAGTCAGGTGNNNN	none
	chr2	124410873	124410896	chr2:124410873-124410896	71	-				TTCTCCAT-GGAGTCATGTGGACA					MouseMakassar.bam	MouseMakassar	MouseMakassar	MouseMakassar_MouseMakassar_chr2:124410873-124410896_71	TTCTCCACAGGAGTCAGGTGNNNN	TTCTCCACAGGAGTCAGGTGNNNN
	chr13	30762005	30762029	chr13:30762005-30762029	70	+		GTCTTCCCAGGAATCAGGTAGGTC	5						MouseMakassar.bam	MouseMakassar	MouseMakassar	MouseMakassar_MouseMakassar_chr13:30762005-30762029_70	TTCTCCACAGGAGTCAGGTGNNNN	none
	chr15	85883851	85883875	chr15:85883851-85883875	70	-		TTCTCCACAGGAGTAAGTGGCCAG	3	TTCTCCACAGGAGTAAG-TGGCCA					MouseMakassar.bam	MouseMakassar	MouseMakassar	MouseMakassar_MouseMakassar_chr15:85883851-85883875_70	TTCTCCACAGGAGTCAGGTGNNNN	TTCTCCACAGGAGTCAGGTGNNNN
	chr19	36327990	36328014	chr19:36327990-36328014	70	+		TAGACCACAGGAGTCAGTAGGCCT	5						MouseMakassar.bam	MouseMakassar	MouseMakassar	MouseMakassar_MouseMakassar_chr19:36327990-36328014_70	TTCTCCACAGGAGTCAGGTGNNNN	none
	chr1	104250475	104250499	chr1:104250475-104250499	70	-		CTATTCACAGGAGTCAGGTGAAAG	3						MouseMakassar.bam	MouseMakassar	MouseMakassar	MouseMakassar_MouseMakassar_chr1:104250475-104250499_70	TTCTCCACAGGAGTCAGGTGNNNN	none
	chr1	25182135	25182159	chr1:25182135-25182159	70	+		TCCTTCACAGGAGTCAGGAGCAAG	3						MouseMakassar.bam	MouseMakassar	MouseMakassar	MouseMakassar_MouseMakassar_chr1:25182135-25182159_70	TTCTCCACAGGAGTCAGGTGNNNN	none
	chr3	68928365	68928389	chr3:68928365-68928389	70	-		TTATCCACAGAAGTCAGGGACCTA	4	TTATCCACAGAAGTCAGG-GACCT					MouseMakassar.bam	MouseMakassar	MouseMakassar	MouseMakassar_MouseMakassar_chr3:68928365-68928389_70	TTCTCCACAGGAGTCAGGTGNNNN	TTCTCCACAGGAGTCAGGTGNNNN
	chr4	132925707	132925731	chr4:132925707-132925731	70	+		AACTCCAGGGGAGTCAGGGGACAT	5						MouseMakassar.bam	MouseMakassar	MouseMakassar	MouseMakassar_MouseMakassar_chr4:132925707-132925731_70	TTCTCCACAGGAGTCAGGTGNNNN	none
	chr5	6727275	6727299	chr5:6727275-6727299	70	-		CTCTCCCCAGGAGTCAGTGCACAC	5	CTCTCCCCAGGAGTCAG-TGCACA					MouseMakassar.bam	MouseMakassar	MouseMakassar	MouseMakassar_MouseMakassar_chr5:6727275-6727299_70	TTCTCCACAGGAGTCAGGTGNNNN	TTCTCCACAGGAGTCAGGTGNNNN
	chr9	61317046	61317070	chr9:61317046-61317070	70	-		CGGGACACAGGAATCAGGTGCATG	6						MouseMakassar.bam	MouseMakassar	MouseMakassar	MouseMakassar_MouseMakassar_chr9:61317046-61317070_70	TTCTCCACAGGAGTCAGGTGNNNN	none
	chrX	139401970	139401994	chrX:139401970-139401994	70	-		TGCTTCACAGGAGTCAGGAGCGGC	3						MouseMakassar.bam	MouseMakassar	MouseMakassar	MouseMakassar_MouseMakassar_chrX:139401970-139401994_70	TTCTCCACAGGAGTCAGGTGNNNN	none
	chr10	43763620	43763645	chr10:43763620-43763645	68	+				ATCTCCAGAGGAGTACAGATGGAGC					MouseMakassar.bam	MouseMakassar	MouseMakassar	MouseMakassar_MouseMakassar_chr10:43763620-43763645_68	TTCTCCACAGGAGTCAGGTGNNNN	TTCTCCACAGGAGT-CAGGTGNNNN
	chr11	95159870	95159894	chr11:95159870-95159894	68	-		AGTTACACAGTAGTCAGATGGCCT	6						MouseMakassar.bam	MouseMakassar	MouseMakassar	MouseMakassar_MouseMakassar_chr11:95159870-95159894_68	TTCTCCACAGGAGTCAGGTGNNNN	none
	chr12	71945032	71945056	chr12:71945032-71945056	68	-		TGATTCCCAGAAGTCAGGTGTGTT	5						MouseMakassar.bam	MouseMakassar	MouseMakassar	MouseMakassar_MouseMakassar_chr12:71945032-71945056_68	TTCTCCACAGGAGTCAGGTGNNNN	none
	chr13	46076227	46076251	chr13:46076227-46076251	68	+		TTCCCCAAAGGAGTCAGTAGGACT	4						MouseMakassar.bam	MouseMakassar	MouseMakassar	MouseMakassar_MouseMakassar_chr13:46076227-46076251_68	TTCTCCACAGGAGTCAGGTGNNNN	none
	chr15	77758498	77758522	chr15:77758498-77758522	68	-		TCCTCCAGAGGATTCAGGTGCATG	3						MouseMakassar.bam	MouseMakassar	MouseMakassar	MouseMakassar_MouseMakassar_chr15:77758498-77758522_68	TTCTCCACAGGAGTCAGGTGNNNN	none
	chr2	77276100	77276124	chr2:77276100-77276124	68	+		TTCCCCACAGGTGTCAGGTGATAG	2						MouseMakassar.bam	MouseMakassar	MouseMakassar	MouseMakassar_MouseMakassar_chr2:77276100-77276124_68	TTCTCCACAGGAGTCAGGTGNNNN	none
	chr4	47922212	47922236	chr4:47922212-47922236	68	-		ATCCCCACAGGAGACAGGTATATC	4						MouseMakassar.bam	MouseMakassar	MouseMakassar	MouseMakassar_MouseMakassar_chr4:47922212-47922236_68	TTCTCCACAGGAGTCAGGTGNNNN	none
	chr5	150126120	150126144	chr5:150126120-150126144	68	+		ATGGCCACAGTAGTCAGGTATGCG	5						MouseMakassar.bam	MouseMakassar	MouseMakassar	MouseMakassar_MouseMakassar_chr5:150126120-150126144_68	TTCTCCACAGGAGTCAGGTGNNNN	none
	chr5	98661124	98661148	chr5:98661124-98661148	68	+		TCCTCCACTGGAGTCACGTGTAAG	3						MouseMakassar.bam	MouseMakassar	MouseMakassar	MouseMakassar_MouseMakassar_chr5:98661124-98661148_68	TTCTCCACAGGAGTCAGGTGNNNN	none
	chr6	136611905	136611929	chr6:136611905-136611929	68	+		GGCTCCTCAGGAGTCAGGGAGCTG	5	GGCTCCTCAGGAGTCAGG-GAGCT					MouseMakassar.bam	MouseMakassar	MouseMakassar	MouseMakassar_MouseMakassar_chr6:136611905-136611929_68	TTCTCCACAGGAGTCAGGTGNNNN	TTCTCCACAGGAGTCAGGTGNNNN
	chr8	125513360	125513384	chr8:125513360-125513384	68	-		AGTGCCACAGAAGTCAGGTCTGAC	6						MouseMakassar.bam	MouseMakassar	MouseMakassar	MouseMakassar_MouseMakassar_chr8:125513360-125513384_68	TTCTCCACAGGAGTCAGGTGNNNN	none
	chrX	155233233	155233257	chrX:155233233-155233257	68	+		TAATCCATAGTAGTCAGATAGGAT	6						MouseMakassar.bam	MouseMakassar	MouseMakassar	MouseMakassar_MouseMakassar_chrX:155233233-155233257_68	TTCTCCACAGGAGTCAGGTGNNNN	none
	chr1	179150577	179150600	chr1:179150577-179150600	66	-				TGTTCCGCAGGA-TCAGGTGGGGT					MouseMakassar.bam	MouseMakassar	MouseMakassar	MouseMakassar_MouseMakassar_chr1:179150577-179150600_66	TTCTCCACAGGAGTCAGGTGNNNN	TTCTCCACAGGAGTCAGGTGNNNN
	chr2	93903742	93903766	chr2:93903742-93903766	66	-		TGCTCCACAGAAGTCAGGAGCCTA	3						MouseMakassar.bam	MouseMakassar	MouseMakassar	MouseMakassar_MouseMakassar_chr2:93903742-93903766_66	TTCTCCACAGGAGTCAGGTGNNNN	none
	chr3	37863987	37864011	chr3:37863987-37864011	66	-		AGGATCACAGGAGTCAGATGGAAG	6						MouseMakassar.bam	MouseMakassar	MouseMakassar	MouseMakassar_MouseMakassar_chr3:37863987-37864011_66	TTCTCCACAGGAGTCAGGTGNNNN	none
	chr4	41242300	41242323	chr4:41242300-41242323	66	+				AACTCCACAGGTG-CAGGTGGATC					MouseMakassar.bam	MouseMakassar	MouseMakassar	MouseMakassar_MouseMakassar_chr4:41242300-41242323_66	TTCTCCACAGGAGTCAGGTGNNNN	TTCTCCACAGGAGTCAGGTGNNNN
	chr5	70681441	70681465	chr5:70681441-70681465	66	-		CTATTCACAGGAGCCAGGTGTATT	4						MouseMakassar.bam	MouseMakassar	MouseMakassar	MouseMakassar_MouseMakassar_chr5:70681441-70681465_66	TTCTCCACAGGAGTCAGGTGNNNN	none
	chr5	92650940	92650964	chr5:92650940-92650964	66	+		ATCTCCATAGGAGTTAGTGTGGAT	6	ATCTCCATAGGAGTTAGTGTGGATA					MouseMakassar.bam	MouseMakassar	MouseMakassar	MouseMakassar_MouseMakassar_chr5:92650940-92650964_66	TTCTCCACAGGAGTCAGGTGNNNN	TTCTCCACAGGAGTCAG-GTGNNNN
	chr8	48289996	48290020	chr8:48289996-48290020	66	+		TTCACCACGGGACTCAGGTGACCT	3						MouseMakassar.bam	MouseMakassar	MouseMakassar	MouseMakassar_MouseMakassar_chr8:48289996-48290020_66	TTCTCCACAGGAGTCAGGTGNNNN	none
	chr8	50009139	50009162	chr8:50009139-50009162	66	-				AACTCCACTGGAGT-AGGTGTGGC					MouseMakassar.bam	MouseMakassar	MouseMakassar	MouseMakassar_MouseMakassar_chr8:50009139-50009162_66	TTCTCCACAGGAGTCAGGTGNNNN	TTCTCCACAGGAGTCAGGTGNNNN
	chr9	33266229	33266253	chr9:33266229-33266253	66	-		CTTGCCACAGTAGTCAGGTAAGAG	5	TTG-CCACAGTAGTCAGGTAAGAG					MouseMakassar.bam	MouseMakassar	MouseMakassar	MouseMakassar_MouseMakassar_chr9:33266229-33266253_66	TTCTCCACAGGAGTCAGGTGNNNN	TTCTCCACAGGAGTCAGGTGNNNN
	chr5	97388063	97388086	chr5:97388063-97388086	65	-				TACTCCATACG-GTCAGGTGTGGT					MouseMakassar.bam	MouseMakassar	MouseMakassar	MouseMakassar_MouseMakassar_chr5:97388063-97388086_65	TTCTCCACAGGAGTCAGGTGNNNN	TTCTCCACAGGAGTCAGGTGNNNN
	chr11	109646603	109646627	chr11:109646603-109646627	64	-		CCTTTCACAGGAGTCAGATCAGAT	6						MouseMakassar.bam	MouseMakassar	MouseMakassar	MouseMakassar_MouseMakassar_chr11:109646603-109646627_64	TTCTCCACAGGAGTCAGGTGNNNN	none
	chr16	13566478	13566502	chr16:13566478-13566502	64	+		TTCCTCACAAGAGTCAGGTGCTTA	3						MouseMakassar.bam	MouseMakassar	MouseMakassar	MouseMakassar_MouseMakassar_chr16:13566478-13566502_64	TTCTCCACAGGAGTCAGGTGNNNN	none
	chr19	33979530	33979554	chr19:33979530-33979554	64	+		CAGGCCACAGGAGTCAGTGGGGTC	6						MouseMakassar.bam	MouseMakassar	MouseMakassar	MouseMakassar_MouseMakassar_chr19:33979530-33979554_64	TTCTCCACAGGAGTCAGGTGNNNN	none
	chr2	19064785	19064809	chr2:19064785-19064809	64	+		ATCGCTACAGGAGTCAGATGCAGT	4						MouseMakassar.bam	MouseMakassar	MouseMakassar	MouseMakassar_MouseMakassar_chr2:19064785-19064809_64	TTCTCCACAGGAGTCAGGTGNNNN	none
	chr5	37004578	37004601	chr5:37004578-37004601	64	-				AACTCCACTGGAGT-AGGTGTGGC					MouseMakassar.bam	MouseMakassar	MouseMakassar	MouseMakassar_MouseMakassar_chr5:37004578-37004601_64	TTCTCCACAGGAGTCAGGTGNNNN	TTCTCCACAGGAGTCAGGTGNNNN
	chr8	5094242	5094266	chr8:5094242-5094266	64	-		CTAAACACAGGAGTCAGGTGAATG	4						MouseMakassar.bam	MouseMakassar	MouseMakassar	MouseMakassar_MouseMakassar_chr8:5094242-5094266_64	TTCTCCACAGGAGTCAGGTGNNNN	none
	chr9	26549239	26549263	chr9:26549239-26549263	64	-		ATACTCACAGGAGACAGATGGAGC	6	TACTC-ACAGGAGACAGATGGAGC					MouseMakassar.bam	MouseMakassar	MouseMakassar	MouseMakassar_MouseMakassar_chr9:26549239-26549263_64	TTCTCCACAGGAGTCAGGTGNNNN	TTCTCCACAGGAGTCAGGTGNNNN
	chr9	67157079	67157103	chr9:67157079-67157103	64	-		CCCTCCACAGATGCCAGGTGGGGA	5						MouseMakassar.bam	MouseMakassar	MouseMakassar	MouseMakassar_MouseMakassar_chr9:67157079-67157103_64	TTCTCCACAGGAGTCAGGTGNNNN	none
	chr11	120460353	120460377	chr11:120460353-120460377	62	-		TTCTCCATAGTCATCAGGTGGGAC	4						MouseMakassar.bam	MouseMakassar	MouseMakassar	MouseMakassar_MouseMakassar_chr11:120460353-120460377_62	TTCTCCACAGGAGTCAGGTGNNNN	none
	chr11	63888342	63888366	chr11:63888342-63888366	62	-		AGGCCCACAGGGGTCAGATGGATC	6						MouseMakassar.bam	MouseMakassar	MouseMakassar	MouseMakassar_MouseMakassar_chr11:63888342-63888366_62	TTCTCCACAGGAGTCAGGTGNNNN	none
	chr12	105614772	105614796	chr12:105614772-105614796	62	-		CTCCCCACAGAAGTCAAGGGAGTT	5						MouseMakassar.bam	MouseMakassar	MouseMakassar	MouseMakassar_MouseMakassar_chr12:105614772-105614796_62	TTCTCCACAGGAGTCAGGTGNNNN	none
	chr14	58699884	58699908	chr14:58699884-58699908	62	-		ATCTACACAAGAGTCAAATGTGTT	5						MouseMakassar.bam	MouseMakassar	MouseMakassar	MouseMakassar_MouseMakassar_chr14:58699884-58699908_62	TTCTCCACAGGAGTCAGGTGNNNN	none
	chr14	80116508	80116532	chr14:80116508-80116532	62	+		AATCCTACAGGAGTCATGTGTGTG	6	TAATCCTACAGGAGTCATGTGTGTG					MouseMakassar.bam	MouseMakassar	MouseMakassar	MouseMakassar_MouseMakassar_chr14:80116508-80116532_62	TTCTCCACAGGAGTCAGGTGNNNN	TTCTCC-ACAGGAGTCAGGTGNNNN
	chr15	64380166	64380190	chr15:64380166-64380190	62	+		CTGAACACAGGAGTCATATGGGGT	6						MouseMakassar.bam	MouseMakassar	MouseMakassar	MouseMakassar_MouseMakassar_chr15:64380166-64380190_62	TTCTCCACAGGAGTCAGGTGNNNN	none
	chr17	60086836	60086860	chr17:60086836-60086860	62	+		GTCCCCACAGGAGAGGTGTGTGGC	6						MouseMakassar.bam	MouseMakassar	MouseMakassar	MouseMakassar_MouseMakassar_chr17:60086836-60086860_62	TTCTCCACAGGAGTCAGGTGNNNN	none
	chr9	27195209	27195233	chr9:27195209-27195233	62	+		TTCTCCAGAGGAGCCAGGGTTGGT	4	TTCTCCAGAGGAGCCAGG-GTTGG					MouseMakassar.bam	MouseMakassar	MouseMakassar	MouseMakassar_MouseMakassar_chr9:27195209-27195233_62	TTCTCCACAGGAGTCAGGTGNNNN	TTCTCCACAGGAGTCAGGTGNNNN
	chr10	26060009	26060033	chr10:26060009-26060033	60	-		AATCTCACAGAAGTCAGGTGAAAA	6	ATCTC-ACAGAAGTCAGGTGAAAA					MouseMakassar.bam	MouseMakassar	MouseMakassar	MouseMakassar_MouseMakassar_chr10:26060009-26060033_60	TTCTCCACAGGAGTCAGGTGNNNN	TTCTCCACAGGAGTCAGGTGNNNN
	chr13	94802216	94802240	chr13:94802216-94802240	60	-		TCCCTCCCAGGAGTCAGCTGTGAT	5	CCCTCC-CAGGAGTCAGCTGTGAT					MouseMakassar.bam	MouseMakassar	MouseMakassar	MouseMakassar_MouseMakassar_chr13:94802216-94802240_60	TTCTCCACAGGAGTCAGGTGNNNN	TTCTCCACAGGAGTCAGGTGNNNN
	chr14	123629695	123629719	chr14:123629695-123629719	60	-		TTCTCCAGTAGAATCAGGTGGACA	4						MouseMakassar.bam	MouseMakassar	MouseMakassar	MouseMakassar_MouseMakassar_chr14:123629695-123629719_60	TTCTCCACAGGAGTCAGGTGNNNN	none
	chr16	36593428	36593452	chr16:36593428-36593452	60	-		AAATCCACAGAAGTCAAATGTGAG	6						MouseMakassar.bam	MouseMakassar	MouseMakassar	MouseMakassar_MouseMakassar_chr16:36593428-36593452_60	TTCTCCACAGGAGTCAGGTGNNNN	none
	chr16	89857785	89857809	chr16:89857785-89857809	60	-		TGATCCACAGAAGCCAGGGTACGG	6						MouseMakassar.bam	MouseMakassar	MouseMakassar	MouseMakassar_MouseMakassar_chr16:89857785-89857809_60	TTCTCCACAGGAGTCAGGTGNNNN	none
	chr17	57274375	57274398	chr17:57274375-57274398	60	+				CACTCCACAG-ATTCAGGTGGAGT					MouseMakassar.bam	MouseMakassar	MouseMakassar	MouseMakassar_MouseMakassar_chr17:57274375-57274398_60	TTCTCCACAGGAGTCAGGTGNNNN	TTCTCCACAGGAGTCAGGTGNNNN
	chr3	42593566	42593590	chr3:42593566-42593590	60	-		TTCCCCATAGAATTCAGGTGAGCT	4						MouseMakassar.bam	MouseMakassar	MouseMakassar	MouseMakassar_MouseMakassar_chr3:42593566-42593590_60	TTCTCCACAGGAGTCAGGTGNNNN	none
	chr4	18571532	18571556	chr4:18571532-18571556	60	+		TTATCCAAAGAAGTCAGGTTCACC	4						MouseMakassar.bam	MouseMakassar	MouseMakassar	MouseMakassar_MouseMakassar_chr4:18571532-18571556_60	TTCTCCACAGGAGTCAGGTGNNNN	none
	chr5	103074838	103074861	chr5:103074838-103074861	60	-				CTCTCCATAGGA-TCATGTGTGCT					MouseMakassar.bam	MouseMakassar	MouseMakassar	MouseMakassar_MouseMakassar_chr5:103074838-103074861_60	TTCTCCACAGGAGTCAGGTGNNNN	TTCTCCACAGGAGTCAGGTGNNNN
	chr6	137493258	137493282	chr6:137493258-137493282	60	-		GACTGCACAGCAGTCAGGTGTGTT	4						MouseMakassar.bam	MouseMakassar	MouseMakassar	MouseMakassar_MouseMakassar_chr6:137493258-137493282_60	TTCTCCACAGGAGTCAGGTGNNNN	none
	chr7	86770934	86770957	chr7:86770934-86770957	60	-				GTCTCCCAAGG-GTCAGGTGCACC					MouseMakassar.bam	MouseMakassar	MouseMakassar	MouseMakassar_MouseMakassar_chr7:86770934-86770957_60	TTCTCCACAGGAGTCAGGTGNNNN	TTCTCCACAGGAGTCAGGTGNNNN
	chr8	3631322	3631346	chr8:3631322-3631346	60	-		GTCCCCTCAGGAGTCAGGTGCTCT	3						MouseMakassar.bam	MouseMakassar	MouseMakassar	MouseMakassar_MouseMakassar_chr8:3631322-3631346_60	TTCTCCACAGGAGTCAGGTGNNNN	none
	chr8	94961765	94961789	chr8:94961765-94961789	60	-		TGGTCCCCAGGAGTCAGATGGAGC	4						MouseMakassar.bam	MouseMakassar	MouseMakassar	MouseMakassar_MouseMakassar_chr8:94961765-94961789_60	TTCTCCACAGGAGTCAGGTGNNNN	none
	chr10	10487283	10487307	chr10:10487283-10487307	58	-		ATCTCCATAGAAGTCATGGTACCA	6						MouseMakassar.bam	MouseMakassar	MouseMakassar	MouseMakassar_MouseMakassar_chr10:10487283-10487307_58	TTCTCCACAGGAGTCAGGTGNNNN	none
	chr13	77257306	77257330	chr13:77257306-77257330	58	+		CTAGCCACAGGAATCAGTTGCGCA	5						MouseMakassar.bam	MouseMakassar	MouseMakassar	MouseMakassar_MouseMakassar_chr13:77257306-77257330_58	TTCTCCACAGGAGTCAGGTGNNNN	none
	chr14	27162330	27162354	chr14:27162330-27162354	58	+		AGTCCCACAGGAGTCACATGGGGG	6	GTC-CCACAGGAGTCACATGGGGG					MouseMakassar.bam	MouseMakassar	MouseMakassar	MouseMakassar_MouseMakassar_chr14:27162330-27162354_58	TTCTCCACAGGAGTCAGGTGNNNN	TTCTCCACAGGAGTCAGGTGNNNN
	chr2	172828761	172828785	chr2:172828761-172828785	58	+		GGAGCCACAGGAATTAGGTGGCCT	6						MouseMakassar.bam	MouseMakassar	MouseMakassar	MouseMakassar_MouseMakassar_chr2:172828761-172828785_58	TTCTCCACAGGAGTCAGGTGNNNN	none
	chr2	49139092	49139116	chr2:49139092-49139116	58	+		ACCTCCATAGGCATCAGGTGTACA	5						MouseMakassar.bam	MouseMakassar	MouseMakassar	MouseMakassar_MouseMakassar_chr2:49139092-49139116_58	TTCTCCACAGGAGTCAGGTGNNNN	none
	chr3	122392128	122392152	chr3:122392128-122392152	58	+		TGTTCCACAGGAAACAGGTAGGGC	5						MouseMakassar.bam	MouseMakassar	MouseMakassar	MouseMakassar_MouseMakassar_chr3:122392128-122392152_58	TTCTCCACAGGAGTCAGGTGNNNN	none
	chr7	66607922	66607946	chr7:66607922-66607946	58	+		CTCCCTACAGGAGTCAGGGAGTCA	5	CTCCCTACAGGAGTCAGG-GAGTC					MouseMakassar.bam	MouseMakassar	MouseMakassar	MouseMakassar_MouseMakassar_chr7:66607922-66607946_58	TTCTCCACAGGAGTCAGGTGNNNN	TTCTCCACAGGAGTCAGGTGNNNN
	chr8	84353727	84353751	chr8:84353727-84353751	58	-		TCCCCCACAGGAGAGGTGTGTGAC	6						MouseMakassar.bam	MouseMakassar	MouseMakassar	MouseMakassar_MouseMakassar_chr8:84353727-84353751_58	TTCTCCACAGGAGTCAGGTGNNNN	none
	chr8	86530403	86530427	chr8:86530403-86530427	58	+		GTCTCCAAAGGGGTCAAGGGGACA	5						MouseMakassar.bam	MouseMakassar	MouseMakassar	MouseMakassar_MouseMakassar_chr8:86530403-86530427_58	TTCTCCACAGGAGTCAGGTGNNNN	none
	chr9	113983479	113983504	chr9:113983479-113983504	58	-				GACACCACAGTGAGTCAGGTGGTGT					MouseMakassar.bam	MouseMakassar	MouseMakassar	MouseMakassar_MouseMakassar_chr9:113983479-113983504_58	TTCTCCACAGGAGTCAGGTGNNNN	TTCTCCACAG-GAGTCAGGTGNNNN
	chr12	106098754	106098778	chr12:106098754-106098778	56	-		TCCTCCACAGGGGAAAGGTGGGTT	4						MouseMakassar.bam	MouseMakassar	MouseMakassar	MouseMakassar_MouseMakassar_chr12:106098754-106098778_56	TTCTCCACAGGAGTCAGGTGNNNN	none
	chr12	73794364	73794387	chr12:73794364-73794387	56	+				AGCTCCACTGG-GTCAGGTGCACC					MouseMakassar.bam	MouseMakassar	MouseMakassar	MouseMakassar_MouseMakassar_chr12:73794364-73794387_56	TTCTCCACAGGAGTCAGGTGNNNN	TTCTCCACAGGAGTCAGGTGNNNN
	chr13	30027050	30027073	chr13:30027050-30027073	56	+				CTCTCCACTG-AGTCAGGTAGGAC					MouseMakassar.bam	MouseMakassar	MouseMakassar	MouseMakassar_MouseMakassar_chr13:30027050-30027073_56	TTCTCCACAGGAGTCAGGTGNNNN	TTCTCCACAGGAGTCAGGTGNNNN
	chr18	12635538	12635562	chr18:12635538-12635562	56	+		CTCCCCACAGGAGACAGGTGATTA	3						MouseMakassar.bam	MouseMakassar	MouseMakassar	MouseMakassar_MouseMakassar_chr18:12635538-12635562_56	TTCTCCACAGGAGTCAGGTGNNNN	none
	chr1	136298035	136298059	chr1:136298035-136298059	56	+		GTCCCCACAGGAGAGGTGTGTGAC	6						MouseMakassar.bam	MouseMakassar	MouseMakassar	MouseMakassar_MouseMakassar_chr1:136298035-136298059_56	TTCTCCACAGGAGTCAGGTGNNNN	none
	chr1	37013738	37013762	chr1:37013738-37013762	56	+		CTCTCCACAGGAGAGAGGTAAGAG	4						MouseMakassar.bam	MouseMakassar	MouseMakassar	MouseMakassar_MouseMakassar_chr1:37013738-37013762_56	TTCTCCACAGGAGTCAGGTGNNNN	none
	chr1	99402634	99402658	chr1:99402634-99402658	56	-		GCCTCCACAGGAGTCACCTACACT	5						MouseMakassar.bam	MouseMakassar	MouseMakassar	MouseMakassar_MouseMakassar_chr1:99402634-99402658_56	TTCTCCACAGGAGTCAGGTGNNNN	none
	chr3	100590924	100590947	chr3:100590924-100590947	56	-				TATTCCACAGAAG-CAGGTGGACC					MouseMakassar.bam	MouseMakassar	MouseMakassar	MouseMakassar_MouseMakassar_chr3:100590924-100590947_56	TTCTCCACAGGAGTCAGGTGNNNN	TTCTCCACAGGAGTCAGGTGNNNN
	chr3	126525410	126525434	chr3:126525410-126525434	56	+		CTCTCCACAAGAGTCGGGGTGTTG	5	CTCTCCACAAGAGTCGGGGTGTTGT					MouseMakassar.bam	MouseMakassar	MouseMakassar	MouseMakassar_MouseMakassar_chr3:126525410-126525434_56	TTCTCCACAGGAGTCAGGTGNNNN	TTCTCCACAGGAGTCAGG-TGNNNN
	chr6	34087119	34087143	chr6:34087119-34087143	56	-		CGTACCACAGTAGTCAGCTGGGCA	6						MouseMakassar.bam	MouseMakassar	MouseMakassar	MouseMakassar_MouseMakassar_chr6:34087119-34087143_56	TTCTCCACAGGAGTCAGGTGNNNN	none
	chr7	31284676	31284699	chr7:31284676-31284699	56	-				CTGACCACAGGAG-CAGGTGAGAG					MouseMakassar.bam	MouseMakassar	MouseMakassar	MouseMakassar_MouseMakassar_chr7:31284676-31284699_56	TTCTCCACAGGAGTCAGGTGNNNN	TTCTCCACAGGAGTCAGGTGNNNN
	chr8	123232927	123232951	chr8:123232927-123232951	56	+		TACTCCACAGGGATCAGGTAGGGA	4						MouseMakassar.bam	MouseMakassar	MouseMakassar	MouseMakassar_MouseMakassar_chr8:123232927-123232951_56	TTCTCCACAGGAGTCAGGTGNNNN	none
	chr8	49542592	49542616	chr8:49542592-49542616	56	+		AACCCCACAGGAGTCAGATATAAA	5						MouseMakassar.bam	MouseMakassar	MouseMakassar	MouseMakassar_MouseMakassar_chr8:49542592-49542616_56	TTCTCCACAGGAGTCAGGTGNNNN	none
	chrX	69921320	69921344	chrX:69921320-69921344	56	-		TCCCCCACAGGAGAGGTGTGTGAC	6						MouseMakassar.bam	MouseMakassar	MouseMakassar	MouseMakassar_MouseMakassar_chrX:69921320-69921344_56	TTCTCCACAGGAGTCAGGTGNNNN	none
	chr10	59955358	59955382	chr10:59955358-59955382	54	+		AACCCCACAGAAATCAGGTATGTG	6						MouseMakassar.bam	MouseMakassar	MouseMakassar	MouseMakassar_MouseMakassar_chr10:59955358-59955382_54	TTCTCCACAGGAGTCAGGTGNNNN	none
	chr11	51797662	51797686	chr11:51797662-51797686	54	+		GAGTCCACAGCACTCAGGTGGATG	5						MouseMakassar.bam	MouseMakassar	MouseMakassar	MouseMakassar_MouseMakassar_chr11:51797662-51797686_54	TTCTCCACAGGAGTCAGGTGNNNN	none
	chr13	57514614	57514638	chr13:57514614-57514638	54	+		GTGCTCCCAGGAGTCAGATGCACT	6	TGCTCC-CAGGAGTCAGATGCACT					MouseMakassar.bam	MouseMakassar	MouseMakassar	MouseMakassar_MouseMakassar_chr13:57514614-57514638_54	TTCTCCACAGGAGTCAGGTGNNNN	TTCTCCACAGGAGTCAGGTGNNNN
	chr14	65090032	65090057	chr14:65090032-65090057	54	-				TGATTCACAGGTAGTCAGGTGTGTT					MouseMakassar.bam	MouseMakassar	MouseMakassar	MouseMakassar_MouseMakassar_chr14:65090032-65090057_54	TTCTCCACAGGAGTCAGGTGNNNN	TTCTCCACAGG-AGTCAGGTGNNNN
	chr17	27080734	27080758	chr17:27080734-27080758	54	-		TCCTCCACAAGAGAGGTGTGCCCG	6						MouseMakassar.bam	MouseMakassar	MouseMakassar	MouseMakassar_MouseMakassar_chr17:27080734-27080758_54	TTCTCCACAGGAGTCAGGTGNNNN	none
	chr19	60226969	60226993	chr19:60226969-60226993	54	-		TTCTCCATTGAACTCAGGTGGGCA	4						MouseMakassar.bam	MouseMakassar	MouseMakassar	MouseMakassar_MouseMakassar_chr19:60226969-60226993_54	TTCTCCACAGGAGTCAGGTGNNNN	none
	chr3	9793110	9793134	chr3:9793110-9793134	54	+		AGGACCACAGGAGTCAGAGGCCAG	6						MouseMakassar.bam	MouseMakassar	MouseMakassar	MouseMakassar_MouseMakassar_chr3:9793110-9793134_54	TTCTCCACAGGAGTCAGGTGNNNN	none
	chr5	48151541	48151565	chr5:48151541-48151565	54	-		ACATCCACAGGAGCCAGGTTTGAC	5						MouseMakassar.bam	MouseMakassar	MouseMakassar	MouseMakassar_MouseMakassar_chr5:48151541-48151565_54	TTCTCCACAGGAGTCAGGTGNNNN	none
	chr6	30363117	30363141	chr6:30363117-30363141	54	+		GCCTCCACAGGCACCAGGTGTGCC	5						MouseMakassar.bam	MouseMakassar	MouseMakassar	MouseMakassar_MouseMakassar_chr6:30363117-30363141_54	TTCTCCACAGGAGTCAGGTGNNNN	none
	chr6	31157341	31157365	chr6:31157341-31157365	54	+		TTTCTCCCAAAAGTCAGGTGTGAT	6	TTCTCC-CAAAAGTCAGGTGTGAT					MouseMakassar.bam	MouseMakassar	MouseMakassar	MouseMakassar_MouseMakassar_chr6:31157341-31157365_54	TTCTCCACAGGAGTCAGGTGNNNN	TTCTCCACAGGAGTCAGGTGNNNN
	chr6	59520753	59520777	chr6:59520753-59520777	54	-		ATGTTCACAGGAGTCAGGAGATCT	4						MouseMakassar.bam	MouseMakassar	MouseMakassar	MouseMakassar_MouseMakassar_chr6:59520753-59520777_54	TTCTCCACAGGAGTCAGGTGNNNN	none
	chr9	23567272	23567296	chr9:23567272-23567296	54	-		GAAACCACAGGAGTCAGTGGAAAT	6						MouseMakassar.bam	MouseMakassar	MouseMakassar	MouseMakassar_MouseMakassar_chr9:23567272-23567296_54	TTCTCCACAGGAGTCAGGTGNNNN	none
	chr10	126402389	126402413	chr10:126402389-126402413	52	+		GACTCCCCAGGACTCAGGTAGACT	5						MouseMakassar.bam	MouseMakassar	MouseMakassar	MouseMakassar_MouseMakassar_chr10:126402389-126402413_52	TTCTCCACAGGAGTCAGGTGNNNN	none
	chr10	44898922	44898946	chr10:44898922-44898946	52	-		ACCCACACAGAAGTCAGGTACAGT	6						MouseMakassar.bam	MouseMakassar	MouseMakassar	MouseMakassar_MouseMakassar_chr10:44898922-44898946_52	TTCTCCACAGGAGTCAGGTGNNNN	none
	chr10	61952965	61952989	chr10:61952965-61952989	52	-		CTTCACACAGAAGCCAGGTGGTGT	6	TTCAC-ACAGAAGCCAGGTGGTGT					MouseMakassar.bam	MouseMakassar	MouseMakassar	MouseMakassar_MouseMakassar_chr10:61952965-61952989_52	TTCTCCACAGGAGTCAGGTGNNNN	TTCTCCACAGGAGTCAGGTGNNNN
	chr11	34951940	34951964	chr11:34951940-34951964	52	+		ACTCCCACAGAAGACAGGTGGGAG	6	CTC-CCACAGAAGACAGGTGGGAG					MouseMakassar.bam	MouseMakassar	MouseMakassar	MouseMakassar_MouseMakassar_chr11:34951940-34951964_52	TTCTCCACAGGAGTCAGGTGNNNN	TTCTCCACAGGAGTCAGGTGNNNN
	chr11	50027300	50027324	chr11:50027300-50027324	52	-		TTCTTCACAGGAGAGGTGAGTTCT	6						MouseMakassar.bam	MouseMakassar	MouseMakassar	MouseMakassar_MouseMakassar_chr11:50027300-50027324_52	TTCTCCACAGGAGTCAGGTGNNNN	none
	chr12	60552114	60552138	chr12:60552114-60552138	52	-		TTCCCCTCAAGAGTCAGGGAGTTA	5	TTCCCCTCAAGAGTCAGG-GAGTT					MouseMakassar.bam	MouseMakassar	MouseMakassar	MouseMakassar_MouseMakassar_chr12:60552114-60552138_52	TTCTCCACAGGAGTCAGGTGNNNN	TTCTCCACAGGAGTCAGGTGNNNN
	chr12	67466519	67466543	chr12:67466519-67466543	52	+		TTCAACACAGGAGTCAGGGGCTAT	3						MouseMakassar.bam	MouseMakassar	MouseMakassar	MouseMakassar_MouseMakassar_chr12:67466519-67466543_52	TTCTCCACAGGAGTCAGGTGNNNN	none
	chr14	92677174	92677198	chr14:92677174-92677198	52	-		TTCTCCTCAGGAGACAGATAGGAT	4						MouseMakassar.bam	MouseMakassar	MouseMakassar	MouseMakassar_MouseMakassar_chr14:92677174-92677198_52	TTCTCCACAGGAGTCAGGTGNNNN	none
	chr14	92891039	92891063	chr14:92891039-92891063	52	-		AGATCCACAGGAGTCATGGGCAGA	5						MouseMakassar.bam	MouseMakassar	MouseMakassar	MouseMakassar_MouseMakassar_chr14:92891039-92891063_52	TTCTCCACAGGAGTCAGGTGNNNN	none
	chr15	86513862	86513886	chr15:86513862-86513886	52	+		AATTTCACAGAAGTCACGTGAGTT	6						MouseMakassar.bam	MouseMakassar	MouseMakassar	MouseMakassar_MouseMakassar_chr15:86513862-86513886_52	TTCTCCACAGGAGTCAGGTGNNNN	none
	chr19	5423162	5423186	chr19:5423162-5423186	52	-		GTCTCCACGGTAGTCAGGGAGACA	5	GTCTCCACGGTAGTCAGG-GAGAC					MouseMakassar.bam	MouseMakassar	MouseMakassar	MouseMakassar_MouseMakassar_chr19:5423162-5423186_52	TTCTCCACAGGAGTCAGGTGNNNN	TTCTCCACAGGAGTCAGGTGNNNN
	chr1	174340596	174340619	chr1:174340596-174340619	52	-				CTGTCCACAGG-GCCAGGTGAGAA					MouseMakassar.bam	MouseMakassar	MouseMakassar	MouseMakassar_MouseMakassar_chr1:174340596-174340619_52	TTCTCCACAGGAGTCAGGTGNNNN	TTCTCCACAGGAGTCAGGTGNNNN
	chr4	134567685	134567709	chr4:134567685-134567709	52	+		ATCTCCTTAGGAGTCACTGGGCTC	6						MouseMakassar.bam	MouseMakassar	MouseMakassar	MouseMakassar_MouseMakassar_chr4:134567685-134567709_52	TTCTCCACAGGAGTCAGGTGNNNN	none
	chr8	4284851	4284875	chr8:4284851-4284875	52	-		CCTTCCACAGGTGTCAGGTTTGTG	5	TCCTTCCACAGGTGTCAGGTTTGTG					MouseMakassar.bam	MouseMakassar	MouseMakassar	MouseMakassar_MouseMakassar_chr8:4284851-4284875_52	TTCTCCACAGGAGTCAGGTGNNNN	TTCT-CCACAGGAGTCAGGTGNNNN
	chrX	85238914	85238938	chrX:85238914-85238938	52	+		ACCTCCACAGGCACCAGGTGTGTA	5						MouseMakassar.bam	MouseMakassar	MouseMakassar	MouseMakassar_MouseMakassar_chrX:85238914-85238938_52	TTCTCCACAGGAGTCAGGTGNNNN	none
	chr3	37825931	37825955	chr3:37825931-37825955	51	-		GCTCCCACAGGAAGCAGGTGGACT	6	TGCTCCCACAGGAAGCAGGTGGACT					MouseMakassar.bam	MouseMakassar	MouseMakassar	MouseMakassar_MouseMakassar_chr3:37825931-37825955_51	TTCTCCACAGGAGTCAGGTGNNNN	TTCTCC-ACAGGAGTCAGGTGNNNN
	chr10	90940531	90940555	chr10:90940531-90940555	50	-		TTTTCCACACAAGCCAGGTGGGAA	4						MouseMakassar.bam	MouseMakassar	MouseMakassar	MouseMakassar_MouseMakassar_chr10:90940531-90940555_50	TTCTCCACAGGAGTCAGGTGNNNN	none
	chr11	82242394	82242418	chr11:82242394-82242418	50	+		CCTTTCACAGGAGTCAGCTAGGTA	6						MouseMakassar.bam	MouseMakassar	MouseMakassar	MouseMakassar_MouseMakassar_chr11:82242394-82242418_50	TTCTCCACAGGAGTCAGGTGNNNN	none
	chr12	76875899	76875923	chr12:76875899-76875923	50	+		CTCTCCACAGGACTAGGTGGGTAA	6	CTCTCCACAGGACT-AGGTGGGTA					MouseMakassar.bam	MouseMakassar	MouseMakassar	MouseMakassar_MouseMakassar_chr12:76875899-76875923_50	TTCTCCACAGGAGTCAGGTGNNNN	TTCTCCACAGGAGTCAGGTGNNNN
	chr13	117027016	117027040	chr13:117027016-117027040	50	+		CATCCCACAGCAGTTAGGTGGGGC	6	ATC-CCACAGCAGTTAGGTGGGGC					MouseMakassar.bam	MouseMakassar	MouseMakassar	MouseMakassar_MouseMakassar_chr13:117027016-117027040_50	TTCTCCACAGGAGTCAGGTGNNNN	TTCTCCACAGGAGTCAGGTGNNNN
	chr13	50869200	50869224	chr13:50869200-50869224	50	-		ATCTCCATAGGAGTCAGAGAGAAA	5	ATCTCCATAGGAGTCAGA-GAGAA					MouseMakassar.bam	MouseMakassar	MouseMakassar	MouseMakassar_MouseMakassar_chr13:50869200-50869224_50	TTCTCCACAGGAGTCAGGTGNNNN	TTCTCCACAGGAGTCAGGTGNNNN
	chr14	54000355	54000379	chr14:54000355-54000379	50	-		TTCTCTACTCGAGTCAGATATGCA	5						MouseMakassar.bam	MouseMakassar	MouseMakassar	MouseMakassar_MouseMakassar_chr14:54000355-54000379_50	TTCTCCACAGGAGTCAGGTGNNNN	none
	chr16	17065095	17065119	chr16:17065095-17065119	50	+		GTCTCCTCAGAAGTCAGGGTGAAT	5	GTCTCCTCAGAAGTCAGGGTGAATC					MouseMakassar.bam	MouseMakassar	MouseMakassar	MouseMakassar_MouseMakassar_chr16:17065095-17065119_50	TTCTCCACAGGAGTCAGGTGNNNN	TTCTCCACAGGAGTCAGG-TGNNNN
	chr16	21388541	21388565	chr16:21388541-21388565	50	-		CATTCCCCAGGAGTCAGGGGCAGC	5	AT-TCCCCAGGAGTCAGGGGCAGC					MouseMakassar.bam	MouseMakassar	MouseMakassar	MouseMakassar_MouseMakassar_chr16:21388541-21388565_50	TTCTCCACAGGAGTCAGGTGNNNN	TTCTCCACAGGAGTCAGGTGNNNN
	chr16	37683172	37683196	chr16:37683172-37683196	50	-		TATTCCACAGAAGTCAAGGGGACC	5						MouseMakassar.bam	MouseMakassar	MouseMakassar	MouseMakassar_MouseMakassar_chr16:37683172-37683196_50	TTCTCCACAGGAGTCAGGTGNNNN	none
	chr16	79888207	79888230	chr16:79888207-79888230	50	-				GACTCCACTGGAGT-AGGTGTGGC					MouseMakassar.bam	MouseMakassar	MouseMakassar	MouseMakassar_MouseMakassar_chr16:79888207-79888230_50	TTCTCCACAGGAGTCAGGTGNNNN	TTCTCCACAGGAGTCAGGTGNNNN
	chr1	153514358	153514382	chr1:153514358-153514382	50	-		CATTCCACTGTAATCAGGTGAGGC	6						MouseMakassar.bam	MouseMakassar	MouseMakassar	MouseMakassar_MouseMakassar_chr1:153514358-153514382_50	TTCTCCACAGGAGTCAGGTGNNNN	none
	chr2	152704924	152704948	chr2:152704924-152704948	50	+		CCTTCCCCAGGAGCCAGGTGGGCA	5	TCCTTCCCCAGGAGCCAGGTGGGCA					MouseMakassar.bam	MouseMakassar	MouseMakassar	MouseMakassar_MouseMakassar_chr2:152704924-152704948_50	TTCTCCACAGGAGTCAGGTGNNNN	TTCT-CCACAGGAGTCAGGTGNNNN
	chr2	21882125	21882149	chr2:21882125-21882149	50	-		ATTTCCAAAGGAGTCAGAGGAATA	5	TT-TCCAAAGGAGTCAGAGGAATA					MouseMakassar.bam	MouseMakassar	MouseMakassar	MouseMakassar_MouseMakassar_chr2:21882125-21882149_50	TTCTCCACAGGAGTCAGGTGNNNN	TTCTCCACAGGAGTCAGGTGNNNN
	chr4	149273899	149273922	chr4:149273899-149273922	50	+				TTATCCACAGG-GTTAGGTGGGTT					MouseMakassar.bam	MouseMakassar	MouseMakassar	MouseMakassar_MouseMakassar_chr4:149273899-149273922_50	TTCTCCACAGGAGTCAGGTGNNNN	TTCTCCACAGGAGTCAGGTGNNNN
	chr8	24926438	24926462	chr8:24926438-24926462	50	-		GTGTCCACAGAGGTCAGATGAGGG	5						MouseMakassar.bam	MouseMakassar	MouseMakassar	MouseMakassar_MouseMakassar_chr8:24926438-24926462_50	TTCTCCACAGGAGTCAGGTGNNNN	none
	chr8	85589694	85589717	chr8:85589694-85589717	50	+				CTTTCCAGAGGA-TCAGGTGAGTA					MouseMakassar.bam	MouseMakassar	MouseMakassar	MouseMakassar_MouseMakassar_chr8:85589694-85589717_50	TTCTCCACAGGAGTCAGGTGNNNN	TTCTCCACAGGAGTCAGGTGNNNN
	chrX	99046409	99046433	chrX:99046409-99046433	50	-		CCTAGCACAGGAGTCAAGTGGGAA	6						MouseMakassar.bam	MouseMakassar	MouseMakassar	MouseMakassar_MouseMakassar_chrX:99046409-99046433_50	TTCTCCACAGGAGTCAGGTGNNNN	none
	chr3	42675596	42675620	chr3:42675596-42675620	49	-		GTTGCCACAGGAGTCAGGCGGGGG	4	TTG-CCACAGGAGTCAGGCGGGGG					MouseMakassar.bam	MouseMakassar	MouseMakassar	MouseMakassar_MouseMakassar_chr3:42675596-42675620_49	TTCTCCACAGGAGTCAGGTGNNNN	TTCTCCACAGGAGTCAGGTGNNNN
	chr10	45494160	45494183	chr10:45494160-45494183	48	-				GACTCCACTGGAGT-AGGTGTGGC					MouseMakassar.bam	MouseMakassar	MouseMakassar	MouseMakassar_MouseMakassar_chr10:45494160-45494183_48	TTCTCCACAGGAGTCAGGTGNNNN	TTCTCCACAGGAGTCAGGTGNNNN
	chr11	119875571	119875595	chr11:119875571-119875595	48	+		CCCACCACAGGAGTCAGGGACACA	5	CCCACCACAGGAGTCAGG-GACAC					MouseMakassar.bam	MouseMakassar	MouseMakassar	MouseMakassar_MouseMakassar_chr11:119875571-119875595_48	TTCTCCACAGGAGTCAGGTGNNNN	TTCTCCACAGGAGTCAGGTGNNNN
	chr11	120010353	120010377	chr11:120010353-120010377	48	-		CCCTCCACAGCAGTCAGAGGAGCC	5						MouseMakassar.bam	MouseMakassar	MouseMakassar	MouseMakassar_MouseMakassar_chr11:120010353-120010377_48	TTCTCCACAGGAGTCAGGTGNNNN	none
	chr11	120484250	120484274	chr11:120484250-120484274	48	-		GACCTCACAGAAGTCAGGTTGAAC	6						MouseMakassar.bam	MouseMakassar	MouseMakassar	MouseMakassar_MouseMakassar_chr11:120484250-120484274_48	TTCTCCACAGGAGTCAGGTGNNNN	none
	chr11	69504137	69504161	chr11:69504137-69504161	48	-		TAGGACACAGGAGTCAGGGGAGAA	5						MouseMakassar.bam	MouseMakassar	MouseMakassar	MouseMakassar_MouseMakassar_chr11:69504137-69504161_48	TTCTCCACAGGAGTCAGGTGNNNN	none
	chr11	72955341	72955365	chr11:72955341-72955365	48	+		AAGACCACAGGAGTCAGGGAAGGC	6						MouseMakassar.bam	MouseMakassar	MouseMakassar	MouseMakassar_MouseMakassar_chr11:72955341-72955365_48	TTCTCCACAGGAGTCAGGTGNNNN	none
	chr13	56589355	56589379	chr13:56589355-56589379	48	-		TCCTCCAGAGGGGTCAGGGTGATG	5	TCCTCCAGAGGGGTCAGGGTGATGA					MouseMakassar.bam	MouseMakassar	MouseMakassar	MouseMakassar_MouseMakassar_chr13:56589355-56589379_48	TTCTCCACAGGAGTCAGGTGNNNN	TTCTCCACAGGAGTCAGG-TGNNNN
	chr13	95763815	95763838	chr13:95763815-95763838	48	-				CTCTGCACAG-AGTCAGCTGCGCT					MouseMakassar.bam	MouseMakassar	MouseMakassar	MouseMakassar_MouseMakassar_chr13:95763815-95763838_48	TTCTCCACAGGAGTCAGGTGNNNN	TTCTCCACAGGAGTCAGGTGNNNN
	chr14	12141551	12141574	chr14:12141551-12141574	48	+				ATCAGCACAGG-GTCAGGTGAGGA					MouseMakassar.bam	MouseMakassar	MouseMakassar	MouseMakassar_MouseMakassar_chr14:12141551-12141574_48	TTCTCCACAGGAGTCAGGTGNNNN	TTCTCCACAGGAGTCAGGTGNNNN
	chr14	21479941	21479965	chr14:21479941-21479965	48	+		GCTTCCACAGGACTCAGGGTTGGC	6						MouseMakassar.bam	MouseMakassar	MouseMakassar	MouseMakassar_MouseMakassar_chr14:21479941-21479965_48	TTCTCCACAGGAGTCAGGTGNNNN	none
	chr15	30960507	30960531	chr15:30960507-30960531	48	+		CCTACCACAGGAGTTAGGTAGTGA	6	TCCTACCACAGGAGTTAGGTAGTGA					MouseMakassar.bam	MouseMakassar	MouseMakassar	MouseMakassar_MouseMakassar_chr15:30960507-30960531_48	TTCTCCACAGGAGTCAGGTGNNNN	TTCT-CCACAGGAGTCAGGTGNNNN
	chr15	80159938	80159962	chr15:80159938-80159962	48	-		TATCCTACAGAAGTCAGCTGGGTG	6						MouseMakassar.bam	MouseMakassar	MouseMakassar	MouseMakassar_MouseMakassar_chr15:80159938-80159962_48	TTCTCCACAGGAGTCAGGTGNNNN	none
	chr16	43329175	43329199	chr16:43329175-43329199	48	+		TACCTCACAGGAGTCAGATGCTGT	4						MouseMakassar.bam	MouseMakassar	MouseMakassar	MouseMakassar_MouseMakassar_chr16:43329175-43329199_48	TTCTCCACAGGAGTCAGGTGNNNN	none
	chr16	63192211	63192235	chr16:63192211-63192235	48	+		ATGTCTACAGGAGTCAGATGCTGC	4						MouseMakassar.bam	MouseMakassar	MouseMakassar	MouseMakassar_MouseMakassar_chr16:63192211-63192235_48	TTCTCCACAGGAGTCAGGTGNNNN	none
	chr17	33976801	33976825	chr17:33976801-33976825	48	-		GTCTCCACAGGTGTCAGGGGAGGC	3						MouseMakassar.bam	MouseMakassar	MouseMakassar	MouseMakassar_MouseMakassar_chr17:33976801-33976825_48	TTCTCCACAGGAGTCAGGTGNNNN	none
	chr1	80433119	80433142	chr1:80433119-80433142	48	+				GTCTCC-CAGGAGTCAGGAGAGCT					MouseMakassar.bam	MouseMakassar	MouseMakassar	MouseMakassar_MouseMakassar_chr1:80433119-80433142_48	TTCTCCACAGGAGTCAGGTGNNNN	TTCTCCACAGGAGTCAGGTGNNNN
	chr4	117738610	117738634	chr4:117738610-117738634	48	-		GACTCCCCAGGACTCAGATGGATC	5						MouseMakassar.bam	MouseMakassar	MouseMakassar	MouseMakassar_MouseMakassar_chr4:117738610-117738634_48	TTCTCCACAGGAGTCAGGTGNNNN	none
	chr5	103879295	103879320	chr5:103879295-103879320	48	+				TTCTCCATCAAGAGTCAGGGGACTG					MouseMakassar.bam	MouseMakassar	MouseMakassar	MouseMakassar_MouseMakassar_chr5:103879295-103879320_48	TTCTCCACAGGAGTCAGGTGNNNN	TTCTCCA-CAGGAGTCAGGTGNNNN
	chr6	91500925	91500949	chr6:91500925-91500949	48	-		CATTCCACTGAAGTCAGCTGTGAC	6						MouseMakassar.bam	MouseMakassar	MouseMakassar	MouseMakassar_MouseMakassar_chr6:91500925-91500949_48	TTCTCCACAGGAGTCAGGTGNNNN	none
	chr8	105239758	105239782	chr8:105239758-105239782	48	-		CTATCCAGAGGAATCAGATAGACT	6						MouseMakassar.bam	MouseMakassar	MouseMakassar	MouseMakassar_MouseMakassar_chr8:105239758-105239782_48	TTCTCCACAGGAGTCAGGTGNNNN	none
	chr10	68676963	68676986	chr10:68676963-68676986	46	+				TGCTCTACAGGA-TCAGGTGTGGT					MouseMakassar.bam	MouseMakassar	MouseMakassar	MouseMakassar_MouseMakassar_chr10:68676963-68676986_46	TTCTCCACAGGAGTCAGGTGNNNN	TTCTCCACAGGAGTCAGGTGNNNN
	chr12	104309951	104309975	chr12:104309951-104309975	46	+		ATCTCCATAGGAGTCAGAGAGTAA	5	ATCTCCATAGGAGTCAGA-GAGTA					MouseMakassar.bam	MouseMakassar	MouseMakassar	MouseMakassar_MouseMakassar_chr12:104309951-104309975_46	TTCTCCACAGGAGTCAGGTGNNNN	TTCTCCACAGGAGTCAGGTGNNNN
	chr15	11208510	11208534	chr15:11208510-11208534	46	-		TTCTTCATAGGAGTCAGGGGCCAC	3						MouseMakassar.bam	MouseMakassar	MouseMakassar	MouseMakassar_MouseMakassar_chr15:11208510-11208534_46	TTCTCCACAGGAGTCAGGTGNNNN	none
	chr15	9555071	9555095	chr15:9555071-9555095	46	+		TCAACCACAGGAGTCAGTAGCTTC	5	TTCAACCACAGGAGTCAGTAGCTTC					MouseMakassar.bam	MouseMakassar	MouseMakassar	MouseMakassar_MouseMakassar_chr15:9555071-9555095_46	TTCTCCACAGGAGTCAGGTGNNNN	TTCT-CCACAGGAGTCAGGTGNNNN
	chr16	96031098	96031122	chr16:96031098-96031122	46	+		GTCCACACAGAAGTCAGATGTACA	5						MouseMakassar.bam	MouseMakassar	MouseMakassar	MouseMakassar_MouseMakassar_chr16:96031098-96031122_46	TTCTCCACAGGAGTCAGGTGNNNN	none
	chr18	51937229	51937253	chr18:51937229-51937253	46	+		TTTTCAACAGGAGTCAGGAGGATG	3						MouseMakassar.bam	MouseMakassar	MouseMakassar	MouseMakassar_MouseMakassar_chr18:51937229-51937253_46	TTCTCCACAGGAGTCAGGTGNNNN	none
	chr4	77906602	77906625	chr4:77906602-77906625	46	-				ATCTC-ACATGAGTCAAGTGAGAC					MouseMakassar.bam	MouseMakassar	MouseMakassar	MouseMakassar_MouseMakassar_chr4:77906602-77906625_46	TTCTCCACAGGAGTCAGGTGNNNN	TTCTCCACAGGAGTCAGGTGNNNN
	chr5	30979539	30979563	chr5:30979539-30979563	46	+		CTTCCCACAGAAGCCAGGTGTGGT	5	TTC-CCACAGAAGCCAGGTGTGGT					MouseMakassar.bam	MouseMakassar	MouseMakassar	MouseMakassar_MouseMakassar_chr5:30979539-30979563_46	TTCTCCACAGGAGTCAGGTGNNNN	TTCTCCACAGGAGTCAGGTGNNNN
	chr8	115717517	115717541	chr8:115717517-115717541	46	-		TGATCCACAGGAGTCGGTGAGGGT	6	TGATCCACAGGAGTC-GGTGAGGG					MouseMakassar.bam	MouseMakassar	MouseMakassar	MouseMakassar_MouseMakassar_chr8:115717517-115717541_46	TTCTCCACAGGAGTCAGGTGNNNN	TTCTCCACAGGAGTCAGGTGNNNN
	chr8	116333461	116333485	chr8:116333461-116333485	46	-		GTCTACACAGAAGTCAGATATGAG	5						MouseMakassar.bam	MouseMakassar	MouseMakassar	MouseMakassar_MouseMakassar_chr8:116333461-116333485_46	TTCTCCACAGGAGTCAGGTGNNNN	none
	chr8	72690927	72690951	chr8:72690927-72690951	46	-		ATAGTCACAGGAGTCAGGGTAGTT	6						MouseMakassar.bam	MouseMakassar	MouseMakassar	MouseMakassar_MouseMakassar_chr8:72690927-72690951_46	TTCTCCACAGGAGTCAGGTGNNNN	none
	chr8	86559314	86559338	chr8:86559314-86559338	46	-		AGCACCACAGGAACCAGGTGTGAT	5						MouseMakassar.bam	MouseMakassar	MouseMakassar	MouseMakassar_MouseMakassar_chr8:86559314-86559338_46	TTCTCCACAGGAGTCAGGTGNNNN	none
	chr10	26156556	26156580	chr10:26156556-26156580	44	+		TTCTCCATATGAGTCAGATACATT	4						MouseMakassar.bam	MouseMakassar	MouseMakassar	MouseMakassar_MouseMakassar_chr10:26156556-26156580_44	TTCTCCACAGGAGTCAGGTGNNNN	none
	chr11	60093642	60093666	chr11:60093642-60093666	44	+		GTCTCCACAGGAGTCAGTTAGCAC	3						MouseMakassar.bam	MouseMakassar	MouseMakassar	MouseMakassar_MouseMakassar_chr11:60093642-60093666_44	TTCTCCACAGGAGTCAGGTGNNNN	none
	chr11	67317251	67317275	chr11:67317251-67317275	44	-		GACAACACAGAAGTCAGGGGTGGT	6						MouseMakassar.bam	MouseMakassar	MouseMakassar	MouseMakassar_MouseMakassar_chr11:67317251-67317275_44	TTCTCCACAGGAGTCAGGTGNNNN	none
	chr12	100632171	100632194	chr12:100632171-100632194	44	-				TTCTCCAC-GTAGTCAGATGGATA					MouseMakassar.bam	MouseMakassar	MouseMakassar	MouseMakassar_MouseMakassar_chr12:100632171-100632194_44	TTCTCCACAGGAGTCAGGTGNNNN	TTCTCCACAGGAGTCAGGTGNNNN
	chr13	64891958	64891982	chr13:64891958-64891982	44	-		GGCTCCACAGCAGTCAGTGAGAGA	6	GGCTCCACAGCAGTCAG-TGAGAG					MouseMakassar.bam	MouseMakassar	MouseMakassar	MouseMakassar_MouseMakassar_chr13:64891958-64891982_44	TTCTCCACAGGAGTCAGGTGNNNN	TTCTCCACAGGAGTCAGGTGNNNN
	chr13	73319956	73319980	chr13:73319956-73319980	44	+		TGTTCCATAGGAGTCAGAGGACCA	5						MouseMakassar.bam	MouseMakassar	MouseMakassar	MouseMakassar_MouseMakassar_chr13:73319956-73319980_44	TTCTCCACAGGAGTCAGGTGNNNN	none
	chr13	87314404	87314428	chr13:87314404-87314428	44	-		CTAAACACAGGAATCAGGTGAATG	5						MouseMakassar.bam	MouseMakassar	MouseMakassar	MouseMakassar_MouseMakassar_chr13:87314404-87314428_44	TTCTCCACAGGAGTCAGGTGNNNN	none
	chr14	45083447	45083470	chr14:45083447-45083470	44	+				ATCAACACAGGAG-CAGGTGTGGT					MouseMakassar.bam	MouseMakassar	MouseMakassar	MouseMakassar_MouseMakassar_chr14:45083447-45083470_44	TTCTCCACAGGAGTCAGGTGNNNN	TTCTCCACAGGAGTCAGGTGNNNN
	chr15	48943305	48943329	chr15:48943305-48943329	44	+		TCTTCCACAGCAGTCAGATGTCTA	4						MouseMakassar.bam	MouseMakassar	MouseMakassar	MouseMakassar_MouseMakassar_chr15:48943305-48943329_44	TTCTCCACAGGAGTCAGGTGNNNN	none
	chr19	42435170	42435195	chr19:42435170-42435195	44	-				TATTCCACACGTAGTCAGGTGAGTA					MouseMakassar.bam	MouseMakassar	MouseMakassar	MouseMakassar_MouseMakassar_chr19:42435170-42435195_44	TTCTCCACAGGAGTCAGGTGNNNN	TTCTCCACAGG-AGTCAGGTGNNNN
	chr1	93079338	93079362	chr1:93079338-93079362	44	-		GACTCCATAAGAGTCAGGGAGGAT	6						MouseMakassar.bam	MouseMakassar	MouseMakassar	MouseMakassar_MouseMakassar_chr1:93079338-93079362_44	TTCTCCACAGGAGTCAGGTGNNNN	none
	chr2	92680108	92680131	chr2:92680108-92680131	44	-				TTCTCCAAAAGAG-CAGGTGTGAG					MouseMakassar.bam	MouseMakassar	MouseMakassar	MouseMakassar_MouseMakassar_chr2:92680108-92680131_44	TTCTCCACAGGAGTCAGGTGNNNN	TTCTCCACAGGAGTCAGGTGNNNN
	chr4	144911419	144911443	chr4:144911419-144911443	44	-		ATGCTCACAGGAGTCAGATAGGGA	6	TGCTC-ACAGGAGTCAGATAGGGA					MouseMakassar.bam	MouseMakassar	MouseMakassar	MouseMakassar_MouseMakassar_chr4:144911419-144911443_44	TTCTCCACAGGAGTCAGGTGNNNN	TTCTCCACAGGAGTCAGGTGNNNN
	chr5	69429009	69429033	chr5:69429009-69429033	44	-		CAGTTCACAGGAATCAGCTGGGGC	6						MouseMakassar.bam	MouseMakassar	MouseMakassar	MouseMakassar_MouseMakassar_chr5:69429009-69429033_44	TTCTCCACAGGAGTCAGGTGNNNN	none
	chrX	75720460	75720483	chrX:75720460-75720483	44	-				GGCTCCACAGGAG-CAAGTGTGTA					MouseMakassar.bam	MouseMakassar	MouseMakassar	MouseMakassar_MouseMakassar_chrX:75720460-75720483_44	TTCTCCACAGGAGTCAGGTGNNNN	TTCTCCACAGGAGTCAGGTGNNNN
	chr17	25058519	25058543	chr17:25058519-25058543	43	+		GAGTCCTCAGGAGTCAGGTCTGTA	5						MouseMakassar.bam	MouseMakassar	MouseMakassar	MouseMakassar_MouseMakassar_chr17:25058519-25058543_43	TTCTCCACAGGAGTCAGGTGNNNN	none
	chr14	61013578	61013602	chr14:61013578-61013602	42	-		GTCTCTGCAGGAGTCAGGAGTGAC	4						MouseMakassar.bam	MouseMakassar	MouseMakassar	MouseMakassar_MouseMakassar_chr14:61013578-61013602_42	TTCTCCACAGGAGTCAGGTGNNNN	none
	chr16	13440037	13440061	chr16:13440037-13440061	42	+		GATTACACAGGAATCAGGTTGAGA	6						MouseMakassar.bam	MouseMakassar	MouseMakassar	MouseMakassar_MouseMakassar_chr16:13440037-13440061_42	TTCTCCACAGGAGTCAGGTGNNNN	none
	chr16	85213525	85213549	chr16:85213525-85213549	42	-		ACCTCCCCAGGAGTCAGGCATACT	5						MouseMakassar.bam	MouseMakassar	MouseMakassar	MouseMakassar_MouseMakassar_chr16:85213525-85213549_42	TTCTCCACAGGAGTCAGGTGNNNN	none
	chr17	76552145	76552169	chr17:76552145-76552169	42	-		ATTTCCCACAGAGTCAGGTGGGAA	6	TTTCCCACAG-AGTCAGGTGGGAA					MouseMakassar.bam	MouseMakassar	MouseMakassar	MouseMakassar_MouseMakassar_chr17:76552145-76552169_42	TTCTCCACAGGAGTCAGGTGNNNN	TTCTCCACAGGAGTCAGGTGNNNN
	chr1	114196783	114196807	chr1:114196783-114196807	42	+		CTCTCCAGAGGAGTTAGATGAAAC	4						MouseMakassar.bam	MouseMakassar	MouseMakassar	MouseMakassar_MouseMakassar_chr1:114196783-114196807_42	TTCTCCACAGGAGTCAGGTGNNNN	none
	chr2	169706348	169706372	chr2:169706348-169706372	42	-		GTACTCCCAGGAGTCAGGTGGCAA	5	TACTCC-CAGGAGTCAGGTGGCAA					MouseMakassar.bam	MouseMakassar	MouseMakassar	MouseMakassar_MouseMakassar_chr2:169706348-169706372_42	TTCTCCACAGGAGTCAGGTGNNNN	TTCTCCACAGGAGTCAGGTGNNNN
	chr2	173552282	173552306	chr2:173552282-173552306	42	-		TACTCCACAGGGGTCGGTGGGTGT	5	TACTCCACAGGGGTC-GGTGGGTG					MouseMakassar.bam	MouseMakassar	MouseMakassar	MouseMakassar_MouseMakassar_chr2:173552282-173552306_42	TTCTCCACAGGAGTCAGGTGNNNN	TTCTCCACAGGAGTCAGGTGNNNN
	chr2	33582385	33582408	chr2:33582385-33582408	42	+				GGCTCCACAGGAGG-AGGTGGGGT					MouseMakassar.bam	MouseMakassar	MouseMakassar	MouseMakassar_MouseMakassar_chr2:33582385-33582408_42	TTCTCCACAGGAGTCAGGTGNNNN	TTCTCCACAGGAGTCAGGTGNNNN
	chr3	64036932	64036956	chr3:64036932-64036956	42	+		ATAGCCACAGGAATCAGGTTTGGC	5						MouseMakassar.bam	MouseMakassar	MouseMakassar	MouseMakassar_MouseMakassar_chr3:64036932-64036956_42	TTCTCCACAGGAGTCAGGTGNNNN	none
	chr4	116855053	116855077	chr4:116855053-116855077	42	-		TCCCACACAGGAGTCAGGGTGCTC	5	TTCCCACACAGGAGTCAGGGTGCTC					MouseMakassar.bam	MouseMakassar	MouseMakassar	MouseMakassar_MouseMakassar_chr4:116855053-116855077_42	TTCTCCACAGGAGTCAGGTGNNNN	TTCTC-CACAGGAGTCAGGTGNNNN
	chr4	48238231	48238256	chr4:48238231-48238256	42	-				ATCTCCTTAGGAAGTCAGGTGAGTA					MouseMakassar.bam	MouseMakassar	MouseMakassar	MouseMakassar_MouseMakassar_chr4:48238231-48238256_42	TTCTCCACAGGAGTCAGGTGNNNN	TTCTCCACAGGA-GTCAGGTGNNNN
	chr4	95041241	95041265	chr4:95041241-95041265	42	-		TTGTTCCCAGGAATCAGATGCATC	5						MouseMakassar.bam	MouseMakassar	MouseMakassar	MouseMakassar_MouseMakassar_chr4:95041241-95041265_42	TTCTCCACAGGAGTCAGGTGNNNN	none
	chr7	119104394	119104418	chr7:119104394-119104418	42	+		TGTCCCCAAGGAATCAGGTGTGGA	6	GTCCCCA-AGGAATCAGGTGTGGA					MouseMakassar.bam	MouseMakassar	MouseMakassar	MouseMakassar_MouseMakassar_chr7:119104394-119104418_42	TTCTCCACAGGAGTCAGGTGNNNN	TTCTCCACAGGAGTCAGGTGNNNN
	chr7	41224658	41224682	chr7:41224658-41224682	42	+		AACTCCACAGGAGTCAGGGAAGAG	4	AACTCCACAGGAGTCAGG-GAAGA					MouseMakassar.bam	MouseMakassar	MouseMakassar	MouseMakassar_MouseMakassar_chr7:41224658-41224682_42	TTCTCCACAGGAGTCAGGTGNNNN	TTCTCCACAGGAGTCAGGTGNNNN
	chr7	45184482	45184505	chr7:45184482-45184505	42	-				AACTCAACAGGA-TCAGGTGGGAG					MouseMakassar.bam	MouseMakassar	MouseMakassar	MouseMakassar_MouseMakassar_chr7:45184482-45184505_42	TTCTCCACAGGAGTCAGGTGNNNN	TTCTCCACAGGAGTCAGGTGNNNN
	chr8	105640181	105640204	chr8:105640181-105640204	42	-				ATCTCCA-AGAAGTCAGCTGTGAT					MouseMakassar.bam	MouseMakassar	MouseMakassar	MouseMakassar_MouseMakassar_chr8:105640181-105640204_42	TTCTCCACAGGAGTCAGGTGNNNN	TTCTCCACAGGAGTCAGGTGNNNN
	chr9	110472690	110472714	chr9:110472690-110472714	42	+		TATTCCAGAGGACTCAGGTTCGAT	5						MouseMakassar.bam	MouseMakassar	MouseMakassar	MouseMakassar_MouseMakassar_chr9:110472690-110472714_42	TTCTCCACAGGAGTCAGGTGNNNN	none
	chrX	63245619	63245643	chrX:63245619-63245643	42	-		TTCCCCACAGAAGCCAGATGAGAA	4						MouseMakassar.bam	MouseMakassar	MouseMakassar	MouseMakassar_MouseMakassar_chrX:63245619-63245643_42	TTCTCCACAGGAGTCAGGTGNNNN	none
	chr10	67006599	67006623	chr10:67006599-67006623	41	+		TTCTCCAAAGGAGTCAGTTGAAAA	2						MouseMakassar.bam	MouseMakassar	MouseMakassar	MouseMakassar_MouseMakassar_chr10:67006599-67006623_41	TTCTCCACAGGAGTCAGGTGNNNN	none
	chr10	127111129	127111153	chr10:127111129-127111153	40	+		ACGACCACAGGAGACAGATGTGGA	6						MouseMakassar.bam	MouseMakassar	MouseMakassar	MouseMakassar_MouseMakassar_chr10:127111129-127111153_40	TTCTCCACAGGAGTCAGGTGNNNN	none
	chr10	93905591	93905615	chr10:93905591-93905615	40	+		CCTTCCACAGTAGTCAGTTGGTCT	5	CT-TCCACAGTAGTCAGTTGGTCT					MouseMakassar.bam	MouseMakassar	MouseMakassar	MouseMakassar_MouseMakassar_chr10:93905591-93905615_40	TTCTCCACAGGAGTCAGGTGNNNN	TTCTCCACAGGAGTCAGGTGNNNN
	chr11	54092339	54092363	chr11:54092339-54092363	40	-		AAAGCCACAGAGGTCAGGTGAGGT	6						MouseMakassar.bam	MouseMakassar	MouseMakassar	MouseMakassar_MouseMakassar_chr11:54092339-54092363_40	TTCTCCACAGGAGTCAGGTGNNNN	none
	chr11	98288507	98288531	chr11:98288507-98288531	40	+		GTATCCACAGAAGTCAGAAGGGGT	5						MouseMakassar.bam	MouseMakassar	MouseMakassar	MouseMakassar_MouseMakassar_chr11:98288507-98288531_40	TTCTCCACAGGAGTCAGGTGNNNN	none
	chr13	106735180	106735204	chr13:106735180-106735204	40	-		CTCTCCACGGAAGACAGATGGGTC	5						MouseMakassar.bam	MouseMakassar	MouseMakassar	MouseMakassar_MouseMakassar_chr13:106735180-106735204_40	TTCTCCACAGGAGTCAGGTGNNNN	none
	chr13	38302666	38302689	chr13:38302666-38302689	40	+				GACTCCACAG-AGTGAGGTGGGCT					MouseMakassar.bam	MouseMakassar	MouseMakassar	MouseMakassar_MouseMakassar_chr13:38302666-38302689_40	TTCTCCACAGGAGTCAGGTGNNNN	TTCTCCACAGGAGTCAGGTGNNNN
	chr14	19792933	19792956	chr14:19792933-19792956	40	-				TGGCCCACAGGAG-CAGGTGGGCC					MouseMakassar.bam	MouseMakassar	MouseMakassar	MouseMakassar_MouseMakassar_chr14:19792933-19792956_40	TTCTCCACAGGAGTCAGGTGNNNN	TTCTCCACAGGAGTCAGGTGNNNN
	chr14	61078690	61078714	chr14:61078690-61078714	40	-		ATATCCACAGGAGCCAGTGAGCCA	6	ATATCCACAGGAGCCAG-TGAGCC					MouseMakassar.bam	MouseMakassar	MouseMakassar	MouseMakassar_MouseMakassar_chr14:61078690-61078714_40	TTCTCCACAGGAGTCAGGTGNNNN	TTCTCCACAGGAGTCAGGTGNNNN
	chr14	95273485	95273509	chr14:95273485-95273509	40	+		CGCAACACAGGAGTCAGGTATTCT	5						MouseMakassar.bam	MouseMakassar	MouseMakassar	MouseMakassar_MouseMakassar_chr14:95273485-95273509_40	TTCTCCACAGGAGTCAGGTGNNNN	none
	chr15	38107833	38107857	chr15:38107833-38107857	40	-		GCCTCCACAGGAGAGGTGTGTGAC	6						MouseMakassar.bam	MouseMakassar	MouseMakassar	MouseMakassar_MouseMakassar_chr15:38107833-38107857_40	TTCTCCACAGGAGTCAGGTGNNNN	none
	chr15	40044086	40044110	chr15:40044086-40044110	40	+		TTCCCCACAGGATTCAGGTGCCAT	2						MouseMakassar.bam	MouseMakassar	MouseMakassar	MouseMakassar_MouseMakassar_chr15:40044086-40044110_40	TTCTCCACAGGAGTCAGGTGNNNN	none
	chr15	77591489	77591513	chr15:77591489-77591513	40	+		AGCTCCACAGGAGAGATGTGCACA	5						MouseMakassar.bam	MouseMakassar	MouseMakassar	MouseMakassar_MouseMakassar_chr15:77591489-77591513_40	TTCTCCACAGGAGTCAGGTGNNNN	none
	chr16	60321509	60321533	chr16:60321509-60321533	40	-		TCCCCCACAGGAGTGGTATGCCAA	6						MouseMakassar.bam	MouseMakassar	MouseMakassar	MouseMakassar_MouseMakassar_chr16:60321509-60321533_40	TTCTCCACAGGAGTCAGGTGNNNN	none
	chr16	96530180	96530204	chr16:96530180-96530204	40	+		TTCTCCTCAGGCTTCAGGTGTGCT	3						MouseMakassar.bam	MouseMakassar	MouseMakassar	MouseMakassar_MouseMakassar_chr16:96530180-96530204_40	TTCTCCACAGGAGTCAGGTGNNNN	none
	chr17	65552767	65552791	chr17:65552767-65552791	40	-		ATTCACACAGGAGTCACATGCGTA	6	TTCAC-ACAGGAGTCACATGCGTA					MouseMakassar.bam	MouseMakassar	MouseMakassar	MouseMakassar_MouseMakassar_chr17:65552767-65552791_40	TTCTCCACAGGAGTCAGGTGNNNN	TTCTCCACAGGAGTCAGGTGNNNN
	chr19	23364197	23364221	chr19:23364197-23364221	40	+		ATCCCCACAGGAAAGATGTGCCAT	6						MouseMakassar.bam	MouseMakassar	MouseMakassar	MouseMakassar_MouseMakassar_chr19:23364197-23364221_40	TTCTCCACAGGAGTCAGGTGNNNN	none
	chr1	161072918	161072942	chr1:161072918-161072942	40	-		TCCTCCACAGGAGTAGTGTGCCAC	4						MouseMakassar.bam	MouseMakassar	MouseMakassar	MouseMakassar_MouseMakassar_chr1:161072918-161072942_40	TTCTCCACAGGAGTCAGGTGNNNN	none
	chr1	43078558	43078582	chr1:43078558-43078582	40	+		TCTTCCAGAGGAGTCAGGTTCAAT	4						MouseMakassar.bam	MouseMakassar	MouseMakassar	MouseMakassar_MouseMakassar_chr1:43078558-43078582_40	TTCTCCACAGGAGTCAGGTGNNNN	none
	chr2	40742145	40742169	chr2:40742145-40742169	40	-		TATACCACAGGAGCCAAGTGTGGG	5	TTATACCACAGGAGCCAAGTGTGGG					MouseMakassar.bam	MouseMakassar	MouseMakassar	MouseMakassar_MouseMakassar_chr2:40742145-40742169_40	TTCTCCACAGGAGTCAGGTGNNNN	TTCT-CCACAGGAGTCAGGTGNNNN
	chr2	8993587	8993611	chr2:8993587-8993611	40	+		GGAACCACAAGAATCAGGTGGAAT	6						MouseMakassar.bam	MouseMakassar	MouseMakassar	MouseMakassar_MouseMakassar_chr2:8993587-8993611_40	TTCTCCACAGGAGTCAGGTGNNNN	none
	chr4	69572180	69572204	chr4:69572180-69572204	40	-		TACTTCACAAGAGTCAGTGTATTA	6	TACTTCACAAGAGTCAG-TGTATT					MouseMakassar.bam	MouseMakassar	MouseMakassar	MouseMakassar_MouseMakassar_chr4:69572180-69572204_40	TTCTCCACAGGAGTCAGGTGNNNN	TTCTCCACAGGAGTCAGGTGNNNN
	chr5	114272913	114272938	chr5:114272913-114272938	40	-				CTCTCCACAGGAATACAGGTGAGGA					MouseMakassar.bam	MouseMakassar	MouseMakassar	MouseMakassar_MouseMakassar_chr5:114272913-114272938_40	TTCTCCACAGGAGTCAGGTGNNNN	TTCTCCACAGGAGT-CAGGTGNNNN
	chr5	139828985	139829009	chr5:139828985-139829009	40	-		GTCTCAACAAGAGTCAGGGAGCCG	5	GTCTCAACAAGAGTCAGG-GAGCC					MouseMakassar.bam	MouseMakassar	MouseMakassar	MouseMakassar_MouseMakassar_chr5:139828985-139829009_40	TTCTCCACAGGAGTCAGGTGNNNN	TTCTCCACAGGAGTCAGGTGNNNN
	chr5	89890793	89890817	chr5:89890793-89890817	40	-		CCTTCCACAGTAGTCTGGTGGGAT	5	TCCTTCCACAGTAGTCTGGTGGGAT					MouseMakassar.bam	MouseMakassar	MouseMakassar	MouseMakassar_MouseMakassar_chr5:89890793-89890817_40	TTCTCCACAGGAGTCAGGTGNNNN	TTCT-CCACAGGAGTCAGGTGNNNN
	chr6	87380660	87380684	chr6:87380660-87380684	40	-		CTGGCCACAGGAGCCAGCTGGGGT	5						MouseMakassar.bam	MouseMakassar	MouseMakassar	MouseMakassar_MouseMakassar_chr6:87380660-87380684_40	TTCTCCACAGGAGTCAGGTGNNNN	none
	chr7	115876523	115876547	chr7:115876523-115876547	40	+		GTCACCACAGGAGTCAAGTGCCAT	3						MouseMakassar.bam	MouseMakassar	MouseMakassar	MouseMakassar_MouseMakassar_chr7:115876523-115876547_40	TTCTCCACAGGAGTCAGGTGNNNN	none
	chr7	31164934	31164958	chr7:31164934-31164958	40	+		AATGCCACAGGAAGCAGGTGTGAC	6						MouseMakassar.bam	MouseMakassar	MouseMakassar	MouseMakassar_MouseMakassar_chr7:31164934-31164958_40	TTCTCCACAGGAGTCAGGTGNNNN	none
	chr7	68131666	68131690	chr7:68131666-68131690	40	-		CTCACCACAGGAGCCAGGTAGCAC	4						MouseMakassar.bam	MouseMakassar	MouseMakassar	MouseMakassar_MouseMakassar_chr7:68131666-68131690_40	TTCTCCACAGGAGTCAGGTGNNNN	none
	chr8	53699891	53699915	chr8:53699891-53699915	40	-		ACCCCCACAGGACTCAGTTGCACT	5						MouseMakassar.bam	MouseMakassar	MouseMakassar	MouseMakassar_MouseMakassar_chr8:53699891-53699915_40	TTCTCCACAGGAGTCAGGTGNNNN	none
	chr8	58691461	58691485	chr8:58691461-58691485	40	+		TTTTCCACAGTAGTCAAGTGTAGA	3						MouseMakassar.bam	MouseMakassar	MouseMakassar	MouseMakassar_MouseMakassar_chr8:58691461-58691485_40	TTCTCCACAGGAGTCAGGTGNNNN	none
	chr8	78742881	78742905	chr8:78742881-78742905	40	-		CTCCTCACAGAAGTCAGCTGGGAC	5	TCCTC-ACAGAAGTCAGCTGGGAC					MouseMakassar.bam	MouseMakassar	MouseMakassar	MouseMakassar_MouseMakassar_chr8:78742881-78742905_40	TTCTCCACAGGAGTCAGGTGNNNN	TTCTCCACAGGAGTCAGGTGNNNN
	chr8	89682599	89682623	chr8:89682599-89682623	40	-		GTTCCAACAGGAGTCAGCTGGGCT	5	TTC-CAACAGGAGTCAGCTGGGCT					MouseMakassar.bam	MouseMakassar	MouseMakassar	MouseMakassar_MouseMakassar_chr8:89682599-89682623_40	TTCTCCACAGGAGTCAGGTGNNNN	TTCTCCACAGGAGTCAGGTGNNNN
	chr8	99825545	99825569	chr8:99825545-99825569	40	-		GAGTCCTCAGGAGTCAGGAGGATC	5						MouseMakassar.bam	MouseMakassar	MouseMakassar	MouseMakassar_MouseMakassar_chr8:99825545-99825569_40	TTCTCCACAGGAGTCAGGTGNNNN	none
	chr9	60143624	60143648	chr9:60143624-60143648	40	+		TCCTCCACAGGAATTATGTGTGCT	4						MouseMakassar.bam	MouseMakassar	MouseMakassar	MouseMakassar_MouseMakassar_chr9:60143624-60143648_40	TTCTCCACAGGAGTCAGGTGNNNN	none
	chrX	94154801	94154825	chrX:94154801-94154825	40	-		CCTTCCACAGTAGACAGATGAGCT	6						MouseMakassar.bam	MouseMakassar	MouseMakassar	MouseMakassar_MouseMakassar_chrX:94154801-94154825_40	TTCTCCACAGGAGTCAGGTGNNNN	none
	chr10	19250456	19250480	chr10:19250456-19250480	38	+		ATTGCCACAGGAGTCAGTGTGACT	6	ATTGCCACAGGAGTCAGTGTGACTG					MouseMakassar.bam	MouseMakassar	MouseMakassar	MouseMakassar_MouseMakassar_chr10:19250456-19250480_38	TTCTCCACAGGAGTCAGGTGNNNN	TTCTCCACAGGAGTCAG-GTGNNNN
	chr10	51426307	51426331	chr10:51426307-51426331	38	-		TGATCCCCAGGAGTCAGATGTTCT	4						MouseMakassar.bam	MouseMakassar	MouseMakassar	MouseMakassar_MouseMakassar_chr10:51426307-51426331_38	TTCTCCACAGGAGTCAGGTGNNNN	none
	chr14	110704619	110704642	chr14:110704619-110704642	38	-				GACTCCACTGGAGT-AGGTGTGGT					MouseMakassar.bam	MouseMakassar	MouseMakassar	MouseMakassar_MouseMakassar_chr14:110704619-110704642_38	TTCTCCACAGGAGTCAGGTGNNNN	TTCTCCACAGGAGTCAGGTGNNNN
	chr14	79240617	79240641	chr14:79240617-79240641	38	+		AGCCCCACAGTAGTCAGGTATGGC	5						MouseMakassar.bam	MouseMakassar	MouseMakassar	MouseMakassar_MouseMakassar_chr14:79240617-79240641_38	TTCTCCACAGGAGTCAGGTGNNNN	none
	chr16	13656513	13656537	chr16:13656513-13656537	38	+		ACCTCCAGAGAAGCCAGGTGGGAC	5						MouseMakassar.bam	MouseMakassar	MouseMakassar	MouseMakassar_MouseMakassar_chr16:13656513-13656537_38	TTCTCCACAGGAGTCAGGTGNNNN	none
	chr18	13848620	13848644	chr18:13848620-13848644	38	+		TTATCCACAGGAAACAGATGAGGA	4						MouseMakassar.bam	MouseMakassar	MouseMakassar	MouseMakassar_MouseMakassar_chr18:13848620-13848644_38	TTCTCCACAGGAGTCAGGTGNNNN	none
	chr1	189778433	189778457	chr1:189778433-189778457	38	+		GCACACACAGGAGTCAGGTCAGTC	6	TGCACACACAGGAGTCAGGTCAGTC					MouseMakassar.bam	MouseMakassar	MouseMakassar	MouseMakassar_MouseMakassar_chr1:189778433-189778457_38	TTCTCCACAGGAGTCAGGTGNNNN	TTCTC-CACAGGAGTCAGGTGNNNN
	chr1	56174984	56175008	chr1:56174984-56175008	38	-		ATCTTCCCAGGGGTCAGATGGATT	5						MouseMakassar.bam	MouseMakassar	MouseMakassar	MouseMakassar_MouseMakassar_chr1:56174984-56175008_38	TTCTCCACAGGAGTCAGGTGNNNN	none
	chr2	163275278	163275302	chr2:163275278-163275302	38	-		AACTCCACAATAGTCAGGGTGAGT	6						MouseMakassar.bam	MouseMakassar	MouseMakassar	MouseMakassar_MouseMakassar_chr2:163275278-163275302_38	TTCTCCACAGGAGTCAGGTGNNNN	none
	chr3	18889771	18889795	chr3:18889771-18889795	38	+		TGTTACCCAGAAGTCAGATGTGCT	6						MouseMakassar.bam	MouseMakassar	MouseMakassar	MouseMakassar_MouseMakassar_chr3:18889771-18889795_38	TTCTCCACAGGAGTCAGGTGNNNN	none
	chr3	22310681	22310705	chr3:22310681-22310705	38	-		CAATCCCCAGAACTCAGGTGAGTT	6						MouseMakassar.bam	MouseMakassar	MouseMakassar	MouseMakassar_MouseMakassar_chr3:22310681-22310705_38	TTCTCCACAGGAGTCAGGTGNNNN	none
	chr4	82450899	82450923	chr4:82450899-82450923	38	-		CTGGCCACAGAAGTCATGTGTACT	5						MouseMakassar.bam	MouseMakassar	MouseMakassar	MouseMakassar_MouseMakassar_chr4:82450899-82450923_38	TTCTCCACAGGAGTCAGGTGNNNN	none
	chr5	127794266	127794289	chr5:127794266-127794289	38	-				TTCTGCACAGGAG-CAGTTGGGTG					MouseMakassar.bam	MouseMakassar	MouseMakassar	MouseMakassar_MouseMakassar_chr5:127794266-127794289_38	TTCTCCACAGGAGTCAGGTGNNNN	TTCTCCACAGGAGTCAGGTGNNNN
	chr5	132618687	132618711	chr5:132618687-132618711	38	+		GCATCCACAGTAGTCAGATTGATC	6						MouseMakassar.bam	MouseMakassar	MouseMakassar	MouseMakassar_MouseMakassar_chr5:132618687-132618711_38	TTCTCCACAGGAGTCAGGTGNNNN	none
	chr5	31530612	31530636	chr5:31530612-31530636	38	-		TCTCCTGCAGGAGTCAGGAGACAG	6	TTCTCCTGCAGGAGTCAGGAGACAG					MouseMakassar.bam	MouseMakassar	MouseMakassar	MouseMakassar_MouseMakassar_chr5:31530612-31530636_38	TTCTCCACAGGAGTCAGGTGNNNN	TTCTCCA-CAGGAGTCAGGTGNNNN
	chr5	72887902	72887926	chr5:72887902-72887926	38	+		CTCTCCAAAGGAATCAAGATGAGT	6						MouseMakassar.bam	MouseMakassar	MouseMakassar	MouseMakassar_MouseMakassar_chr5:72887902-72887926_38	TTCTCCACAGGAGTCAGGTGNNNN	none
	chr6	110962469	110962493	chr6:110962469-110962493	38	-		CTAACCACAGGAGTTAGTTGTGTA	5						MouseMakassar.bam	MouseMakassar	MouseMakassar	MouseMakassar_MouseMakassar_chr6:110962469-110962493_38	TTCTCCACAGGAGTCAGGTGNNNN	none
	chr7	138670030	138670054	chr7:138670030-138670054	38	+		TCATCCACAGGAGTTAGTTGTGAT	4						MouseMakassar.bam	MouseMakassar	MouseMakassar	MouseMakassar_MouseMakassar_chr7:138670030-138670054_38	TTCTCCACAGGAGTCAGGTGNNNN	none
	chr7	63547237	63547261	chr7:63547237-63547261	38	-		TTCTCCACAGGAGTCAGGATTATT	2						MouseMakassar.bam	MouseMakassar	MouseMakassar	MouseMakassar_MouseMakassar_chr7:63547237-63547261_38	TTCTCCACAGGAGTCAGGTGNNNN	none
	chr10	110659221	110659244	chr10:110659221-110659244	36	+				CTATCCA-AGGACTCAGGTGAGGG					MouseMakassar.bam	MouseMakassar	MouseMakassar	MouseMakassar_MouseMakassar_chr10:110659221-110659244_36	TTCTCCACAGGAGTCAGGTGNNNN	TTCTCCACAGGAGTCAGGTGNNNN
	chr10	57540272	57540296	chr10:57540272-57540296	36	+		ACCTCCACAGGTGTCAAGTGCACA	4						MouseMakassar.bam	MouseMakassar	MouseMakassar	MouseMakassar_MouseMakassar_chr10:57540272-57540296_36	TTCTCCACAGGAGTCAGGTGNNNN	none
	chr12	112838119	112838143	chr12:112838119-112838143	36	+		CTCACCACAGGAATCAGGGAACCA	5	CTCACCACAGGAATCAGG-GAACC					MouseMakassar.bam	MouseMakassar	MouseMakassar	MouseMakassar_MouseMakassar_chr12:112838119-112838143_36	TTCTCCACAGGAGTCAGGTGNNNN	TTCTCCACAGGAGTCAGGTGNNNN
	chr15	100921106	100921130	chr15:100921106-100921130	36	+		CTCTCCACAGAAGCCAGCTGTGTT	4						MouseMakassar.bam	MouseMakassar	MouseMakassar	MouseMakassar_MouseMakassar_chr15:100921106-100921130_36	TTCTCCACAGGAGTCAGGTGNNNN	none
	chr16	74499661	74499684	chr16:74499661-74499684	36	-				TTCTCC-CAGAACTCAGGTATGAT					MouseMakassar.bam	MouseMakassar	MouseMakassar	MouseMakassar_MouseMakassar_chr16:74499661-74499684_36	TTCTCCACAGGAGTCAGGTGNNNN	TTCTCCACAGGAGTCAGGTGNNNN
	chr16	96433680	96433703	chr16:96433680-96433703	36	+				CTCTCCA-AGGAGCCAGGTGTGGC					MouseMakassar.bam	MouseMakassar	MouseMakassar	MouseMakassar_MouseMakassar_chr16:96433680-96433703_36	TTCTCCACAGGAGTCAGGTGNNNN	TTCTCCACAGGAGTCAGGTGNNNN
	chr17	31932915	31932938	chr17:31932915-31932938	36	-				TTCTCCT-AGGACTCAGATGGGCA					MouseMakassar.bam	MouseMakassar	MouseMakassar	MouseMakassar_MouseMakassar_chr17:31932915-31932938_36	TTCTCCACAGGAGTCAGGTGNNNN	TTCTCCACAGGAGTCAGGTGNNNN
	chr18	45890431	45890455	chr18:45890431-45890455	36	-		TGCTCCTCAAGAGTCAGGTTGCAA	4						MouseMakassar.bam	MouseMakassar	MouseMakassar	MouseMakassar_MouseMakassar_chr18:45890431-45890455_36	TTCTCCACAGGAGTCAGGTGNNNN	none
	chr2	10508373	10508396	chr2:10508373-10508396	36	+				CACACCACAG-AGTCAGGTGGATC					MouseMakassar.bam	MouseMakassar	MouseMakassar	MouseMakassar_MouseMakassar_chr2:10508373-10508396_36	TTCTCCACAGGAGTCAGGTGNNNN	TTCTCCACAGGAGTCAGGTGNNNN
	chr2	123891921	123891945	chr2:123891921-123891945	36	+		CTCTCCACAAGAATCAAGTAGTAA	5						MouseMakassar.bam	MouseMakassar	MouseMakassar	MouseMakassar_MouseMakassar_chr2:123891921-123891945_36	TTCTCCACAGGAGTCAGGTGNNNN	none
	chr3	117079075	117079099	chr3:117079075-117079099	36	+		AATCCCACAGGAGTAAGATGGAAC	6	ATC-CCACAGGAGTAAGATGGAAC					MouseMakassar.bam	MouseMakassar	MouseMakassar	MouseMakassar_MouseMakassar_chr3:117079075-117079099_36	TTCTCCACAGGAGTCAGGTGNNNN	TTCTCCACAGGAGTCAGGTGNNNN
	chr3	128974865	128974889	chr3:128974865-128974889	36	+		CATTCCACAGGAGTCAGTATGAAG	6						MouseMakassar.bam	MouseMakassar	MouseMakassar	MouseMakassar_MouseMakassar_chr3:128974865-128974889_36	TTCTCCACAGGAGTCAGGTGNNNN	none
	chr3	51371944	51371967	chr3:51371944-51371967	36	+				ATCTCCACACAAG-CAGGTGGGGC					MouseMakassar.bam	MouseMakassar	MouseMakassar	MouseMakassar_MouseMakassar_chr3:51371944-51371967_36	TTCTCCACAGGAGTCAGGTGNNNN	TTCTCCACAGGAGTCAGGTGNNNN
	chr5	3752801	3752825	chr5:3752801-3752825	36	-		TTGGACACAGGAGCCAGGTGGGGA	4						MouseMakassar.bam	MouseMakassar	MouseMakassar	MouseMakassar_MouseMakassar_chr5:3752801-3752825_36	TTCTCCACAGGAGTCAGGTGNNNN	none
	chr7	78853861	78853885	chr7:78853861-78853885	36	-		ATCTCACCAGGAATCAGGGAGACA	6						MouseMakassar.bam	MouseMakassar	MouseMakassar	MouseMakassar_MouseMakassar_chr7:78853861-78853885_36	TTCTCCACAGGAGTCAGGTGNNNN	none
	chr8	63769859	63769883	chr8:63769859-63769883	36	+		AGCTCCACAAGAGTCAGAAGTGTT	5						MouseMakassar.bam	MouseMakassar	MouseMakassar	MouseMakassar_MouseMakassar_chr8:63769859-63769883_36	TTCTCCACAGGAGTCAGGTGNNNN	none
	chr8	8225623	8225647	chr8:8225623-8225647	36	-		TCCTTCATAGAAGTCAGGTGTGTA	4						MouseMakassar.bam	MouseMakassar	MouseMakassar	MouseMakassar_MouseMakassar_chr8:8225623-8225647_36	TTCTCCACAGGAGTCAGGTGNNNN	none
	chr8	85583879	85583902	chr8:85583879-85583902	36	+				CTTTCCAGAGGA-TCAGGTGAGTG					MouseMakassar.bam	MouseMakassar	MouseMakassar	MouseMakassar_MouseMakassar_chr8:85583879-85583902_36	TTCTCCACAGGAGTCAGGTGNNNN	TTCTCCACAGGAGTCAGGTGNNNN
	chr9	70277923	70277947	chr9:70277923-70277947	36	-		GGTCTCACATGAGTCAGGTGGGTG	6	GTCTC-ACATGAGTCAGGTGGGTG					MouseMakassar.bam	MouseMakassar	MouseMakassar	MouseMakassar_MouseMakassar_chr9:70277923-70277947_36	TTCTCCACAGGAGTCAGGTGNNNN	TTCTCCACAGGAGTCAGGTGNNNN
	chr10	108027350	108027374	chr10:108027350-108027374	34	+		GACTCCAGAGAAGTCAAGTGAGAT	5						MouseMakassar.bam	MouseMakassar	MouseMakassar	MouseMakassar_MouseMakassar_chr10:108027350-108027374_34	TTCTCCACAGGAGTCAGGTGNNNN	none
	chr12	30261074	30261098	chr12:30261074-30261098	34	-		CAAACCACAGGAACCAGGTGGTGG	6						MouseMakassar.bam	MouseMakassar	MouseMakassar	MouseMakassar_MouseMakassar_chr12:30261074-30261098_34	TTCTCCACAGGAGTCAGGTGNNNN	none
	chr12	34912420	34912444	chr12:34912420-34912444	34	-		TACTCCACAGGAGACAGAGGCCGA	4						MouseMakassar.bam	MouseMakassar	MouseMakassar	MouseMakassar_MouseMakassar_chr12:34912420-34912444_34	TTCTCCACAGGAGTCAGGTGNNNN	none
	chr12	69812935	69812959	chr12:69812935-69812959	34	+		GTCTCCACATGAGTCAAATGTAAA	4						MouseMakassar.bam	MouseMakassar	MouseMakassar	MouseMakassar_MouseMakassar_chr12:69812935-69812959_34	TTCTCCACAGGAGTCAGGTGNNNN	none
	chr12	74141113	74141137	chr12:74141113-74141137	34	+		AATTCCAAAGGAGTCAGTTGAGAG	5	AT-TCCAAAGGAGTCAGTTGAGAG					MouseMakassar.bam	MouseMakassar	MouseMakassar	MouseMakassar_MouseMakassar_chr12:74141113-74141137_34	TTCTCCACAGGAGTCAGGTGNNNN	TTCTCCACAGGAGTCAGGTGNNNN
	chr13	105024514	105024537	chr13:105024514-105024537	34	+				ATCTCCAT-GGAGTCAGGTGCTTA					MouseMakassar.bam	MouseMakassar	MouseMakassar	MouseMakassar_MouseMakassar_chr13:105024514-105024537_34	TTCTCCACAGGAGTCAGGTGNNNN	TTCTCCACAGGAGTCAGGTGNNNN
	chr13	62914899	62914923	chr13:62914899-62914923	34	+		ATCTTCACAGGAGTCAGTTAGGAA	4						MouseMakassar.bam	MouseMakassar	MouseMakassar	MouseMakassar_MouseMakassar_chr13:62914899-62914923_34	TTCTCCACAGGAGTCAGGTGNNNN	none
	chr14	119221420	119221443	chr14:119221420-119221443	34	-				GACTCCACTGGAGT-AGGTGTGGC					MouseMakassar.bam	MouseMakassar	MouseMakassar	MouseMakassar_MouseMakassar_chr14:119221420-119221443_34	TTCTCCACAGGAGTCAGGTGNNNN	TTCTCCACAGGAGTCAGGTGNNNN
	chr14	94397540	94397564	chr14:94397540-94397564	34	-		TCAACCACAGGAGTCAGTGGCTTC	5	TTCAACCACAGGAGTCAGTGGCTTC					MouseMakassar.bam	MouseMakassar	MouseMakassar	MouseMakassar_MouseMakassar_chr14:94397540-94397564_34	TTCTCCACAGGAGTCAGGTGNNNN	TTCT-CCACAGGAGTCAGGTGNNNN
	chr15	55167262	55167286	chr15:55167262-55167286	34	+		CCATCCATAAGAATCAGGTGAATC	6						MouseMakassar.bam	MouseMakassar	MouseMakassar	MouseMakassar_MouseMakassar_chr15:55167262-55167286_34	TTCTCCACAGGAGTCAGGTGNNNN	none
	chr16	96754557	96754581	chr16:96754557-96754581	34	-		CTCTCCACAGCAGTCAGTTGAACT	3						MouseMakassar.bam	MouseMakassar	MouseMakassar	MouseMakassar_MouseMakassar_chr16:96754557-96754581_34	TTCTCCACAGGAGTCAGGTGNNNN	none
	chr19	32464629	32464653	chr19:32464629-32464653	34	+		ATGTGCACAGGAGTCAGGTGCCCA	3						MouseMakassar.bam	MouseMakassar	MouseMakassar	MouseMakassar_MouseMakassar_chr19:32464629-32464653_34	TTCTCCACAGGAGTCAGGTGNNNN	none
	chr19	47427800	47427824	chr19:47427800-47427824	34	+		TGCTCCACAGGGAGCAGGTGTGTC	4						MouseMakassar.bam	MouseMakassar	MouseMakassar	MouseMakassar_MouseMakassar_chr19:47427800-47427824_34	TTCTCCACAGGAGTCAGGTGNNNN	none
	chr2	151712011	151712035	chr2:151712011-151712035	34	-		GTGGACACAGGAATCAGGTGAAGG	5						MouseMakassar.bam	MouseMakassar	MouseMakassar	MouseMakassar_MouseMakassar_chr2:151712011-151712035_34	TTCTCCACAGGAGTCAGGTGNNNN	none
	chr2	159604821	159604845	chr2:159604821-159604845	34	+		CCTGACACAGGAGTCAGGGGTGCA	6						MouseMakassar.bam	MouseMakassar	MouseMakassar	MouseMakassar_MouseMakassar_chr2:159604821-159604845_34	TTCTCCACAGGAGTCAGGTGNNNN	none
	chr2	166258332	166258356	chr2:166258332-166258356	34	-		TCCTCCACAGGAGTTAGATGTATT	3						MouseMakassar.bam	MouseMakassar	MouseMakassar	MouseMakassar_MouseMakassar_chr2:166258332-166258356_34	TTCTCCACAGGAGTCAGGTGNNNN	none
	chr2	48013702	48013726	chr2:48013702-48013726	34	-		TAGTCCTCAGGAGTCACATGGGTC	5						MouseMakassar.bam	MouseMakassar	MouseMakassar	MouseMakassar_MouseMakassar_chr2:48013702-48013726_34	TTCTCCACAGGAGTCAGGTGNNNN	none
	chr3	100047999	100048023	chr3:100047999-100048023	34	+		GATTCCACAGGACTCACGTATGCT	6						MouseMakassar.bam	MouseMakassar	MouseMakassar	MouseMakassar_MouseMakassar_chr3:100047999-100048023_34	TTCTCCACAGGAGTCAGGTGNNNN	none
	chr3	98315681	98315705	chr3:98315681-98315705	34	+		TTCTCCCCAAGAGTCAGGTGCCAA	2						MouseMakassar.bam	MouseMakassar	MouseMakassar	MouseMakassar_MouseMakassar_chr3:98315681-98315705_34	TTCTCCACAGGAGTCAGGTGNNNN	none
	chr4	102580261	102580284	chr4:102580261-102580284	34	-				AGCTCCACAG-AGTCAAGTGGACA					MouseMakassar.bam	MouseMakassar	MouseMakassar	MouseMakassar_MouseMakassar_chr4:102580261-102580284_34	TTCTCCACAGGAGTCAGGTGNNNN	TTCTCCACAGGAGTCAGGTGNNNN
	chr5	104119748	104119772	chr5:104119748-104119772	34	-		TCTCCCACTGAAGTCAGGTGTGGT	5	ATCTCCCACTGAAGTCAGGTGTGGT					MouseMakassar.bam	MouseMakassar	MouseMakassar	MouseMakassar_MouseMakassar_chr5:104119748-104119772_34	TTCTCCACAGGAGTCAGGTGNNNN	TTCTCC-ACAGGAGTCAGGTGNNNN
	chr5	146055345	146055369	chr5:146055345-146055369	34	+		GTCCCCACAGGAGAGATGTGTGGC	5						MouseMakassar.bam	MouseMakassar	MouseMakassar	MouseMakassar_MouseMakassar_chr5:146055345-146055369_34	TTCTCCACAGGAGTCAGGTGNNNN	none
	chr5	38126159	38126183	chr5:38126159-38126183	34	-		ACTTCCACAGGACACAGGTGTATG	5	CT-TCCACAGGACACAGGTGTATG					MouseMakassar.bam	MouseMakassar	MouseMakassar	MouseMakassar_MouseMakassar_chr5:38126159-38126183_34	TTCTCCACAGGAGTCAGGTGNNNN	TTCTCCACAGGAGTCAGGTGNNNN
	chr5	86352904	86352928	chr5:86352904-86352928	34	-		TTCTCCATAGGAGTCAGAGACAGA	4	TTCTCCATAGGAGTCAGA-GACAG					MouseMakassar.bam	MouseMakassar	MouseMakassar	MouseMakassar_MouseMakassar_chr5:86352904-86352928_34	TTCTCCACAGGAGTCAGGTGNNNN	TTCTCCACAGGAGTCAGGTGNNNN
	chr5	91122033	91122057	chr5:91122033-91122057	34	-		AACTACACAGGAGTCAAATGTAAC	5						MouseMakassar.bam	MouseMakassar	MouseMakassar	MouseMakassar_MouseMakassar_chr5:91122033-91122057_34	TTCTCCACAGGAGTCAGGTGNNNN	none
	chr5	92109853	92109877	chr5:92109853-92109877	34	+		CTCTCCACTGGAGTCATGTACAGT	4						MouseMakassar.bam	MouseMakassar	MouseMakassar	MouseMakassar_MouseMakassar_chr5:92109853-92109877_34	TTCTCCACAGGAGTCAGGTGNNNN	none
	chr6	53536343	53536366	chr6:53536343-53536366	34	+				TTTTCCACAGAA-TCAAGTGGGGT					MouseMakassar.bam	MouseMakassar	MouseMakassar	MouseMakassar_MouseMakassar_chr6:53536343-53536366_34	TTCTCCACAGGAGTCAGGTGNNNN	TTCTCCACAGGAGTCAGGTGNNNN
	chr6	82186829	82186853	chr6:82186829-82186853	34	+		TATTCCGCAGTACTCAGGTGGGCC	5						MouseMakassar.bam	MouseMakassar	MouseMakassar	MouseMakassar_MouseMakassar_chr6:82186829-82186853_34	TTCTCCACAGGAGTCAGGTGNNNN	none
	chr6	91302409	91302433	chr6:91302409-91302433	34	-		TTCTTCACAGGAGACAGTGAGATA	5	TTCTTCACAGGAGACAG-TGAGAT					MouseMakassar.bam	MouseMakassar	MouseMakassar	MouseMakassar_MouseMakassar_chr6:91302409-91302433_34	TTCTCCACAGGAGTCAGGTGNNNN	TTCTCCACAGGAGTCAGGTGNNNN
	chr7	104653221	104653245	chr7:104653221-104653245	34	-		GTGTCCACAGGAGCCAGTGTGGGT	6	GTGTCCACAGGAGCCAGTGTGGGTG					MouseMakassar.bam	MouseMakassar	MouseMakassar	MouseMakassar_MouseMakassar_chr7:104653221-104653245_34	TTCTCCACAGGAGTCAGGTGNNNN	TTCTCCACAGGAGTCAG-GTGNNNN
	chr7	23950078	23950102	chr7:23950078-23950102	34	+		ATAAACACAGGATTCAGGTGGGAA	5						MouseMakassar.bam	MouseMakassar	MouseMakassar	MouseMakassar_MouseMakassar_chr7:23950078-23950102_34	TTCTCCACAGGAGTCAGGTGNNNN	none
	chr7	28014008	28014031	chr7:28014008-28014031	34	-				GTCTCCACAG-AGTAAGGTGGGCT					MouseMakassar.bam	MouseMakassar	MouseMakassar	MouseMakassar_MouseMakassar_chr7:28014008-28014031_34	TTCTCCACAGGAGTCAGGTGNNNN	TTCTCCACAGGAGTCAGGTGNNNN
	chr8	4485465	4485489	chr8:4485465-4485489	34	-		CTCTCCACTGGAATCAGGGGATTC	4						MouseMakassar.bam	MouseMakassar	MouseMakassar	MouseMakassar_MouseMakassar_chr8:4485465-4485489_34	TTCTCCACAGGAGTCAGGTGNNNN	none
	chr8	60681941	60681965	chr8:60681941-60681965	34	-		TTGTCCACAGCAATCAGATGGAGG	4						MouseMakassar.bam	MouseMakassar	MouseMakassar	MouseMakassar_MouseMakassar_chr8:60681941-60681965_34	TTCTCCACAGGAGTCAGGTGNNNN	none
	chr9	70855391	70855415	chr9:70855391-70855415	34	+		CTCTCTACAGGAATCAATGGGATA	6						MouseMakassar.bam	MouseMakassar	MouseMakassar	MouseMakassar_MouseMakassar_chr9:70855391-70855415_34	TTCTCCACAGGAGTCAGGTGNNNN	none
	chr9	9987949	9987973	chr9:9987949-9987973	34	+		TTCTCCACAGAAGATAGGTGAGGG	3						MouseMakassar.bam	MouseMakassar	MouseMakassar	MouseMakassar_MouseMakassar_chr9:9987949-9987973_34	TTCTCCACAGGAGTCAGGTGNNNN	none
	chr10	10492737	10492761	chr10:10492737-10492761	32	-		AATTTCACAGGAGTCAGTGGGGAA	6						MouseMakassar.bam	MouseMakassar	MouseMakassar	MouseMakassar_MouseMakassar_chr10:10492737-10492761_32	TTCTCCACAGGAGTCAGGTGNNNN	none
	chr10	111532322	111532346	chr10:111532322-111532346	32	-		ATCTCCCTAGGAGTCAGATAGAAT	5						MouseMakassar.bam	MouseMakassar	MouseMakassar	MouseMakassar_MouseMakassar_chr10:111532322-111532346_32	TTCTCCACAGGAGTCAGGTGNNNN	none
	chr10	69590564	69590588	chr10:69590564-69590588	32	-		AACTCCACAGGCATCAGGTACACA	5						MouseMakassar.bam	MouseMakassar	MouseMakassar	MouseMakassar_MouseMakassar_chr10:69590564-69590588_32	TTCTCCACAGGAGTCAGGTGNNNN	none
	chr10	77795557	77795581	chr10:77795557-77795581	32	+		GTCTCCTCAGAAGTCAGTGTGGTA	6	GTCTCCTCAGAAGTCAGTGTGGTAT					MouseMakassar.bam	MouseMakassar	MouseMakassar	MouseMakassar_MouseMakassar_chr10:77795557-77795581_32	TTCTCCACAGGAGTCAGGTGNNNN	TTCTCCACAGGAGTCAG-GTGNNNN
	chr10	79807873	79807896	chr10:79807873-79807896	32	+				CCCTACACAGGAG-CAGGTGTGAG					MouseMakassar.bam	MouseMakassar	MouseMakassar	MouseMakassar_MouseMakassar_chr10:79807873-79807896_32	TTCTCCACAGGAGTCAGGTGNNNN	TTCTCCACAGGAGTCAGGTGNNNN
	chr11	59154704	59154728	chr11:59154704-59154728	32	+		GTTCTCATAGGATTCAGGTGAGCA	6	TTCTC-ATAGGATTCAGGTGAGCA					MouseMakassar.bam	MouseMakassar	MouseMakassar	MouseMakassar_MouseMakassar_chr11:59154704-59154728_32	TTCTCCACAGGAGTCAGGTGNNNN	TTCTCCACAGGAGTCAGGTGNNNN
	chr12	77499133	77499157	chr12:77499133-77499157	32	-		TACTGCACAAGAGTCAGGGTATTT	5	TACTGCACAAGAGTCAGG-GTATT					MouseMakassar.bam	MouseMakassar	MouseMakassar	MouseMakassar_MouseMakassar_chr12:77499133-77499157_32	TTCTCCACAGGAGTCAGGTGNNNN	TTCTCCACAGGAGTCAGGTGNNNN
	chr13	68642514	68642537	chr13:68642514-68642537	32	-				TTCTACAC-GGAGTCAGATGTGAA					MouseMakassar.bam	MouseMakassar	MouseMakassar	MouseMakassar_MouseMakassar_chr13:68642514-68642537_32	TTCTCCACAGGAGTCAGGTGNNNN	TTCTCCACAGGAGTCAGGTGNNNN
	chr14	18505754	18505778	chr14:18505754-18505778	32	-		GTATTCACAGGAGACAGATGTGGT	5						MouseMakassar.bam	MouseMakassar	MouseMakassar	MouseMakassar_MouseMakassar_chr14:18505754-18505778_32	TTCTCCACAGGAGTCAGGTGNNNN	none
	chr17	41886188	41886212	chr17:41886188-41886212	32	+		ACATCCACAGGATTCAAGTAGGTG	6						MouseMakassar.bam	MouseMakassar	MouseMakassar	MouseMakassar_MouseMakassar_chr17:41886188-41886212_32	TTCTCCACAGGAGTCAGGTGNNNN	none
	chr18	75639981	75640005	chr18:75639981-75640005	32	-		CAGGTCACAGGACTCAGGTGGGTC	6						MouseMakassar.bam	MouseMakassar	MouseMakassar	MouseMakassar_MouseMakassar_chr18:75639981-75640005_32	TTCTCCACAGGAGTCAGGTGNNNN	none
	chr19	48438174	48438198	chr19:48438174-48438198	32	-		TGCTCCACAGGAAACAGGTATGTA	4						MouseMakassar.bam	MouseMakassar	MouseMakassar	MouseMakassar_MouseMakassar_chr19:48438174-48438198_32	TTCTCCACAGGAGTCAGGTGNNNN	none
	chr19	8795334	8795358	chr19:8795334-8795358	32	+		TCTTCCAAAGGAATCAGGTTTGGT	5						MouseMakassar.bam	MouseMakassar	MouseMakassar	MouseMakassar_MouseMakassar_chr19:8795334-8795358_32	TTCTCCACAGGAGTCAGGTGNNNN	none
	chr2	131993422	131993446	chr2:131993422-131993446	32	-		TGTCCCACAGGAGTCAGCTTTGCC	5	GTC-CCACAGGAGTCAGCTTTGCC					MouseMakassar.bam	MouseMakassar	MouseMakassar	MouseMakassar_MouseMakassar_chr2:131993422-131993446_32	TTCTCCACAGGAGTCAGGTGNNNN	TTCTCCACAGGAGTCAGGTGNNNN
	chr2	97931813	97931837	chr2:97931813-97931837	32	+		CTATTCACAGGAGCCAGGTGAGAG	4						MouseMakassar.bam	MouseMakassar	MouseMakassar	MouseMakassar_MouseMakassar_chr2:97931813-97931837_32	TTCTCCACAGGAGTCAGGTGNNNN	none
	chr3	101416032	101416055	chr3:101416032-101416055	32	-				GTGTCC-CAGTAGTCAGGTGGGGT					MouseMakassar.bam	MouseMakassar	MouseMakassar	MouseMakassar_MouseMakassar_chr3:101416032-101416055_32	TTCTCCACAGGAGTCAGGTGNNNN	TTCTCCACAGGAGTCAGGTGNNNN
	chr3	124885778	124885802	chr3:124885778-124885802	32	+		TCCCCCACAGGAGAGGTGTGTGAC	6						MouseMakassar.bam	MouseMakassar	MouseMakassar	MouseMakassar_MouseMakassar_chr3:124885778-124885802_32	TTCTCCACAGGAGTCAGGTGNNNN	none
	chr4	107119115	107119139	chr4:107119115-107119139	32	-		TTCCCCACAGTGATCAGGTGAGCT	4						MouseMakassar.bam	MouseMakassar	MouseMakassar	MouseMakassar_MouseMakassar_chr4:107119115-107119139_32	TTCTCCACAGGAGTCAGGTGNNNN	none
	chr4	125117740	125117764	chr4:125117740-125117764	32	+		CTGCCCACAGGAGTCAGTTATGGA	5	TGC-CCACAGGAGTCAGTTATGGA					MouseMakassar.bam	MouseMakassar	MouseMakassar	MouseMakassar_MouseMakassar_chr4:125117740-125117764_32	TTCTCCACAGGAGTCAGGTGNNNN	TTCTCCACAGGAGTCAGGTGNNNN
	chr4	125282330	125282354	chr4:125282330-125282354	32	+		TCAGCCACAGGAGTCAGTGAGGGG	6	TCAGCCACAGGAGTCAG-TGAGGG					MouseMakassar.bam	MouseMakassar	MouseMakassar	MouseMakassar_MouseMakassar_chr4:125282330-125282354_32	TTCTCCACAGGAGTCAGGTGNNNN	TTCTCCACAGGAGTCAGGTGNNNN
	chr4	155145845	155145869	chr4:155145845-155145869	32	-		GCCTCCTCAGCAGTCAGGTGTGTC	4						MouseMakassar.bam	MouseMakassar	MouseMakassar	MouseMakassar_MouseMakassar_chr4:155145845-155145869_32	TTCTCCACAGGAGTCAGGTGNNNN	none
	chr4	57733722	57733746	chr4:57733722-57733746	32	-		CTATCCACTGGAGTCTGGTGGGCT	4						MouseMakassar.bam	MouseMakassar	MouseMakassar	MouseMakassar_MouseMakassar_chr4:57733722-57733746_32	TTCTCCACAGGAGTCAGGTGNNNN	none
	chr5	112124792	112124816	chr5:112124792-112124816	32	-		TCCTCCACAGGAGCCAGGGTGGCT	4	TCCTCCACAGGAGCCAGGGTGGCTC					MouseMakassar.bam	MouseMakassar	MouseMakassar	MouseMakassar_MouseMakassar_chr5:112124792-112124816_32	TTCTCCACAGGAGTCAGGTGNNNN	TTCTCCACAGGAGTCAGG-TGNNNN
	chr5	36170773	36170797	chr5:36170773-36170797	32	-		GTGTCTCCAGTAGTCAGGTGGGAA	5						MouseMakassar.bam	MouseMakassar	MouseMakassar	MouseMakassar_MouseMakassar_chr5:36170773-36170797_32	TTCTCCACAGGAGTCAGGTGNNNN	none
	chr6	39780147	39780171	chr6:39780147-39780171	32	+		AACCCCATAGAAGTCAGATGAGGG	6						MouseMakassar.bam	MouseMakassar	MouseMakassar	MouseMakassar_MouseMakassar_chr6:39780147-39780171_32	TTCTCCACAGGAGTCAGGTGNNNN	none
	chr6	99625906	99625930	chr6:99625906-99625930	32	+		CAGTCCACAGGAATGAGATGCACT	6						MouseMakassar.bam	MouseMakassar	MouseMakassar	MouseMakassar_MouseMakassar_chr6:99625906-99625930_32	TTCTCCACAGGAGTCAGGTGNNNN	none
	chr7	67009214	67009237	chr7:67009214-67009237	32	-				GTCTACACAG-AGTCAGGTGAGGG					MouseMakassar.bam	MouseMakassar	MouseMakassar	MouseMakassar_MouseMakassar_chr7:67009214-67009237_32	TTCTCCACAGGAGTCAGGTGNNNN	TTCTCCACAGGAGTCAGGTGNNNN
	chr9	110672801	110672825	chr9:110672801-110672825	32	+		CTCTCCACAGCAATCAGCTGGGCC	4						MouseMakassar.bam	MouseMakassar	MouseMakassar	MouseMakassar_MouseMakassar_chr9:110672801-110672825_32	TTCTCCACAGGAGTCAGGTGNNNN	none
	chr9	70446544	70446568	chr9:70446544-70446568	32	+		ACATCCCCAGAAGTCAGGTGATAA	5						MouseMakassar.bam	MouseMakassar	MouseMakassar	MouseMakassar_MouseMakassar_chr9:70446544-70446568_32	TTCTCCACAGGAGTCAGGTGNNNN	none
	chr9	86936082	86936105	chr9:86936082-86936105	32	+				TGCTCCACAGCAGT-AGTTGTGTT					MouseMakassar.bam	MouseMakassar	MouseMakassar	MouseMakassar_MouseMakassar_chr9:86936082-86936105_32	TTCTCCACAGGAGTCAGGTGNNNN	TTCTCCACAGGAGTCAGGTGNNNN
	chrX	83288501	83288525	chrX:83288501-83288525	32	+		TAATCCACAGGAAGCAAGTGGGAT	5						MouseMakassar.bam	MouseMakassar	MouseMakassar	MouseMakassar_MouseMakassar_chrX:83288501-83288525_32	TTCTCCACAGGAGTCAGGTGNNNN	none
	chr10	118512269	118512293	chr10:118512269-118512293	30	+		TCCTCCACAGGACAGATGTGTGGT	5						MouseMakassar.bam	MouseMakassar	MouseMakassar	MouseMakassar_MouseMakassar_chr10:118512269-118512293_30	TTCTCCACAGGAGTCAGGTGNNNN	none
	chr10	123577986	123578010	chr10:123577986-123578010	30	-		AATACCACAGGAGTCAGCTGGCTC	5	ATA-CCACAGGAGTCAGCTGGCTC					MouseMakassar.bam	MouseMakassar	MouseMakassar	MouseMakassar_MouseMakassar_chr10:123577986-123578010_30	TTCTCCACAGGAGTCAGGTGNNNN	TTCTCCACAGGAGTCAGGTGNNNN
	chr10	31288338	31288361	chr10:31288338-31288361	30	-				TACACCACAGGC-TCAGGTGGGGC					MouseMakassar.bam	MouseMakassar	MouseMakassar	MouseMakassar_MouseMakassar_chr10:31288338-31288361_30	TTCTCCACAGGAGTCAGGTGNNNN	TTCTCCACAGGAGTCAGGTGNNNN
	chr11	29905172	29905195	chr11:29905172-29905195	30	-				TTCTCCACAT-AGTCAGGTAAGTC					MouseMakassar.bam	MouseMakassar	MouseMakassar	MouseMakassar_MouseMakassar_chr11:29905172-29905195_30	TTCTCCACAGGAGTCAGGTGNNNN	TTCTCCACAGGAGTCAGGTGNNNN
	chr13	29259030	29259053	chr13:29259030-29259053	30	+				GTCTCCCAAGG-GTCAGGTGCATC					MouseMakassar.bam	MouseMakassar	MouseMakassar	MouseMakassar_MouseMakassar_chr13:29259030-29259053_30	TTCTCCACAGGAGTCAGGTGNNNN	TTCTCCACAGGAGTCAGGTGNNNN
	chr14	27827721	27827745	chr14:27827721-27827745	30	-		GTGCTCACAGAAGTCAAGTGGGAG	6	TGCTC-ACAGAAGTCAAGTGGGAG					MouseMakassar.bam	MouseMakassar	MouseMakassar	MouseMakassar_MouseMakassar_chr14:27827721-27827745_30	TTCTCCACAGGAGTCAGGTGNNNN	TTCTCCACAGGAGTCAGGTGNNNN
	chr14	74658235	74658259	chr14:74658235-74658259	30	-		TGCTCCACAGGAGTCAGTGCAGAA	4	TGCTCCACAGGAGTCAG-TGCAGA					MouseMakassar.bam	MouseMakassar	MouseMakassar	MouseMakassar_MouseMakassar_chr14:74658235-74658259_30	TTCTCCACAGGAGTCAGGTGNNNN	TTCTCCACAGGAGTCAGGTGNNNN
	chr15	31410684	31410707	chr15:31410684-31410707	30	+				ATCTCCCCAGCA-TCAGGTGAGTA					MouseMakassar.bam	MouseMakassar	MouseMakassar	MouseMakassar_MouseMakassar_chr15:31410684-31410707_30	TTCTCCACAGGAGTCAGGTGNNNN	TTCTCCACAGGAGTCAGGTGNNNN
	chr15	64166826	64166850	chr15:64166826-64166850	30	+		TTCTCTGCAGAAGACAGGTGGGAG	4						MouseMakassar.bam	MouseMakassar	MouseMakassar	MouseMakassar_MouseMakassar_chr15:64166826-64166850_30	TTCTCCACAGGAGTCAGGTGNNNN	none
	chr16	6669032	6669056	chr16:6669032-6669056	30	+		AAATCCGCAGAAGTCAGGTCTGCC	6						MouseMakassar.bam	MouseMakassar	MouseMakassar	MouseMakassar_MouseMakassar_chr16:6669032-6669056_30	TTCTCCACAGGAGTCAGGTGNNNN	none
	chr18	74436206	74436230	chr18:74436206-74436230	30	+		CTGCCCACAGAAGCCAGGTGGTGG	5	TGC-CCACAGAAGCCAGGTGGTGG					MouseMakassar.bam	MouseMakassar	MouseMakassar	MouseMakassar_MouseMakassar_chr18:74436206-74436230_30	TTCTCCACAGGAGTCAGGTGNNNN	TTCTCCACAGGAGTCAGGTGNNNN
	chr19	54819824	54819848	chr19:54819824-54819848	30	-		AAGTCCACAGGAGGCAGGTAGACT	5						MouseMakassar.bam	MouseMakassar	MouseMakassar	MouseMakassar_MouseMakassar_chr19:54819824-54819848_30	TTCTCCACAGGAGTCAGGTGNNNN	none
	chr1	117918810	117918834	chr1:117918810-117918834	30	-		TAATACACAGGAGCCAGGTGAATG	4						MouseMakassar.bam	MouseMakassar	MouseMakassar	MouseMakassar_MouseMakassar_chr1:117918810-117918834_30	TTCTCCACAGGAGTCAGGTGNNNN	none
	chr1	192795981	192796005	chr1:192795981-192796005	30	-		ATTCTTACAGAAGTCAGGTGCTTT	6	TTCTT-ACAGAAGTCAGGTGCTTT					MouseMakassar.bam	MouseMakassar	MouseMakassar	MouseMakassar_MouseMakassar_chr1:192795981-192796005_30	TTCTCCACAGGAGTCAGGTGNNNN	TTCTCCACAGGAGTCAGGTGNNNN
	chr2	143194048	143194072	chr2:143194048-143194072	30	-		CCTTCCACAGAAGTGAGGTAGGAT	6						MouseMakassar.bam	MouseMakassar	MouseMakassar	MouseMakassar_MouseMakassar_chr2:143194048-143194072_30	TTCTCCACAGGAGTCAGGTGNNNN	none
	chr2	9184626	9184649	chr2:9184626-9184649	30	+				CTCTCCTCAG-AGTCAGGTTTGCC					MouseMakassar.bam	MouseMakassar	MouseMakassar	MouseMakassar_MouseMakassar_chr2:9184626-9184649_30	TTCTCCACAGGAGTCAGGTGNNNN	TTCTCCACAGGAGTCAGGTGNNNN
	chr4	3574026	3574049	chr4:3574026-3574049	30	-				CTCCCCACAGG-GTCAGGTGATTA					MouseMakassar.bam	MouseMakassar	MouseMakassar	MouseMakassar_MouseMakassar_chr4:3574026-3574049_30	TTCTCCACAGGAGTCAGGTGNNNN	TTCTCCACAGGAGTCAGGTGNNNN
	chr4	88463115	88463139	chr4:88463115-88463139	30	-		TCTTCCACAGGACTCAGGTTGAAT	4						MouseMakassar.bam	MouseMakassar	MouseMakassar	MouseMakassar_MouseMakassar_chr4:88463115-88463139_30	TTCTCCACAGGAGTCAGGTGNNNN	none
	chr5	114272965	114272990	chr5:114272965-114272990	30	-				CTCTCCACAGGAATACAGGTGAGGA					MouseMakassar.bam	MouseMakassar	MouseMakassar	MouseMakassar_MouseMakassar_chr5:114272965-114272990_30	TTCTCCACAGGAGTCAGGTGNNNN	TTCTCCACAGGAGT-CAGGTGNNNN
	chr7	19841707	19841731	chr7:19841707-19841731	30	-		TATAACACAGAAGCCAGGTGTGTT	6						MouseMakassar.bam	MouseMakassar	MouseMakassar	MouseMakassar_MouseMakassar_chr7:19841707-19841731_30	TTCTCCACAGGAGTCAGGTGNNNN	none
	chr7	45183984	45184008	chr7:45183984-45184008	30	-		CACTCCCCAGGGATCAGGTGTGCC	5						MouseMakassar.bam	MouseMakassar	MouseMakassar	MouseMakassar_MouseMakassar_chr7:45183984-45184008_30	TTCTCCACAGGAGTCAGGTGNNNN	none
	chr9	15008130	15008154	chr9:15008130-15008154	30	-		TATTCCGCAGCAGTCAGATGAAGT	5						MouseMakassar.bam	MouseMakassar	MouseMakassar	MouseMakassar_MouseMakassar_chr9:15008130-15008154_30	TTCTCCACAGGAGTCAGGTGNNNN	none
	chr9	31803044	31803067	chr9:31803044-31803067	30	+				ATCTCCACTGGAG-CAGTTGTGAC					MouseMakassar.bam	MouseMakassar	MouseMakassar	MouseMakassar_MouseMakassar_chr9:31803044-31803067_30	TTCTCCACAGGAGTCAGGTGNNNN	TTCTCCACAGGAGTCAGGTGNNNN
	chr9	81643514	81643538	chr9:81643514-81643538	30	-		TGATCCCCAGAACTCAGGTGTGTA	5						MouseMakassar.bam	MouseMakassar	MouseMakassar	MouseMakassar_MouseMakassar_chr9:81643514-81643538_30	TTCTCCACAGGAGTCAGGTGNNNN	none
	chrX	163155835	163155859	chrX:163155835-163155859	30	-		GTTTCCATAGGCATCAGGTGCACA	5	TT-TCCATAGGCATCAGGTGCACA					MouseMakassar.bam	MouseMakassar	MouseMakassar	MouseMakassar_MouseMakassar_chrX:163155835-163155859_30	TTCTCCACAGGAGTCAGGTGNNNN	TTCTCCACAGGAGTCAGGTGNNNN
	chrX	45844136	45844160	chrX:45844136-45844160	30	-		GCTCCCACAGGAGAGAGGTGTGCC	6	CTC-CCACAGGAGAGAGGTGTGCC					MouseMakassar.bam	MouseMakassar	MouseMakassar	MouseMakassar_MouseMakassar_chrX:45844136-45844160_30	TTCTCCACAGGAGTCAGGTGNNNN	TTCTCCACAGGAGTCAGGTGNNNN
	chr10	44943202	44943225	chr10:44943202-44943225	28	-				TACTCCA-AGAAGTCAGGTATGAT					MouseMakassar.bam	MouseMakassar	MouseMakassar	MouseMakassar_MouseMakassar_chr10:44943202-44943225_28	TTCTCCACAGGAGTCAGGTGNNNN	TTCTCCACAGGAGTCAGGTGNNNN
	chr11	36012053	36012077	chr11:36012053-36012077	28	-		CACTTCACAGAATTCAGGTGAGTA	5						MouseMakassar.bam	MouseMakassar	MouseMakassar	MouseMakassar_MouseMakassar_chr11:36012053-36012077_28	TTCTCCACAGGAGTCAGGTGNNNN	none
	chr11	43549536	43549560	chr11:43549536-43549560	28	+		GTCTCCCCAGGAGTCAAGATGAAG	5	GTCTCCCCAGGAGTCAAGATGAAGC					MouseMakassar.bam	MouseMakassar	MouseMakassar	MouseMakassar_MouseMakassar_chr11:43549536-43549560_28	TTCTCCACAGGAGTCAGGTGNNNN	TTCTCCACAGGAGTCAGG-TGNNNN
	chr11	87807297	87807321	chr11:87807297-87807321	28	-		TGGTCCACAGGGGTCGGGTGGGAC	4						MouseMakassar.bam	MouseMakassar	MouseMakassar	MouseMakassar_MouseMakassar_chr11:87807297-87807321_28	TTCTCCACAGGAGTCAGGTGNNNN	none
	chr12	25823188	25823211	chr12:25823188-25823211	28	+				TGCTCCTAAGG-GTCAGGTGGAAC					MouseMakassar.bam	MouseMakassar	MouseMakassar	MouseMakassar_MouseMakassar_chr12:25823188-25823211_28	TTCTCCACAGGAGTCAGGTGNNNN	TTCTCCACAGGAGTCAGGTGNNNN
	chr13	46938237	46938260	chr13:46938237-46938260	28	-				GTCTC-ATAGAAGTCAGGTGAGGC					MouseMakassar.bam	MouseMakassar	MouseMakassar	MouseMakassar_MouseMakassar_chr13:46938237-46938260_28	TTCTCCACAGGAGTCAGGTGNNNN	TTCTCCACAGGAGTCAGGTGNNNN
	chr13	91187633	91187657	chr13:91187633-91187657	28	-		GTTCTCTCAGGAGTCAGGAGCAAA	6	TTCTCT-CAGGAGTCAGGAGCAAA					MouseMakassar.bam	MouseMakassar	MouseMakassar	MouseMakassar_MouseMakassar_chr13:91187633-91187657_28	TTCTCCACAGGAGTCAGGTGNNNN	TTCTCCACAGGAGTCAGGTGNNNN
	chr14	70562511	70562535	chr14:70562511-70562535	28	+		ACACACACAGAAGTCAGGTGCCTT	6						MouseMakassar.bam	MouseMakassar	MouseMakassar	MouseMakassar_MouseMakassar_chr14:70562511-70562535_28	TTCTCCACAGGAGTCAGGTGNNNN	none
	chr15	78305863	78305887	chr15:78305863-78305887	28	-		TCCTCCAGAGAAGTCAGGGAGGTG	5	TCCTCCAGAGAAGTCAGG-GAGGT					MouseMakassar.bam	MouseMakassar	MouseMakassar	MouseMakassar_MouseMakassar_chr15:78305863-78305887_28	TTCTCCACAGGAGTCAGGTGNNNN	TTCTCCACAGGAGTCAGGTGNNNN
	chr15	86183085	86183109	chr15:86183085-86183109	28	+		CTCTCCCATGAAGTCAGGTTTGCT	6						MouseMakassar.bam	MouseMakassar	MouseMakassar	MouseMakassar_MouseMakassar_chr15:86183085-86183109_28	TTCTCCACAGGAGTCAGGTGNNNN	none
	chr15	86861280	86861304	chr15:86861280-86861304	28	-		TTCTCAACAGAAGTCATGTAGGGA	4						MouseMakassar.bam	MouseMakassar	MouseMakassar	MouseMakassar_MouseMakassar_chr15:86861280-86861304_28	TTCTCCACAGGAGTCAGGTGNNNN	none
	chr16	16140102	16140126	chr16:16140102-16140126	28	-		CTTTCCACATGAGTCATATAAGTT	6						MouseMakassar.bam	MouseMakassar	MouseMakassar	MouseMakassar_MouseMakassar_chr16:16140102-16140126_28	TTCTCCACAGGAGTCAGGTGNNNN	none
	chr16	35478064	35478088	chr16:35478064-35478088	28	+		GCACCCACAGGAGCTAGGTGGTGA	6						MouseMakassar.bam	MouseMakassar	MouseMakassar	MouseMakassar_MouseMakassar_chr16:35478064-35478088_28	TTCTCCACAGGAGTCAGGTGNNNN	none
	chr16	9669978	9670002	chr16:9669978-9670002	28	+		TTTCTCACAGGAGACAGGGGAGGT	5	TTCTC-ACAGGAGACAGGGGAGGT					MouseMakassar.bam	MouseMakassar	MouseMakassar	MouseMakassar_MouseMakassar_chr16:9669978-9670002_28	TTCTCCACAGGAGTCAGGTGNNNN	TTCTCCACAGGAGTCAGGTGNNNN
	chr18	41858436	41858460	chr18:41858436-41858460	28	-		TTCTCCATAGGAGTCACTTAGGCT	4						MouseMakassar.bam	MouseMakassar	MouseMakassar	MouseMakassar_MouseMakassar_chr18:41858436-41858460_28	TTCTCCACAGGAGTCAGGTGNNNN	none
	chr18	48737253	48737277	chr18:48737253-48737277	28	-		AGAACCACAGGAGTCAGAGGGATC	6						MouseMakassar.bam	MouseMakassar	MouseMakassar	MouseMakassar_MouseMakassar_chr18:48737253-48737277_28	TTCTCCACAGGAGTCAGGTGNNNN	none
	chr18	83838223	83838247	chr18:83838223-83838247	28	+		TTCTCCATGTGAGTCAGGGCGTCA	5	TTCTCCATGTGAGTCAGG-GCGTC					MouseMakassar.bam	MouseMakassar	MouseMakassar	MouseMakassar_MouseMakassar_chr18:83838223-83838247_28	TTCTCCACAGGAGTCAGGTGNNNN	TTCTCCACAGGAGTCAGGTGNNNN
	chr19	16492559	16492582	chr19:16492559-16492582	28	+				CTCTCCAGAG-AGTCAGATGGATG					MouseMakassar.bam	MouseMakassar	MouseMakassar	MouseMakassar_MouseMakassar_chr19:16492559-16492582_28	TTCTCCACAGGAGTCAGGTGNNNN	TTCTCCACAGGAGTCAGGTGNNNN
	chr19	9921896	9921919	chr19:9921896-9921919	28	-				TTCTAC-CAGAAGTCAGATGGGGT					MouseMakassar.bam	MouseMakassar	MouseMakassar	MouseMakassar_MouseMakassar_chr19:9921896-9921919_28	TTCTCCACAGGAGTCAGGTGNNNN	TTCTCCACAGGAGTCAGGTGNNNN
	chr1	151846120	151846144	chr1:151846120-151846144	28	-		CCGCCCACAGGAGACAGGTGGCCC	5	CGC-CCACAGGAGACAGGTGGCCC					MouseMakassar.bam	MouseMakassar	MouseMakassar	MouseMakassar_MouseMakassar_chr1:151846120-151846144_28	TTCTCCACAGGAGTCAGGTGNNNN	TTCTCCACAGGAGTCAGGTGNNNN
	chr1	180301724	180301747	chr1:180301724-180301747	28	+				CACTCCACAG-AGTCAGGTATATA					MouseMakassar.bam	MouseMakassar	MouseMakassar	MouseMakassar_MouseMakassar_chr1:180301724-180301747_28	TTCTCCACAGGAGTCAGGTGNNNN	TTCTCCACAGGAGTCAGGTGNNNN
	chr1	49123177	49123201	chr1:49123177-49123201	28	-		AGCTCCACAGAAGAGAGGTGGGGG	5						MouseMakassar.bam	MouseMakassar	MouseMakassar	MouseMakassar_MouseMakassar_chr1:49123177-49123201_28	TTCTCCACAGGAGTCAGGTGNNNN	none
	chr1	91279885	91279909	chr1:91279885-91279909	28	-		GACTTCACAGGAATCAGGGAGAAC	6						MouseMakassar.bam	MouseMakassar	MouseMakassar	MouseMakassar_MouseMakassar_chr1:91279885-91279909_28	TTCTCCACAGGAGTCAGGTGNNNN	none
	chr2	11341194	11341218	chr2:11341194-11341218	28	-		TTATTCACAGGAGCCAGGTGAAAG	3						MouseMakassar.bam	MouseMakassar	MouseMakassar	MouseMakassar_MouseMakassar_chr2:11341194-11341218_28	TTCTCCACAGGAGTCAGGTGNNNN	none
	chr2	33315692	33315716	chr2:33315692-33315716	28	-		GTGGACACAGGAGTCAGGTCTGGC	5						MouseMakassar.bam	MouseMakassar	MouseMakassar	MouseMakassar_MouseMakassar_chr2:33315692-33315716_28	TTCTCCACAGGAGTCAGGTGNNNN	none
	chr2	93941413	93941437	chr2:93941413-93941437	28	-		ATATCCACATGAGTCAGGAGATTA	4						MouseMakassar.bam	MouseMakassar	MouseMakassar	MouseMakassar_MouseMakassar_chr2:93941413-93941437_28	TTCTCCACAGGAGTCAGGTGNNNN	none
	chr3	137228896	137228920	chr3:137228896-137228920	28	+		CTACACACAGGAGACAGATGGGTT	6						MouseMakassar.bam	MouseMakassar	MouseMakassar	MouseMakassar_MouseMakassar_chr3:137228896-137228920_28	TTCTCCACAGGAGTCAGGTGNNNN	none
	chr4	113464048	113464072	chr4:113464048-113464072	28	-		CTCTCCACAGGAGTGGGTGTGTTG	6	CTCTCCACAGGAGTG-GGTGTGTT					MouseMakassar.bam	MouseMakassar	MouseMakassar	MouseMakassar_MouseMakassar_chr4:113464048-113464072_28	TTCTCCACAGGAGTCAGGTGNNNN	TTCTCCACAGGAGTCAGGTGNNNN
	chr4	52551050	52551074	chr4:52551050-52551074	28	+		GTCTCTATAGGGGTCAGGTGGCCA	4						MouseMakassar.bam	MouseMakassar	MouseMakassar	MouseMakassar_MouseMakassar_chr4:52551050-52551074_28	TTCTCCACAGGAGTCAGGTGNNNN	none
	chr5	73452145	73452169	chr5:73452145-73452169	28	+		TTGCCTACAGAAGTCAGGTGAGGG	4						MouseMakassar.bam	MouseMakassar	MouseMakassar	MouseMakassar_MouseMakassar_chr5:73452145-73452169_28	TTCTCCACAGGAGTCAGGTGNNNN	none
	chr6	144675724	144675747	chr6:144675724-144675747	28	-				TGCTCCACAGCAGT-AGATGAGAA					MouseMakassar.bam	MouseMakassar	MouseMakassar	MouseMakassar_MouseMakassar_chr6:144675724-144675747_28	TTCTCCACAGGAGTCAGGTGNNNN	TTCTCCACAGGAGTCAGGTGNNNN
	chr6	36372989	36373013	chr6:36372989-36373013	28	-		CTCTCCACAAGAGTCTGGTAGGTA	4						MouseMakassar.bam	MouseMakassar	MouseMakassar	MouseMakassar_MouseMakassar_chr6:36372989-36373013_28	TTCTCCACAGGAGTCAGGTGNNNN	none
	chr7	110789979	110790003	chr7:110789979-110790003	28	+		ATATCCACAGCAGTCAGGAGAAAC	4						MouseMakassar.bam	MouseMakassar	MouseMakassar	MouseMakassar_MouseMakassar_chr7:110789979-110790003_28	TTCTCCACAGGAGTCAGGTGNNNN	none
	chr7	90715569	90715593	chr7:90715569-90715593	28	-		TATTCCACATGAGTCAGCTGGGGA	4						MouseMakassar.bam	MouseMakassar	MouseMakassar	MouseMakassar_MouseMakassar_chr7:90715569-90715593_28	TTCTCCACAGGAGTCAGGTGNNNN	none
	chr8	63424990	63425014	chr8:63424990-63425014	28	+		ATAATCACAGGAGTCAGAAGGGAT	6						MouseMakassar.bam	MouseMakassar	MouseMakassar	MouseMakassar_MouseMakassar_chr8:63424990-63425014_28	TTCTCCACAGGAGTCAGGTGNNNN	none
	chr8	9879497	9879520	chr8:9879497-9879520	28	-				TTCTCCACAG-AGTCAGATGCAGA					MouseMakassar.bam	MouseMakassar	MouseMakassar	MouseMakassar_MouseMakassar_chr8:9879497-9879520_28	TTCTCCACAGGAGTCAGGTGNNNN	TTCTCCACAGGAGTCAGGTGNNNN
	chr9	3388834	3388857	chr9:3388834-3388857	28	-				GTTTCCACAGGAAT-AGGTGTGGC					MouseMakassar.bam	MouseMakassar	MouseMakassar	MouseMakassar_MouseMakassar_chr9:3388834-3388857_28	TTCTCCACAGGAGTCAGGTGNNNN	TTCTCCACAGGAGTCAGGTGNNNN
	chr9	64951759	64951783	chr9:64951759-64951783	28	+		ACCTCCACCAGAGTCAGTGGGGGA	6						MouseMakassar.bam	MouseMakassar	MouseMakassar	MouseMakassar_MouseMakassar_chr9:64951759-64951783_28	TTCTCCACAGGAGTCAGGTGNNNN	none
	chr9	69635380	69635404	chr9:69635380-69635404	28	-		ACATCCACAGGGGTCAGGGGTAAA	5						MouseMakassar.bam	MouseMakassar	MouseMakassar	MouseMakassar_MouseMakassar_chr9:69635380-69635404_28	TTCTCCACAGGAGTCAGGTGNNNN	none
	chrX	136774541	136774564	chrX:136774541-136774564	28	-				TTCTCTACAGCA-TCAGGTGCACC					MouseMakassar.bam	MouseMakassar	MouseMakassar	MouseMakassar_MouseMakassar_chrX:136774541-136774564_28	TTCTCCACAGGAGTCAGGTGNNNN	TTCTCCACAGGAGTCAGGTGNNNN
	chr10	128345518	128345542	chr10:128345518-128345542	26	-		GCTACCACAGGAGTCAGTTAAACT	6						MouseMakassar.bam	MouseMakassar	MouseMakassar	MouseMakassar_MouseMakassar_chr10:128345518-128345542_26	TTCTCCACAGGAGTCAGGTGNNNN	none
	chr11	117817020	117817043	chr11:117817020-117817043	26	-				GTCTCCCCAGAAGT-AGGTGTGTT					MouseMakassar.bam	MouseMakassar	MouseMakassar	MouseMakassar_MouseMakassar_chr11:117817020-117817043_26	TTCTCCACAGGAGTCAGGTGNNNN	TTCTCCACAGGAGTCAGGTGNNNN
	chr11	13434229	13434252	chr11:13434229-13434252	26	+				GACTCCACCGGAGT-AGGTGTGGC					MouseMakassar.bam	MouseMakassar	MouseMakassar	MouseMakassar_MouseMakassar_chr11:13434229-13434252_26	TTCTCCACAGGAGTCAGGTGNNNN	TTCTCCACAGGAGTCAGGTGNNNN
	chr11	73529018	73529042	chr11:73529018-73529042	26	+		AATTACACAGGAGCCAGGTGAATG	5	AT-TACACAGGAGCCAGGTGAATG					MouseMakassar.bam	MouseMakassar	MouseMakassar	MouseMakassar_MouseMakassar_chr11:73529018-73529042_26	TTCTCCACAGGAGTCAGGTGNNNN	TTCTCCACAGGAGTCAGGTGNNNN
	chr11	82603967	82603991	chr11:82603967-82603991	26	-		ACCGCCACAGGAATCAGGTAGCTT	5						MouseMakassar.bam	MouseMakassar	MouseMakassar	MouseMakassar_MouseMakassar_chr11:82603967-82603991_26	TTCTCCACAGGAGTCAGGTGNNNN	none
	chr12	76121593	76121617	chr12:76121593-76121617	26	-		CGCTTCCCAGGAGTCAGGGTGGTT	6						MouseMakassar.bam	MouseMakassar	MouseMakassar	MouseMakassar_MouseMakassar_chr12:76121593-76121617_26	TTCTCCACAGGAGTCAGGTGNNNN	none
	chr12	84442953	84442977	chr12:84442953-84442977	26	+		ACACCCACAGGAGTTAGGTTTGTC	6						MouseMakassar.bam	MouseMakassar	MouseMakassar	MouseMakassar_MouseMakassar_chr12:84442953-84442977_26	TTCTCCACAGGAGTCAGGTGNNNN	none
	chr13	112100006	112100030	chr13:112100006-112100030	26	+		TCTGCCACAGGAGTCAGTAGCCTG	5	GTCTGCCACAGGAGTCAGTAGCCTG					MouseMakassar.bam	MouseMakassar	MouseMakassar	MouseMakassar_MouseMakassar_chr13:112100006-112100030_26	TTCTCCACAGGAGTCAGGTGNNNN	TTCT-CCACAGGAGTCAGGTGNNNN
	chr13	46605705	46605728	chr13:46605705-46605728	26	+				CTCTCCATAGGAG-CATGTGTGGC					MouseMakassar.bam	MouseMakassar	MouseMakassar	MouseMakassar_MouseMakassar_chr13:46605705-46605728_26	TTCTCCACAGGAGTCAGGTGNNNN	TTCTCCACAGGAGTCAGGTGNNNN
	chr13	89500981	89501004	chr13:89500981-89501004	26	-				TAATCCACAGGAGT-AGATGTGAA					MouseMakassar.bam	MouseMakassar	MouseMakassar	MouseMakassar_MouseMakassar_chr13:89500981-89501004_26	TTCTCCACAGGAGTCAGGTGNNNN	TTCTCCACAGGAGTCAGGTGNNNN
	chr14	10668474	10668498	chr14:10668474-10668498	26	-		TGTACCACAGGAAACAGATGGTGT	6						MouseMakassar.bam	MouseMakassar	MouseMakassar	MouseMakassar_MouseMakassar_chr14:10668474-10668498_26	TTCTCCACAGGAGTCAGGTGNNNN	none
	chr14	21770126	21770150	chr14:21770126-21770150	26	-		TCCTCCAGAGGACTCAGGTTGGCA	4						MouseMakassar.bam	MouseMakassar	MouseMakassar	MouseMakassar_MouseMakassar_chr14:21770126-21770150_26	TTCTCCACAGGAGTCAGGTGNNNN	none
	chr14	68669207	68669231	chr14:68669207-68669231	26	+		TTCCCCACAGGAGTCTGTGCTTAA	5	TTCCCCACAGGAGTCTG-TGCTTA					MouseMakassar.bam	MouseMakassar	MouseMakassar	MouseMakassar_MouseMakassar_chr14:68669207-68669231_26	TTCTCCACAGGAGTCAGGTGNNNN	TTCTCCACAGGAGTCAGGTGNNNN
	chr15	12188626	12188650	chr15:12188626-12188650	26	+		TTCCTCCATGGAGTCAGTTGTGCT	6	TCCTCCAT-GGAGTCAGTTGTGCT					MouseMakassar.bam	MouseMakassar	MouseMakassar	MouseMakassar_MouseMakassar_chr15:12188626-12188650_26	TTCTCCACAGGAGTCAGGTGNNNN	TTCTCCACAGGAGTCAGGTGNNNN
	chr15	23196323	23196347	chr15:23196323-23196347	26	-		TTCTCCAACAAGGTCATGTGGGCC	6						MouseMakassar.bam	MouseMakassar	MouseMakassar	MouseMakassar_MouseMakassar_chr15:23196323-23196347_26	TTCTCCACAGGAGTCAGGTGNNNN	none
	chr15	50763402	50763426	chr15:50763402-50763426	26	+		GTCTCCCCAGGAGACAGATGAGGT	4						MouseMakassar.bam	MouseMakassar	MouseMakassar	MouseMakassar_MouseMakassar_chr15:50763402-50763426_26	TTCTCCACAGGAGTCAGGTGNNNN	none
	chr16	18729630	18729654	chr16:18729630-18729654	26	+		TTCTCCTCTGGAGTGGTGGGATCA	6						MouseMakassar.bam	MouseMakassar	MouseMakassar	MouseMakassar_MouseMakassar_chr16:18729630-18729654_26	TTCTCCACAGGAGTCAGGTGNNNN	none
	chr16	43814138	43814162	chr16:43814138-43814162	26	-		GTCTGCACAGCAGTCAGGGAGACC	5	GTCTGCACAGCAGTCAGG-GAGAC					MouseMakassar.bam	MouseMakassar	MouseMakassar	MouseMakassar_MouseMakassar_chr16:43814138-43814162_26	TTCTCCACAGGAGTCAGGTGNNNN	TTCTCCACAGGAGTCAGGTGNNNN
	chr16	52148323	52148347	chr16:52148323-52148347	26	+		TTGTCCACAGGAGTGGTGGGATTG	5						MouseMakassar.bam	MouseMakassar	MouseMakassar	MouseMakassar_MouseMakassar_chr16:52148323-52148347_26	TTCTCCACAGGAGTCAGGTGNNNN	none
	chr18	68108091	68108115	chr18:68108091-68108115	26	-		GTATCCACGGAAGTCAGGAGAGGA	5						MouseMakassar.bam	MouseMakassar	MouseMakassar	MouseMakassar_MouseMakassar_chr18:68108091-68108115_26	TTCTCCACAGGAGTCAGGTGNNNN	none
	chr18	75407549	75407573	chr18:75407549-75407573	26	+		CTCCATACAGGAGTCAGCTGGAAT	5						MouseMakassar.bam	MouseMakassar	MouseMakassar	MouseMakassar_MouseMakassar_chr18:75407549-75407573_26	TTCTCCACAGGAGTCAGGTGNNNN	none
	chr18	78594029	78594053	chr18:78594029-78594053	26	-		ATTTCCACAAGAGTCAGGGCCTAG	5	ATTTCCACAAGAGTCAGG-GCCTA					MouseMakassar.bam	MouseMakassar	MouseMakassar	MouseMakassar_MouseMakassar_chr18:78594029-78594053_26	TTCTCCACAGGAGTCAGGTGNNNN	TTCTCCACAGGAGTCAGGTGNNNN
	chr18	79632494	79632517	chr18:79632494-79632517	26	+				GTCTCTACAGGA-TCAGGTGCATC					MouseMakassar.bam	MouseMakassar	MouseMakassar	MouseMakassar_MouseMakassar_chr18:79632494-79632517_26	TTCTCCACAGGAGTCAGGTGNNNN	TTCTCCACAGGAGTCAGGTGNNNN
	chr19	52114712	52114735	chr19:52114712-52114735	26	-				ATCTCTTCAGG-GTCAGGTGCATC					MouseMakassar.bam	MouseMakassar	MouseMakassar	MouseMakassar_MouseMakassar_chr19:52114712-52114735_26	TTCTCCACAGGAGTCAGGTGNNNN	TTCTCCACAGGAGTCAGGTGNNNN
	chr1	43666055	43666079	chr1:43666055-43666079	26	+		TAATCCATAGCAGTCAGATAGGAT	6						MouseMakassar.bam	MouseMakassar	MouseMakassar	MouseMakassar_MouseMakassar_chr1:43666055-43666079_26	TTCTCCACAGGAGTCAGGTGNNNN	none
	chr1	88176290	88176314	chr1:88176290-88176314	26	+		ATCTCCATAGGAGTCAGAGAGAAA	5	ATCTCCATAGGAGTCAGA-GAGAA					MouseMakassar.bam	MouseMakassar	MouseMakassar	MouseMakassar_MouseMakassar_chr1:88176290-88176314_26	TTCTCCACAGGAGTCAGGTGNNNN	TTCTCCACAGGAGTCAGGTGNNNN
	chr2	160895312	160895335	chr2:160895312-160895335	26	+				TTCTCCACAGGAAG-ATGTGCCTC					MouseMakassar.bam	MouseMakassar	MouseMakassar	MouseMakassar_MouseMakassar_chr2:160895312-160895335_26	TTCTCCACAGGAGTCAGGTGNNNN	TTCTCCACAGGAGTCAGGTGNNNN
	chr2	180609072	180609096	chr2:180609072-180609096	26	-		TTCTTCTCAGGAGTCAGGTAAGTC	3						MouseMakassar.bam	MouseMakassar	MouseMakassar	MouseMakassar_MouseMakassar_chr2:180609072-180609096_26	TTCTCCACAGGAGTCAGGTGNNNN	none
	chr3	51885141	51885165	chr3:51885141-51885165	26	+		TTCTCCACAGGAGTGTAGACTCGG	5						MouseMakassar.bam	MouseMakassar	MouseMakassar	MouseMakassar_MouseMakassar_chr3:51885141-51885165_26	TTCTCCACAGGAGTCAGGTGNNNN	none
	chr3	58309032	58309056	chr3:58309032-58309056	26	-		AGTTCCACAGCAGTCAGGAGCGAG	5	GT-TCCACAGCAGTCAGGAGCGAG					MouseMakassar.bam	MouseMakassar	MouseMakassar	MouseMakassar_MouseMakassar_chr3:58309032-58309056_26	TTCTCCACAGGAGTCAGGTGNNNN	TTCTCCACAGGAGTCAGGTGNNNN
	chr4	106439464	106439488	chr4:106439464-106439488	26	+		TTCTCCAGAAGAGTAAGGTGTGTT	3						MouseMakassar.bam	MouseMakassar	MouseMakassar	MouseMakassar_MouseMakassar_chr4:106439464-106439488_26	TTCTCCACAGGAGTCAGGTGNNNN	none
	chr4	114662812	114662836	chr4:114662812-114662836	26	+		AGCTCTACAGGAGTCATGCGTGTG	5						MouseMakassar.bam	MouseMakassar	MouseMakassar	MouseMakassar_MouseMakassar_chr4:114662812-114662836_26	TTCTCCACAGGAGTCAGGTGNNNN	none
	chr4	129437675	129437699	chr4:129437675-129437699	26	-		TCTCACACAGGAGTCAGTGGATTC	6	ATCTCACACAGGAGTCAGTGGATTC					MouseMakassar.bam	MouseMakassar	MouseMakassar	MouseMakassar_MouseMakassar_chr4:129437675-129437699_26	TTCTCCACAGGAGTCAGGTGNNNN	TTCTC-CACAGGAGTCAGGTGNNNN
	chr5	131213890	131213914	chr5:131213890-131213914	26	-		TCCTCCACCAGAGTCAGTTGGCCT	4						MouseMakassar.bam	MouseMakassar	MouseMakassar	MouseMakassar_MouseMakassar_chr5:131213890-131213914_26	TTCTCCACAGGAGTCAGGTGNNNN	none
	chr5	133975152	133975175	chr5:133975152-133975175	26	-				ATCTCC-CTGGACTCAGGTGTGTG					MouseMakassar.bam	MouseMakassar	MouseMakassar	MouseMakassar_MouseMakassar_chr5:133975152-133975175_26	TTCTCCACAGGAGTCAGGTGNNNN	TTCTCCACAGGAGTCAGGTGNNNN
	chr5	64800146	64800170	chr5:64800146-64800170	26	-		TCCTCCAAAGGAATCAGGTCACCA	4						MouseMakassar.bam	MouseMakassar	MouseMakassar	MouseMakassar_MouseMakassar_chr5:64800146-64800170_26	TTCTCCACAGGAGTCAGGTGNNNN	none
	chr5	75055779	75055803	chr5:75055779-75055803	26	-		GTACCCACGGAAGTCAGATGAGGG	6						MouseMakassar.bam	MouseMakassar	MouseMakassar	MouseMakassar_MouseMakassar_chr5:75055779-75055803_26	TTCTCCACAGGAGTCAGGTGNNNN	none
	chr7	26761372	26761396	chr7:26761372-26761396	26	-		CTCCCCACAGGACCCAGATGGAGC	5						MouseMakassar.bam	MouseMakassar	MouseMakassar	MouseMakassar_MouseMakassar_chr7:26761372-26761396_26	TTCTCCACAGGAGTCAGGTGNNNN	none
	chr7	6430023	6430047	chr7:6430023-6430047	26	-		GCCTCCACAGGAACCAGGTGCAAA	4						MouseMakassar.bam	MouseMakassar	MouseMakassar	MouseMakassar_MouseMakassar_chr7:6430023-6430047_26	TTCTCCACAGGAGTCAGGTGNNNN	none
	chr8	48117723	48117747	chr8:48117723-48117747	26	-		CCCTGCACAGGAGTCAGATGGCAC	4						MouseMakassar.bam	MouseMakassar	MouseMakassar	MouseMakassar_MouseMakassar_chr8:48117723-48117747_26	TTCTCCACAGGAGTCAGGTGNNNN	none
	chr9	115435916	115435939	chr9:115435916-115435939	26	+				GTATCCACAGGAGA-AGGTGAGGC					MouseMakassar.bam	MouseMakassar	MouseMakassar	MouseMakassar_MouseMakassar_chr9:115435916-115435939_26	TTCTCCACAGGAGTCAGGTGNNNN	TTCTCCACAGGAGTCAGGTGNNNN
	chr9	121659692	121659716	chr9:121659692-121659716	26	+		TTCTTCACAGGGTTCAGGTGAGGG	3						MouseMakassar.bam	MouseMakassar	MouseMakassar	MouseMakassar_MouseMakassar_chr9:121659692-121659716_26	TTCTCCACAGGAGTCAGGTGNNNN	none
	chrX	106831965	106831989	chrX:106831965-106831989	26	-		CCTTCCACAGAAGTCATTTGTGAT	6						MouseMakassar.bam	MouseMakassar	MouseMakassar	MouseMakassar_MouseMakassar_chrX:106831965-106831989_26	TTCTCCACAGGAGTCAGGTGNNNN	none
	chrX	151300898	151300922	chrX:151300898-151300922	26	+		ATACCCACAGAAGTCAGAGGAGTT	6						MouseMakassar.bam	MouseMakassar	MouseMakassar	MouseMakassar_MouseMakassar_chrX:151300898-151300922_26	TTCTCCACAGGAGTCAGGTGNNNN	none
	chrX	157745334	157745358	chrX:157745334-157745358	26	+		TCAACCACAGGGGTCAGGTGCTTC	4	TTCAACCACAGGGGTCAGGTGCTTC					MouseMakassar.bam	MouseMakassar	MouseMakassar	MouseMakassar_MouseMakassar_chrX:157745334-157745358_26	TTCTCCACAGGAGTCAGGTGNNNN	TTCT-CCACAGGAGTCAGGTGNNNN
	chrX	91886666	91886689	chrX:91886666-91886689	26	+				CTCTCT-CAGGAGTCAGGTATATC					MouseMakassar.bam	MouseMakassar	MouseMakassar	MouseMakassar_MouseMakassar_chrX:91886666-91886689_26	TTCTCCACAGGAGTCAGGTGNNNN	TTCTCCACAGGAGTCAGGTGNNNN
	chr10	119715489	119715513	chr10:119715489-119715513	24	+		TCAACCACAGGAGTCAGCTGCTCC	4	TTCAACCACAGGAGTCAGCTGCTCC					MouseMakassar.bam	MouseMakassar	MouseMakassar	MouseMakassar_MouseMakassar_chr10:119715489-119715513_24	TTCTCCACAGGAGTCAGGTGNNNN	TTCT-CCACAGGAGTCAGGTGNNNN
	chr10	83736813	83736837	chr10:83736813-83736837	24	+		GACTCCACAGGAGACAGGAGACAG	4						MouseMakassar.bam	MouseMakassar	MouseMakassar	MouseMakassar_MouseMakassar_chr10:83736813-83736837_24	TTCTCCACAGGAGTCAGGTGNNNN	none
	chr10	97112122	97112146	chr10:97112122-97112146	24	+		TTCTAAACAGGATTCAGGTGTGGG	3						MouseMakassar.bam	MouseMakassar	MouseMakassar	MouseMakassar_MouseMakassar_chr10:97112122-97112146_24	TTCTCCACAGGAGTCAGGTGNNNN	none
	chr11	21526160	21526184	chr11:21526160-21526184	24	-		CTGATCCCAGGACTCAGGTGAGAT	6	TGATCC-CAGGACTCAGGTGAGAT					MouseMakassar.bam	MouseMakassar	MouseMakassar	MouseMakassar_MouseMakassar_chr11:21526160-21526184_24	TTCTCCACAGGAGTCAGGTGNNNN	TTCTCCACAGGAGTCAGGTGNNNN
	chr11	99773305	99773330	chr11:99773305-99773330	24	+				TCATCCACAGTGGGTCAGGTGGGTA					MouseMakassar.bam	MouseMakassar	MouseMakassar	MouseMakassar_MouseMakassar_chr11:99773305-99773330_24	TTCTCCACAGGAGTCAGGTGNNNN	TTCTCCACAG-GAGTCAGGTGNNNN
	chr12	80092586	80092610	chr12:80092586-80092610	24	-		TTAAACACAGGAGTCAGGAGCTCT	4						MouseMakassar.bam	MouseMakassar	MouseMakassar	MouseMakassar_MouseMakassar_chr12:80092586-80092610_24	TTCTCCACAGGAGTCAGGTGNNNN	none
	chr13	9359074	9359098	chr13:9359074-9359098	24	-		ATGTTCACAGGAGTCAGGGACTAA	5	ATGTTCACAGGAGTCAGG-GACTA					MouseMakassar.bam	MouseMakassar	MouseMakassar	MouseMakassar_MouseMakassar_chr13:9359074-9359098_24	TTCTCCACAGGAGTCAGGTGNNNN	TTCTCCACAGGAGTCAGGTGNNNN
	chr14	64088836	64088860	chr14:64088836-64088860	24	+		ATACCCACAGGAATTAGGTGTAAG	5	TAC-CCACAGGAATTAGGTGTAAG					MouseMakassar.bam	MouseMakassar	MouseMakassar	MouseMakassar_MouseMakassar_chr14:64088836-64088860_24	TTCTCCACAGGAGTCAGGTGNNNN	TTCTCCACAGGAGTCAGGTGNNNN
	chr15	36541679	36541703	chr15:36541679-36541703	24	-		CCGCCCACAGGAGCCAGGTGATGG	5	CGC-CCACAGGAGCCAGGTGATGG					MouseMakassar.bam	MouseMakassar	MouseMakassar	MouseMakassar_MouseMakassar_chr15:36541679-36541703_24	TTCTCCACAGGAGTCAGGTGNNNN	TTCTCCACAGGAGTCAGGTGNNNN
	chr15	55685496	55685520	chr15:55685496-55685520	24	-		CAATACACAGGAGTCAGATGATGG	5						MouseMakassar.bam	MouseMakassar	MouseMakassar	MouseMakassar_MouseMakassar_chr15:55685496-55685520_24	TTCTCCACAGGAGTCAGGTGNNNN	none
	chr15	63538954	63538978	chr15:63538954-63538978	24	-		CACTCCATAGAAGTCAGGAGGTTC	5						MouseMakassar.bam	MouseMakassar	MouseMakassar	MouseMakassar_MouseMakassar_chr15:63538954-63538978_24	TTCTCCACAGGAGTCAGGTGNNNN	none
	chr16	50717266	50717290	chr16:50717266-50717290	24	-		CCATCCACAGGAGACAGGTAACTT	5	TCCATCCACAGGAGACAGGTAACTT					MouseMakassar.bam	MouseMakassar	MouseMakassar	MouseMakassar_MouseMakassar_chr16:50717266-50717290_24	TTCTCCACAGGAGTCAGGTGNNNN	TTC-TCCACAGGAGTCAGGTGNNNN
	chr18	52107456	52107480	chr18:52107456-52107480	24	-		TAAGCCAGAGGAGTCAGGTGGTCT	4						MouseMakassar.bam	MouseMakassar	MouseMakassar	MouseMakassar_MouseMakassar_chr18:52107456-52107480_24	TTCTCCACAGGAGTCAGGTGNNNN	none
	chr19	10904602	10904626	chr19:10904602-10904626	24	-		GTCTTCACAGGACTCAGGTAGCTG	4						MouseMakassar.bam	MouseMakassar	MouseMakassar	MouseMakassar_MouseMakassar_chr19:10904602-10904626_24	TTCTCCACAGGAGTCAGGTGNNNN	none
	chr19	14470204	14470229	chr19:14470204-14470229	24	+				AACTCCACAGGAAGTCATGTGTGTA					MouseMakassar.bam	MouseMakassar	MouseMakassar	MouseMakassar_MouseMakassar_chr19:14470204-14470229_24	TTCTCCACAGGAGTCAGGTGNNNN	TTCTCCACAGGA-GTCAGGTGNNNN
	chr1	172430826	172430850	chr1:172430826-172430850	24	+		GTCTCCATAGAAGACAGATGGGGC	5						MouseMakassar.bam	MouseMakassar	MouseMakassar	MouseMakassar_MouseMakassar_chr1:172430826-172430850_24	TTCTCCACAGGAGTCAGGTGNNNN	none
	chr1	188219157	188219180	chr1:188219157-188219180	24	-				ATCTCCACATGGGT-AGGTGGGCC					MouseMakassar.bam	MouseMakassar	MouseMakassar	MouseMakassar_MouseMakassar_chr1:188219157-188219180_24	TTCTCCACAGGAGTCAGGTGNNNN	TTCTCCACAGGAGTCAGGTGNNNN
	chr1	38872038	38872062	chr1:38872038-38872062	24	-		ATAACCACAGGAATCGGGTGGACA	5						MouseMakassar.bam	MouseMakassar	MouseMakassar	MouseMakassar_MouseMakassar_chr1:38872038-38872062_24	TTCTCCACAGGAGTCAGGTGNNNN	none
	chr1	51883857	51883881	chr1:51883857-51883881	24	-		GTGCGCACAGGAGTCAGATGAGAA	5	TGCGC-ACAGGAGTCAGATGAGAA					MouseMakassar.bam	MouseMakassar	MouseMakassar	MouseMakassar_MouseMakassar_chr1:51883857-51883881_24	TTCTCCACAGGAGTCAGGTGNNNN	TTCTCCACAGGAGTCAGGTGNNNN
	chr2	122186263	122186287	chr2:122186263-122186287	24	+		GGATCCCCAGGAGTCAGGTGGCGC	4						MouseMakassar.bam	MouseMakassar	MouseMakassar	MouseMakassar_MouseMakassar_chr2:122186263-122186287_24	TTCTCCACAGGAGTCAGGTGNNNN	none
	chr2	133511823	133511847	chr2:133511823-133511847	24	+		TTTACCACAGGAGACAAGTGTGTC	4						MouseMakassar.bam	MouseMakassar	MouseMakassar	MouseMakassar_MouseMakassar_chr2:133511823-133511847_24	TTCTCCACAGGAGTCAGGTGNNNN	none
	chr2	147456152	147456176	chr2:147456152-147456176	24	-		CATTCCACAGGACTCAGGGCGAGT	6						MouseMakassar.bam	MouseMakassar	MouseMakassar	MouseMakassar_MouseMakassar_chr2:147456152-147456176_24	TTCTCCACAGGAGTCAGGTGNNNN	none
	chr2	178861648	178861672	chr2:178861648-178861672	24	-		TCATCCACAGGAGACAGGTCGGGG	4						MouseMakassar.bam	MouseMakassar	MouseMakassar	MouseMakassar_MouseMakassar_chr2:178861648-178861672_24	TTCTCCACAGGAGTCAGGTGNNNN	none
	chr3	133780838	133780862	chr3:133780838-133780862	24	+		CTGATCCCAGGACTCAGGTGGATC	6	TGATCC-CAGGACTCAGGTGGATC					MouseMakassar.bam	MouseMakassar	MouseMakassar	MouseMakassar_MouseMakassar_chr3:133780838-133780862_24	TTCTCCACAGGAGTCAGGTGNNNN	TTCTCCACAGGAGTCAGGTGNNNN
	chr3	50286207	50286231	chr3:50286207-50286231	24	-		ATCTCCACAGGAACCAGGTAAGTT	4						MouseMakassar.bam	MouseMakassar	MouseMakassar	MouseMakassar_MouseMakassar_chr3:50286207-50286231_24	TTCTCCACAGGAGTCAGGTGNNNN	none
	chr4	135563419	135563443	chr4:135563419-135563443	24	-		AGTGCCACAGAAGCCAGGTGTGGC	6						MouseMakassar.bam	MouseMakassar	MouseMakassar	MouseMakassar_MouseMakassar_chr4:135563419-135563443_24	TTCTCCACAGGAGTCAGGTGNNNN	none
	chr5	140621403	140621427	chr5:140621403-140621427	24	+		TCCTCCGCAGGGGTCAGGGCGAGA	5	TCCTCCGCAGGGGTCAGG-GCGAG					MouseMakassar.bam	MouseMakassar	MouseMakassar	MouseMakassar_MouseMakassar_chr5:140621403-140621427_24	TTCTCCACAGGAGTCAGGTGNNNN	TTCTCCACAGGAGTCAGGTGNNNN
	chr5	142570404	142570428	chr5:142570404-142570428	24	+		TTGTCTACAGAAGTCAGGGTTGCT	5	TTGTCTACAGAAGTCAGG-GTTGC					MouseMakassar.bam	MouseMakassar	MouseMakassar	MouseMakassar_MouseMakassar_chr5:142570404-142570428_24	TTCTCCACAGGAGTCAGGTGNNNN	TTCTCCACAGGAGTCAGGTGNNNN
	chr5	26718882	26718906	chr5:26718882-26718906	24	+		CTGATCCCAGGACTCAGGTGAGAT	6	TGATCC-CAGGACTCAGGTGAGAT					MouseMakassar.bam	MouseMakassar	MouseMakassar	MouseMakassar_MouseMakassar_chr5:26718882-26718906_24	TTCTCCACAGGAGTCAGGTGNNNN	TTCTCCACAGGAGTCAGGTGNNNN
	chr5	32258337	32258361	chr5:32258337-32258361	24	+		TGCCCCACAAGAGTCAGTGGGGAC	5	TGCCCCACAAGAGTCAG-TGGGGA					MouseMakassar.bam	MouseMakassar	MouseMakassar	MouseMakassar_MouseMakassar_chr5:32258337-32258361_24	TTCTCCACAGGAGTCAGGTGNNNN	TTCTCCACAGGAGTCAGGTGNNNN
	chr5	63228092	63228116	chr5:63228092-63228116	24	-		TCAACCACAGGAGTCAGATACTTC	5	TTCAACCACAGGAGTCAGATACTTC					MouseMakassar.bam	MouseMakassar	MouseMakassar	MouseMakassar_MouseMakassar_chr5:63228092-63228116_24	TTCTCCACAGGAGTCAGGTGNNNN	TTCT-CCACAGGAGTCAGGTGNNNN
	chr6	76467997	76468021	chr6:76467997-76468021	24	-		TACTCCACAACAGTCAGTTGGGGT	4						MouseMakassar.bam	MouseMakassar	MouseMakassar	MouseMakassar_MouseMakassar_chr6:76467997-76468021_24	TTCTCCACAGGAGTCAGGTGNNNN	none
	chr6	94658970	94658994	chr6:94658970-94658994	24	+		CAGTCCATAGGAGTCAGGTTGGAA	5						MouseMakassar.bam	MouseMakassar	MouseMakassar	MouseMakassar_MouseMakassar_chr6:94658970-94658994_24	TTCTCCACAGGAGTCAGGTGNNNN	none
	chr7	48321127	48321151	chr7:48321127-48321151	24	-		TAATCCACAGGACTCAGGAAGGTT	5						MouseMakassar.bam	MouseMakassar	MouseMakassar	MouseMakassar_MouseMakassar_chr7:48321127-48321151_24	TTCTCCACAGGAGTCAGGTGNNNN	none
	chr7	50395051	50395075	chr7:50395051-50395075	24	+		CATTCCACAGGAATCAAGTTGGTG	6						MouseMakassar.bam	MouseMakassar	MouseMakassar	MouseMakassar_MouseMakassar_chr7:50395051-50395075_24	TTCTCCACAGGAGTCAGGTGNNNN	none
	chr9	112344288	112344312	chr9:112344288-112344312	24	-		CCATTCTCAGAAGTCAGGTGGATC	6						MouseMakassar.bam	MouseMakassar	MouseMakassar	MouseMakassar_MouseMakassar_chr9:112344288-112344312_24	TTCTCCACAGGAGTCAGGTGNNNN	none
	chrX	142257027	142257051	chrX:142257027-142257051	24	+		TTCTCCACAGCAGCCAGAGTGGAG	5	TTCTCCACAGCAGCCAGAGTGGAGC					MouseMakassar.bam	MouseMakassar	MouseMakassar	MouseMakassar_MouseMakassar_chrX:142257027-142257051_24	TTCTCCACAGGAGTCAGGTGNNNN	TTCTCCACAGGAGTCAG-GTGNNNN
	chr10	105803365	105803389	chr10:105803365-105803389	23	-		TTCTTCACAGGAGTCTGGGTGAAT	4	TTCTTCACAGGAGTCTGGGTGAATC					MouseMakassar.bam	MouseMakassar	MouseMakassar	MouseMakassar_MouseMakassar_chr10:105803365-105803389_23	TTCTCCACAGGAGTCAGGTGNNNN	TTCTCCACAGGAGTCAGG-TGNNNN
	chr10	58657107	58657131	chr10:58657107-58657131	22	+		CACCCCACAGGATTCAGGGGTGCA	5						MouseMakassar.bam	MouseMakassar	MouseMakassar	MouseMakassar_MouseMakassar_chr10:58657107-58657131_22	TTCTCCACAGGAGTCAGGTGNNNN	none
	chr10	66122569	66122593	chr10:66122569-66122593	22	-		TCCTCCACTGGAGCCAGATGAGGC	4						MouseMakassar.bam	MouseMakassar	MouseMakassar	MouseMakassar_MouseMakassar_chr10:66122569-66122593_22	TTCTCCACAGGAGTCAGGTGNNNN	none
	chr10	78166048	78166072	chr10:78166048-78166072	22	+		TTCCCCACAGGGGTTAGTGGGCTC	5	TTCCCCACAGGGGTTAG-TGGGCT					MouseMakassar.bam	MouseMakassar	MouseMakassar	MouseMakassar_MouseMakassar_chr10:78166048-78166072_22	TTCTCCACAGGAGTCAGGTGNNNN	TTCTCCACAGGAGTCAGGTGNNNN
	chr10	86460940	86460964	chr10:86460940-86460964	22	+		GTCTCCACCAGAGTCAGTGTGATT	6	GTCTCCACCAGAGTCAGTGTGATTT					MouseMakassar.bam	MouseMakassar	MouseMakassar	MouseMakassar_MouseMakassar_chr10:86460940-86460964_22	TTCTCCACAGGAGTCAGGTGNNNN	TTCTCCACAGGAGTCAG-GTGNNNN
	chr11	46594009	46594033	chr11:46594009-46594033	22	-		TTCTCCCCAGGAGTCATCTGTGTA	3						MouseMakassar.bam	MouseMakassar	MouseMakassar	MouseMakassar_MouseMakassar_chr11:46594009-46594033_22	TTCTCCACAGGAGTCAGGTGNNNN	none
	chr11	95283911	95283935	chr11:95283911-95283935	22	-		GTGTCCACAGCAGTCGGGTGGAGA	4						MouseMakassar.bam	MouseMakassar	MouseMakassar	MouseMakassar_MouseMakassar_chr11:95283911-95283935_22	TTCTCCACAGGAGTCAGGTGNNNN	none
	chr13	80251276	80251299	chr13:80251276-80251299	22	-				GTGTCCACAGGAC-CAGGTGAGAA					MouseMakassar.bam	MouseMakassar	MouseMakassar	MouseMakassar_MouseMakassar_chr13:80251276-80251299_22	TTCTCCACAGGAGTCAGGTGNNNN	TTCTCCACAGGAGTCAGGTGNNNN
	chr14	65346863	65346887	chr14:65346863-65346887	22	-		TCCCCCACAGGAGTCAAGGAGTAG	5	TCCCCCACAGGAGTCAAG-GAGTA					MouseMakassar.bam	MouseMakassar	MouseMakassar	MouseMakassar_MouseMakassar_chr14:65346863-65346887_22	TTCTCCACAGGAGTCAGGTGNNNN	TTCTCCACAGGAGTCAGGTGNNNN
	chr14	85390018	85390042	chr14:85390018-85390042	22	+		TGCTCCAGAAGAGTCAGTGGGGCA	5	TGCTCCAGAAGAGTCAG-TGGGGC					MouseMakassar.bam	MouseMakassar	MouseMakassar	MouseMakassar_MouseMakassar_chr14:85390018-85390042_22	TTCTCCACAGGAGTCAGGTGNNNN	TTCTCCACAGGAGTCAGGTGNNNN
	chr15	32192516	32192540	chr15:32192516-32192540	22	-		CTCCTCACAGGAATCAGCTGGGGA	5	TCCTC-ACAGGAATCAGCTGGGGA					MouseMakassar.bam	MouseMakassar	MouseMakassar	MouseMakassar_MouseMakassar_chr15:32192516-32192540_22	TTCTCCACAGGAGTCAGGTGNNNN	TTCTCCACAGGAGTCAGGTGNNNN
	chr15	71866594	71866618	chr15:71866594-71866618	22	-		TTCTCAACAGCAGTCAGATGGTTT	3						MouseMakassar.bam	MouseMakassar	MouseMakassar	MouseMakassar_MouseMakassar_chr15:71866594-71866618_22	TTCTCCACAGGAGTCAGGTGNNNN	none
	chr15	87142752	87142776	chr15:87142752-87142776	22	+		TCCTCCACAGGAAGCAAGTGGGGG	4						MouseMakassar.bam	MouseMakassar	MouseMakassar	MouseMakassar_MouseMakassar_chr15:87142752-87142776_22	TTCTCCACAGGAGTCAGGTGNNNN	none
	chr16	15104265	15104288	chr16:15104265-15104288	22	+				ATCCCCACAG-AGTCAAGTGTAAT					MouseMakassar.bam	MouseMakassar	MouseMakassar	MouseMakassar_MouseMakassar_chr16:15104265-15104288_22	TTCTCCACAGGAGTCAGGTGNNNN	TTCTCCACAGGAGTCAGGTGNNNN
	chr16	7002397	7002421	chr16:7002397-7002421	22	+		TTCTCTACAGGAGTCAGGAAAGTT	3						MouseMakassar.bam	MouseMakassar	MouseMakassar	MouseMakassar_MouseMakassar_chr16:7002397-7002421_22	TTCTCCACAGGAGTCAGGTGNNNN	none
	chr17	38841717	38841741	chr17:38841717-38841741	22	+		GGACCCCCAGGATTCAGGTGTGTA	6						MouseMakassar.bam	MouseMakassar	MouseMakassar	MouseMakassar_MouseMakassar_chr17:38841717-38841741_22	TTCTCCACAGGAGTCAGGTGNNNN	none
	chr17	83822584	83822608	chr17:83822584-83822608	22	-		GGTTTCCCAGTAGTCAGGTGGAGG	6	GTTTCC-CAGTAGTCAGGTGGAGG					MouseMakassar.bam	MouseMakassar	MouseMakassar	MouseMakassar_MouseMakassar_chr17:83822584-83822608_22	TTCTCCACAGGAGTCAGGTGNNNN	TTCTCCACAGGAGTCAGGTGNNNN
	chr18	56370020	56370043	chr18:56370020-56370043	22	-				TGCTTCACAG-AGTCAGGTGAGTG					MouseMakassar.bam	MouseMakassar	MouseMakassar	MouseMakassar_MouseMakassar_chr18:56370020-56370043_22	TTCTCCACAGGAGTCAGGTGNNNN	TTCTCCACAGGAGTCAGGTGNNNN
	chr18	62986642	62986666	chr18:62986642-62986666	22	+		CCTTTCACAGGAGTCACCTGAGTC	6	TTTTCCAT-GGACTCAGGTGACTC					MouseMakassar.bam	MouseMakassar	MouseMakassar	MouseMakassar_MouseMakassar_chr18:62986642-62986666_22	TTCTCCACAGGAGTCAGGTGNNNN	TTCTCCACAGGAGTCAGGTGNNNN
	chr19	32864646	32864670	chr19:32864646-32864670	22	+		CTGTCCACAGTAGTCAGGGTATGC	5	CTGTCCACAGTAGTCAGG-GTATG					MouseMakassar.bam	MouseMakassar	MouseMakassar	MouseMakassar_MouseMakassar_chr19:32864646-32864670_22	TTCTCCACAGGAGTCAGGTGNNNN	TTCTCCACAGGAGTCAGGTGNNNN
	chr1	39563586	39563610	chr1:39563586-39563610	22	+		ATGTTCACAGGACTCAGGTGCACA	4						MouseMakassar.bam	MouseMakassar	MouseMakassar	MouseMakassar_MouseMakassar_chr1:39563586-39563610_22	TTCTCCACAGGAGTCAGGTGNNNN	none
	chr2	102283328	102283352	chr2:102283328-102283352	22	-		TTTTCCACAGGTGTCAGATAGCCA	4						MouseMakassar.bam	MouseMakassar	MouseMakassar	MouseMakassar_MouseMakassar_chr2:102283328-102283352_22	TTCTCCACAGGAGTCAGGTGNNNN	none
	chr2	130533096	130533120	chr2:130533096-130533120	22	-		CCTTCAACAGGTGTCAGGTGCACT	5	CT-TCAACAGGTGTCAGGTGCACT					MouseMakassar.bam	MouseMakassar	MouseMakassar	MouseMakassar_MouseMakassar_chr2:130533096-130533120_22	TTCTCCACAGGAGTCAGGTGNNNN	TTCTCCACAGGAGTCAGGTGNNNN
	chr2	144797091	144797115	chr2:144797091-144797115	22	-		TGGTCCACAGAAGTCAGATGGTCA	4						MouseMakassar.bam	MouseMakassar	MouseMakassar	MouseMakassar_MouseMakassar_chr2:144797091-144797115_22	TTCTCCACAGGAGTCAGGTGNNNN	none
	chr2	170258186	170258209	chr2:170258186-170258209	22	-				TTCTCC-CAGAAATCAGATGAGAA					MouseMakassar.bam	MouseMakassar	MouseMakassar	MouseMakassar_MouseMakassar_chr2:170258186-170258209_22	TTCTCCACAGGAGTCAGGTGNNNN	TTCTCCACAGGAGTCAGGTGNNNN
	chr3	109494819	109494843	chr3:109494819-109494843	22	+		TTGGCCACAGGAATCAGGTCAGTC	4						MouseMakassar.bam	MouseMakassar	MouseMakassar	MouseMakassar_MouseMakassar_chr3:109494819-109494843_22	TTCTCCACAGGAGTCAGGTGNNNN	none
	chr3	11873336	11873360	chr3:11873336-11873360	22	-		CTCACCACAGGTCTCAGGTGAGAT	4						MouseMakassar.bam	MouseMakassar	MouseMakassar	MouseMakassar_MouseMakassar_chr3:11873336-11873360_22	TTCTCCACAGGAGTCAGGTGNNNN	none
	chr3	97346226	97346250	chr3:97346226-97346250	22	-		CTCCCCTCAGGGGTCAGGGAGCTG	6						MouseMakassar.bam	MouseMakassar	MouseMakassar	MouseMakassar_MouseMakassar_chr3:97346226-97346250_22	TTCTCCACAGGAGTCAGGTGNNNN	none
	chr4	140404872	140404897	chr4:140404872-140404897	22	+				GTCTCCATCAGGAGCCAGATGGAGC					MouseMakassar.bam	MouseMakassar	MouseMakassar	MouseMakassar_MouseMakassar_chr4:140404872-140404897_22	TTCTCCACAGGAGTCAGGTGNNNN	TTCTCCA-CAGGAGTCAGGTGNNNN
	chr4	57531861	57531885	chr4:57531861-57531885	22	-		GAACCCACAGGAGTGAGGTGTATT	5	AAC-CCACAGGAGTGAGGTGTATT					MouseMakassar.bam	MouseMakassar	MouseMakassar	MouseMakassar_MouseMakassar_chr4:57531861-57531885_22	TTCTCCACAGGAGTCAGGTGNNNN	TTCTCCACAGGAGTCAGGTGNNNN
	chr5	103894942	103894966	chr5:103894942-103894966	22	-		TCCTGCACAGGAGTAAGGTGAGAA	3						MouseMakassar.bam	MouseMakassar	MouseMakassar	MouseMakassar_MouseMakassar_chr5:103894942-103894966_22	TTCTCCACAGGAGTCAGGTGNNNN	none
	chr5	129276825	129276849	chr5:129276825-129276849	22	-		CCTGCCACAGGAGACAGGAGGGAC	6						MouseMakassar.bam	MouseMakassar	MouseMakassar	MouseMakassar_MouseMakassar_chr5:129276825-129276849_22	TTCTCCACAGGAGTCAGGTGNNNN	none
	chr5	37577691	37577714	chr5:37577691-37577714	22	-				CTGTCCACAGG-GACAGGTGGGAA					MouseMakassar.bam	MouseMakassar	MouseMakassar	MouseMakassar_MouseMakassar_chr5:37577691-37577714_22	TTCTCCACAGGAGTCAGGTGNNNN	TTCTCCACAGGAGTCAGGTGNNNN
	chr5	37700052	37700076	chr5:37700052-37700076	22	-		GCCACTACAGAAGTCAGGTGTGCG	5						MouseMakassar.bam	MouseMakassar	MouseMakassar	MouseMakassar_MouseMakassar_chr5:37700052-37700076_22	TTCTCCACAGGAGTCAGGTGNNNN	none
	chr5	50573762	50573785	chr5:50573762-50573785	22	+				TGGTCCACAG-AGTCAGTTGAGTG					MouseMakassar.bam	MouseMakassar	MouseMakassar	MouseMakassar_MouseMakassar_chr5:50573762-50573785_22	TTCTCCACAGGAGTCAGGTGNNNN	TTCTCCACAGGAGTCAGGTGNNNN
	chr6	120577393	120577417	chr6:120577393-120577417	22	-		AAGGGCACAGGAGTCAGCTGGAGC	6						MouseMakassar.bam	MouseMakassar	MouseMakassar	MouseMakassar_MouseMakassar_chr6:120577393-120577417_22	TTCTCCACAGGAGTCAGGTGNNNN	none
	chr6	138140590	138140613	chr6:138140590-138140613	22	+				TTCTCC-CTGGATTCAGGTGGGTG					MouseMakassar.bam	MouseMakassar	MouseMakassar	MouseMakassar_MouseMakassar_chr6:138140590-138140613_22	TTCTCCACAGGAGTCAGGTGNNNN	TTCTCCACAGGAGTCAGGTGNNNN
	chr6	148246253	148246277	chr6:148246253-148246277	22	+		ATCCACACAGGAATCAAGTATGTT	6						MouseMakassar.bam	MouseMakassar	MouseMakassar	MouseMakassar_MouseMakassar_chr6:148246253-148246277_22	TTCTCCACAGGAGTCAGGTGNNNN	none
	chr6	21629351	21629375	chr6:21629351-21629375	22	-		TATTCAACAGAAGTCAGCTGTGGT	5						MouseMakassar.bam	MouseMakassar	MouseMakassar	MouseMakassar_MouseMakassar_chr6:21629351-21629375_22	TTCTCCACAGGAGTCAGGTGNNNN	none
	chr6	30588274	30588298	chr6:30588274-30588298	22	+		ATCACCACAGAAGTCTGGTGAGCA	4						MouseMakassar.bam	MouseMakassar	MouseMakassar	MouseMakassar_MouseMakassar_chr6:30588274-30588298_22	TTCTCCACAGGAGTCAGGTGNNNN	none
	chr6	68193519	68193543	chr6:68193519-68193543	22	+		ATCTCCATAGGAGTCAGAGAGGAA	5	ATCTCCATAGGAGTCAGA-GAGGA					MouseMakassar.bam	MouseMakassar	MouseMakassar	MouseMakassar_MouseMakassar_chr6:68193519-68193543_22	TTCTCCACAGGAGTCAGGTGNNNN	TTCTCCACAGGAGTCAGGTGNNNN
	chr7	143883346	143883370	chr7:143883346-143883370	22	+		CCAGCCACAGGGGTCAGGGGGTGG	6						MouseMakassar.bam	MouseMakassar	MouseMakassar	MouseMakassar_MouseMakassar_chr7:143883346-143883370_22	TTCTCCACAGGAGTCAGGTGNNNN	none
	chr7	45199031	45199055	chr7:45199031-45199055	22	+		TGGCCCACAGGAGTCAGTGAGCCA	6	TGGCCCACAGGAGTCAG-TGAGCC					MouseMakassar.bam	MouseMakassar	MouseMakassar	MouseMakassar_MouseMakassar_chr7:45199031-45199055_22	TTCTCCACAGGAGTCAGGTGNNNN	TTCTCCACAGGAGTCAGGTGNNNN
	chr7	52934782	52934806	chr7:52934782-52934806	22	-		CTCTTCACAAGAGTCAGGTGAAAG	3						MouseMakassar.bam	MouseMakassar	MouseMakassar	MouseMakassar_MouseMakassar_chr7:52934782-52934806_22	TTCTCCACAGGAGTCAGGTGNNNN	none
	chr7	97476817	97476841	chr7:97476817-97476841	22	+		TTCTCCAAAGTAGTCAGGTAAAGC	3						MouseMakassar.bam	MouseMakassar	MouseMakassar	MouseMakassar_MouseMakassar_chr7:97476817-97476841_22	TTCTCCACAGGAGTCAGGTGNNNN	none
	chr8	116435994	116436018	chr8:116435994-116436018	22	-		AGCTCCCCAGGAATCAGGGTGGAC	6						MouseMakassar.bam	MouseMakassar	MouseMakassar	MouseMakassar_MouseMakassar_chr8:116435994-116436018_22	TTCTCCACAGGAGTCAGGTGNNNN	none
	chr8	45339620	45339644	chr8:45339620-45339644	22	+		TTCTCCACAGGGGTCTGTGTCTAG	5	TTCTCCACAGGGGTCTG-TGTCTA					MouseMakassar.bam	MouseMakassar	MouseMakassar	MouseMakassar_MouseMakassar_chr8:45339620-45339644_22	TTCTCCACAGGAGTCAGGTGNNNN	TTCTCCACAGGAGTCAGGTGNNNN
	chr8	63002580	63002603	chr8:63002580-63002603	22	+				TTCTC-ACAGGAATCAGGGAGACT					MouseMakassar.bam	MouseMakassar	MouseMakassar	MouseMakassar_MouseMakassar_chr8:63002580-63002603_22	TTCTCCACAGGAGTCAGGTGNNNN	TTCTCCACAGGAGTCAGGTGNNNN
	chr8	64753571	64753594	chr8:64753571-64753594	22	-				TACTCCAGAGAAG-CAGGTGTGAA					MouseMakassar.bam	MouseMakassar	MouseMakassar	MouseMakassar_MouseMakassar_chr8:64753571-64753594_22	TTCTCCACAGGAGTCAGGTGNNNN	TTCTCCACAGGAGTCAGGTGNNNN
	chr8	68466330	68466353	chr8:68466330-68466353	22	-				GTTTCCACAGGAG-CAGGAGCGTG					MouseMakassar.bam	MouseMakassar	MouseMakassar	MouseMakassar_MouseMakassar_chr8:68466330-68466353_22	TTCTCCACAGGAGTCAGGTGNNNN	TTCTCCACAGGAGTCAGGTGNNNN
	chr8	70367205	70367229	chr8:70367205-70367229	22	-		AGTGCCACATGAGTCAGGTGTGGT	5	GTG-CCACATGAGTCAGGTGTGGT					MouseMakassar.bam	MouseMakassar	MouseMakassar	MouseMakassar_MouseMakassar_chr8:70367205-70367229_22	TTCTCCACAGGAGTCAGGTGNNNN	TTCTCCACAGGAGTCAGGTGNNNN
	chr9	36723264	36723288	chr9:36723264-36723288	22	+		GCCTCCACAGGCACCAGGTGTGCA	5						MouseMakassar.bam	MouseMakassar	MouseMakassar	MouseMakassar_MouseMakassar_chr9:36723264-36723288_22	TTCTCCACAGGAGTCAGGTGNNNN	none
	chr9	96016757	96016780	chr9:96016757-96016780	22	-				TTATCCGCAGGAGT-AGGTGAGAA					MouseMakassar.bam	MouseMakassar	MouseMakassar	MouseMakassar_MouseMakassar_chr9:96016757-96016780_22	TTCTCCACAGGAGTCAGGTGNNNN	TTCTCCACAGGAGTCAGGTGNNNN
	chrX	134241146	134241170	chrX:134241146-134241170	22	+		AGCTCCGCAGGAGTCAGACAAGAC	6						MouseMakassar.bam	MouseMakassar	MouseMakassar	MouseMakassar_MouseMakassar_chrX:134241146-134241170_22	TTCTCCACAGGAGTCAGGTGNNNN	none
	chr7	99098443	99098466	chr7:99098443-99098466	21	+				ATCTCCTGAGG-GTCAGGTGCATC					MouseMakassar.bam	MouseMakassar	MouseMakassar	MouseMakassar_MouseMakassar_chr7:99098443-99098466_21	TTCTCCACAGGAGTCAGGTGNNNN	TTCTCCACAGGAGTCAGGTGNNNN
	KZ289069.1	491120	491144	KZ289069.1:491120-491144	20	+		AAGTCCACAGAAATCAGATGGTGC	6						MouseMakassar.bam	MouseMakassar	MouseMakassar	MouseMakassar_MouseMakassar_KZ289069.1:491120-491144_20	TTCTCCACAGGAGTCAGGTGNNNN	none
	chr10	78800796	78800820	chr10:78800796-78800820	20	-		AGCTCCATAGTAATCAGATGAGTT	6						MouseMakassar.bam	MouseMakassar	MouseMakassar	MouseMakassar_MouseMakassar_chr10:78800796-78800820_20	TTCTCCACAGGAGTCAGGTGNNNN	none
	chr11	4225141	4225165	chr11:4225141-4225165	20	-		TGCTCCACAGGAGACATGTGGGGG	3						MouseMakassar.bam	MouseMakassar	MouseMakassar	MouseMakassar_MouseMakassar_chr11:4225141-4225165_20	TTCTCCACAGGAGTCAGGTGNNNN	none
	chr12	102663771	102663795	chr12:102663771-102663795	20	-		GTAATCCCAGGAGTCAGGTGGTGG	5	TAATCC-CAGGAGTCAGGTGGTGG					MouseMakassar.bam	MouseMakassar	MouseMakassar	MouseMakassar_MouseMakassar_chr12:102663771-102663795_20	TTCTCCACAGGAGTCAGGTGNNNN	TTCTCCACAGGAGTCAGGTGNNNN
	chr12	104735071	104735095	chr12:104735071-104735095	20	-		GCAATCACAGGAGACAGGTGTGAG	6						MouseMakassar.bam	MouseMakassar	MouseMakassar	MouseMakassar_MouseMakassar_chr12:104735071-104735095_20	TTCTCCACAGGAGTCAGGTGNNNN	none
	chr12	25760009	25760033	chr12:25760009-25760033	20	+		TTATTCACAGGAGCCAGGTGAAAG	3						MouseMakassar.bam	MouseMakassar	MouseMakassar	MouseMakassar_MouseMakassar_chr12:25760009-25760033_20	TTCTCCACAGGAGTCAGGTGNNNN	none
	chr12	55991565	55991589	chr12:55991565-55991589	20	+		CTCTCCACAGGAGTCAGAGCTATG	4	CTCTCCACAGGAGTCAGA-GCTAT					MouseMakassar.bam	MouseMakassar	MouseMakassar	MouseMakassar_MouseMakassar_chr12:55991565-55991589_20	TTCTCCACAGGAGTCAGGTGNNNN	TTCTCCACAGGAGTCAGGTGNNNN
	chr12	79999274	79999298	chr12:79999274-79999298	20	-		TCTGCCACAGGAGACAGGTAGCCC	5	CTCTGCCACAGGAGACAGGTAGCCC					MouseMakassar.bam	MouseMakassar	MouseMakassar	MouseMakassar_MouseMakassar_chr12:79999274-79999298_20	TTCTCCACAGGAGTCAGGTGNNNN	TTCT-CCACAGGAGTCAGGTGNNNN
	chr13	49874617	49874641	chr13:49874617-49874641	20	+		ATCCCCATAGGAGTCAGAGAGAAA	6						MouseMakassar.bam	MouseMakassar	MouseMakassar	MouseMakassar_MouseMakassar_chr13:49874617-49874641_20	TTCTCCACAGGAGTCAGGTGNNNN	none
	chr13	93344588	93344612	chr13:93344588-93344612	20	-		TTTCTCACAGGAAACAGATGTGTT	6	TTCTC-ACAGGAAACAGATGTGTT					MouseMakassar.bam	MouseMakassar	MouseMakassar	MouseMakassar_MouseMakassar_chr13:93344588-93344612_20	TTCTCCACAGGAGTCAGGTGNNNN	TTCTCCACAGGAGTCAGGTGNNNN
	chr14	65407107	65407131	chr14:65407107-65407131	20	-		TCCCCCAGAGGAGTCAGGTGTCTA	3						MouseMakassar.bam	MouseMakassar	MouseMakassar	MouseMakassar_MouseMakassar_chr14:65407107-65407131_20	TTCTCCACAGGAGTCAGGTGNNNN	none
	chr14	70380682	70380706	chr14:70380682-70380706	20	+		GAGCACACAGGAGTCATGTGGATC	6						MouseMakassar.bam	MouseMakassar	MouseMakassar	MouseMakassar_MouseMakassar_chr14:70380682-70380706_20	TTCTCCACAGGAGTCAGGTGNNNN	none
	chr14	99507045	99507069	chr14:99507045-99507069	20	-		TATAGCACAGGACTCAGATGAGTG	6						MouseMakassar.bam	MouseMakassar	MouseMakassar	MouseMakassar_MouseMakassar_chr14:99507045-99507069_20	TTCTCCACAGGAGTCAGGTGNNNN	none
	chr15	4169020	4169044	chr15:4169020-4169044	20	+		CAACCCACAGGAGACAGGTAAGTA	6						MouseMakassar.bam	MouseMakassar	MouseMakassar	MouseMakassar_MouseMakassar_chr15:4169020-4169044_20	TTCTCCACAGGAGTCAGGTGNNNN	none
	chr16	34431635	34431659	chr16:34431635-34431659	20	-		ATCTCCAAAGGAGTCATAGGATAG	5						MouseMakassar.bam	MouseMakassar	MouseMakassar	MouseMakassar_MouseMakassar_chr16:34431635-34431659_20	TTCTCCACAGGAGTCAGGTGNNNN	none
	chr16	67678819	67678843	chr16:67678819-67678843	20	+		ATGTCCATAGAAGTCAGGGAGTTA	6						MouseMakassar.bam	MouseMakassar	MouseMakassar	MouseMakassar_MouseMakassar_chr16:67678819-67678843_20	TTCTCCACAGGAGTCAGGTGNNNN	none
	chr17	11806531	11806554	chr17:11806531-11806554	20	+				TTCTCCAAAG-AGTCAGGTGCAAT					MouseMakassar.bam	MouseMakassar	MouseMakassar	MouseMakassar_MouseMakassar_chr17:11806531-11806554_20	TTCTCCACAGGAGTCAGGTGNNNN	TTCTCCACAGGAGTCAGGTGNNNN
	chr17	49903788	49903812	chr17:49903788-49903812	20	+		CTCGTCCCAGGGGTCAGGTGTGTG	5	TCGTCC-CAGGGGTCAGGTGTGTG					MouseMakassar.bam	MouseMakassar	MouseMakassar	MouseMakassar_MouseMakassar_chr17:49903788-49903812_20	TTCTCCACAGGAGTCAGGTGNNNN	TTCTCCACAGGAGTCAGGTGNNNN
	chr18	45249708	45249732	chr18:45249708-45249732	20	+		CATCCCACAGGACTAAGGTGTACT	6	ATC-CCACAGGACTAAGGTGTACT					MouseMakassar.bam	MouseMakassar	MouseMakassar	MouseMakassar_MouseMakassar_chr18:45249708-45249732_20	TTCTCCACAGGAGTCAGGTGNNNN	TTCTCCACAGGAGTCAGGTGNNNN
	chr18	68657950	68657974	chr18:68657950-68657974	20	+		CTAGTCACAGGGGTCAGATGTGCC	6						MouseMakassar.bam	MouseMakassar	MouseMakassar	MouseMakassar_MouseMakassar_chr18:68657950-68657974_20	TTCTCCACAGGAGTCAGGTGNNNN	none
	chr19	50603503	50603527	chr19:50603503-50603527	20	+		ATGTCCATAGGAGTCAGAGGCACA	5						MouseMakassar.bam	MouseMakassar	MouseMakassar	MouseMakassar_MouseMakassar_chr19:50603503-50603527_20	TTCTCCACAGGAGTCAGGTGNNNN	none
	chr2	120492544	120492568	chr2:120492544-120492568	20	+		ACCCCCACAAAAGTCAGGTGCACT	5						MouseMakassar.bam	MouseMakassar	MouseMakassar	MouseMakassar_MouseMakassar_chr2:120492544-120492568_20	TTCTCCACAGGAGTCAGGTGNNNN	none
	chr2	51766020	51766044	chr2:51766020-51766044	20	-		ACTCCAACAGGAGTCAGGAGACAC	6	CACTCCAACAGGAGTCAGGAGACAC					MouseMakassar.bam	MouseMakassar	MouseMakassar	MouseMakassar_MouseMakassar_chr2:51766020-51766044_20	TTCTCCACAGGAGTCAGGTGNNNN	TTCTCCA-CAGGAGTCAGGTGNNNN
	chr2	66650322	66650345	chr2:66650322-66650345	20	-				TTCTCCAG-GGACTCAGGTGGTCC					MouseMakassar.bam	MouseMakassar	MouseMakassar	MouseMakassar_MouseMakassar_chr2:66650322-66650345_20	TTCTCCACAGGAGTCAGGTGNNNN	TTCTCCACAGGAGTCAGGTGNNNN
	chr2	70497701	70497725	chr2:70497701-70497725	20	+		TTCTCTACAGGAGTCAGAGAAGTT	4	TTCTCTACAGGAGTCAGA-GAAGT					MouseMakassar.bam	MouseMakassar	MouseMakassar	MouseMakassar_MouseMakassar_chr2:70497701-70497725_20	TTCTCCACAGGAGTCAGGTGNNNN	TTCTCCACAGGAGTCAGGTGNNNN
	chr2	97853274	97853298	chr2:97853274-97853298	20	-		TTGACCACAGGACTCAGGTAAGAG	4						MouseMakassar.bam	MouseMakassar	MouseMakassar	MouseMakassar_MouseMakassar_chr2:97853274-97853298_20	TTCTCCACAGGAGTCAGGTGNNNN	none
	chr3	16297670	16297694	chr3:16297670-16297694	20	-		ATCTCCATAGGAGTCAGAGAGGAA	5	ATCTCCATAGGAGTCAGA-GAGGA					MouseMakassar.bam	MouseMakassar	MouseMakassar	MouseMakassar_MouseMakassar_chr3:16297670-16297694_20	TTCTCCACAGGAGTCAGGTGNNNN	TTCTCCACAGGAGTCAGGTGNNNN
	chr3	64235117	64235141	chr3:64235117-64235141	20	-		CATGCGACAGGAGTCAGGTGGGGA	5	ATG-CGACAGGAGTCAGGTGGGGA					MouseMakassar.bam	MouseMakassar	MouseMakassar	MouseMakassar_MouseMakassar_chr3:64235117-64235141_20	TTCTCCACAGGAGTCAGGTGNNNN	TTCTCCACAGGAGTCAGGTGNNNN
	chr3	7686961	7686985	chr3:7686961-7686985	20	+		GAAAGCACAGGAGTCAGGTGAGAA	5						MouseMakassar.bam	MouseMakassar	MouseMakassar	MouseMakassar_MouseMakassar_chr3:7686961-7686985_20	TTCTCCACAGGAGTCAGGTGNNNN	none
	chr4	151551512	151551536	chr4:151551512-151551536	20	-		ACACCCACAGGAGTCAGGAAGTCA	6						MouseMakassar.bam	MouseMakassar	MouseMakassar	MouseMakassar_MouseMakassar_chr4:151551512-151551536_20	TTCTCCACAGGAGTCAGGTGNNNN	none
	chr4	155408871	155408895	chr4:155408871-155408895	20	+		TTATCCAGAGGAGTCAGATGTCAC	3						MouseMakassar.bam	MouseMakassar	MouseMakassar	MouseMakassar_MouseMakassar_chr4:155408871-155408895_20	TTCTCCACAGGAGTCAGGTGNNNN	none
	chr4	33327804	33327827	chr4:33327804-33327827	20	-				CTCTC-ACAGAAGCCAGGTGTGGT					MouseMakassar.bam	MouseMakassar	MouseMakassar	MouseMakassar_MouseMakassar_chr4:33327804-33327827_20	TTCTCCACAGGAGTCAGGTGNNNN	TTCTCCACAGGAGTCAGGTGNNNN
	chr5	26507549	26507573	chr5:26507549-26507573	20	-		CTATTCACAGGAGCCAGGTGTAAT	4						MouseMakassar.bam	MouseMakassar	MouseMakassar	MouseMakassar_MouseMakassar_chr5:26507549-26507573_20	TTCTCCACAGGAGTCAGGTGNNNN	none
	chr5	52742683	52742708	chr5:52742683-52742708	20	-				TTTTCCACAAGGAGTCATATGGAAT					MouseMakassar.bam	MouseMakassar	MouseMakassar	MouseMakassar_MouseMakassar_chr5:52742683-52742708_20	TTCTCCACAGGAGTCAGGTGNNNN	TTCTCCACA-GGAGTCAGGTGNNNN
	chr5	60527920	60527944	chr5:60527920-60527944	20	+		ATCTCCATAGGAGTCAGAGAGGAA	5	ATCTCCATAGGAGTCAGA-GAGGA					MouseMakassar.bam	MouseMakassar	MouseMakassar	MouseMakassar_MouseMakassar_chr5:60527920-60527944_20	TTCTCCACAGGAGTCAGGTGNNNN	TTCTCCACAGGAGTCAGGTGNNNN
	chr5	64341008	64341032	chr5:64341008-64341032	20	-		TAGCACACAGGAGTCAGGGGCAAG	5						MouseMakassar.bam	MouseMakassar	MouseMakassar	MouseMakassar_MouseMakassar_chr5:64341008-64341032_20	TTCTCCACAGGAGTCAGGTGNNNN	none
	chr6	31939350	31939373	chr6:31939350-31939373	20	-				TTCTCCACAG-AGTCAGATAGAGA					MouseMakassar.bam	MouseMakassar	MouseMakassar	MouseMakassar_MouseMakassar_chr6:31939350-31939373_20	TTCTCCACAGGAGTCAGGTGNNNN	TTCTCCACAGGAGTCAGGTGNNNN
	chr6	84303224	84303248	chr6:84303224-84303248	20	-		CTAAACACAGGAGCCAGGTGAGTG	5						MouseMakassar.bam	MouseMakassar	MouseMakassar	MouseMakassar_MouseMakassar_chr6:84303224-84303248_20	TTCTCCACAGGAGTCAGGTGNNNN	none
	chr7	115412382	115412406	chr7:115412382-115412406	20	-		TAATCCACAGAAGACAAGTGGGGA	5						MouseMakassar.bam	MouseMakassar	MouseMakassar	MouseMakassar_MouseMakassar_chr7:115412382-115412406_20	TTCTCCACAGGAGTCAGGTGNNNN	none
	chr7	131985565	131985589	chr7:131985565-131985589	20	+		GACTCCACAGGACTTAGGTCAGCC	5						MouseMakassar.bam	MouseMakassar	MouseMakassar	MouseMakassar_MouseMakassar_chr7:131985565-131985589_20	TTCTCCACAGGAGTCAGGTGNNNN	none
	chr7	17096833	17096856	chr7:17096833-17096856	20	+				TTCCCCACAC-AGTCAGGTGCACA					MouseMakassar.bam	MouseMakassar	MouseMakassar	MouseMakassar_MouseMakassar_chr7:17096833-17096856_20	TTCTCCACAGGAGTCAGGTGNNNN	TTCTCCACAGGAGTCAGGTGNNNN
	chr8	113807584	113807609	chr8:113807584-113807609	20	-				CTATCCACAAGGAATCAGGTGGTGT					MouseMakassar.bam	MouseMakassar	MouseMakassar	MouseMakassar_MouseMakassar_chr8:113807584-113807609_20	TTCTCCACAGGAGTCAGGTGNNNN	TTCTCCACA-GGAGTCAGGTGNNNN
	chr8	23530579	23530603	chr8:23530579-23530603	20	-		CTTTTCACAGGAGTCACCTGGACC	5	TTTTC-ACAGGAGTCACCTGGACC					MouseMakassar.bam	MouseMakassar	MouseMakassar	MouseMakassar_MouseMakassar_chr8:23530579-23530603_20	TTCTCCACAGGAGTCAGGTGNNNN	TTCTCCACAGGAGTCAGGTGNNNN
	chr9	123829682	123829706	chr9:123829682-123829706	20	+		TCCTCCACAGAGCTCAAGTGGGCC	5						MouseMakassar.bam	MouseMakassar	MouseMakassar	MouseMakassar_MouseMakassar_chr9:123829682-123829706_20	TTCTCCACAGGAGTCAGGTGNNNN	none
	chrX	104732982	104733006	chrX:104732982-104733006	20	+		CTCTCCACAGGAGTGGGTGGGTAG	5	CTCTCCACAGGAGTG-GGTGGGTA					MouseMakassar.bam	MouseMakassar	MouseMakassar	MouseMakassar_MouseMakassar_chrX:104732982-104733006_20	TTCTCCACAGGAGTCAGGTGNNNN	TTCTCCACAGGAGTCAGGTGNNNN
	chrX	66807592	66807616	chrX:66807592-66807616	20	-		TCAGCCACAGGAGTCAGTAGCTTC	5	TTCAGCCACAGGAGTCAGTAGCTTC					MouseMakassar.bam	MouseMakassar	MouseMakassar	MouseMakassar_MouseMakassar_chrX:66807592-66807616_20	TTCTCCACAGGAGTCAGGTGNNNN	TTCT-CCACAGGAGTCAGGTGNNNN
	chr10	127919266	127919290	chr10:127919266-127919290	18	+		GAGTTCACAGGAGGCAGGTGTGAA	5						MouseMakassar.bam	MouseMakassar	MouseMakassar	MouseMakassar_MouseMakassar_chr10:127919266-127919290_18	TTCTCCACAGGAGTCAGGTGNNNN	none
	chr11	113521024	113521048	chr11:113521024-113521048	18	-		CCTTCCACAGGGGCCAAGTGGCGT	6						MouseMakassar.bam	MouseMakassar	MouseMakassar	MouseMakassar_MouseMakassar_chr11:113521024-113521048_18	TTCTCCACAGGAGTCAGGTGNNNN	none
	chr11	119407662	119407685	chr11:119407662-119407685	18	+				CTCACCACAGGAG-CAGATGCACA					MouseMakassar.bam	MouseMakassar	MouseMakassar	MouseMakassar_MouseMakassar_chr11:119407662-119407685_18	TTCTCCACAGGAGTCAGGTGNNNN	TTCTCCACAGGAGTCAGGTGNNNN
	chr11	47978584	47978608	chr11:47978584-47978608	18	+		TCCTGCACAAGAGTCAGGGGGTAT	4						MouseMakassar.bam	MouseMakassar	MouseMakassar	MouseMakassar_MouseMakassar_chr11:47978584-47978608_18	TTCTCCACAGGAGTCAGGTGNNNN	none
	chr11	6353744	6353768	chr11:6353744-6353768	18	+		ATGTCCACAGGATTCACATGGGAC	5						MouseMakassar.bam	MouseMakassar	MouseMakassar	MouseMakassar_MouseMakassar_chr11:6353744-6353768_18	TTCTCCACAGGAGTCAGGTGNNNN	none
	chr11	93123922	93123945	chr11:93123922-93123945	18	+				TGTCCCACAGGA-TCAGGTGTGGA					MouseMakassar.bam	MouseMakassar	MouseMakassar	MouseMakassar_MouseMakassar_chr11:93123922-93123945_18	TTCTCCACAGGAGTCAGGTGNNNN	TTCTCCACAGGAGTCAGGTGNNNN
	chr12	110625074	110625097	chr12:110625074-110625097	18	-				AGCTACACAG-AGTCAGGTGTGGG					MouseMakassar.bam	MouseMakassar	MouseMakassar	MouseMakassar_MouseMakassar_chr12:110625074-110625097_18	TTCTCCACAGGAGTCAGGTGNNNN	TTCTCCACAGGAGTCAGGTGNNNN
	chr12	42088769	42088793	chr12:42088769-42088793	18	-		GGTTCCACGGGAGTCAGCTTGGTT	6						MouseMakassar.bam	MouseMakassar	MouseMakassar	MouseMakassar_MouseMakassar_chr12:42088769-42088793_18	TTCTCCACAGGAGTCAGGTGNNNN	none
	chr12	50128244	50128267	chr12:50128244-50128267	18	+				TTGACCACAGGAG-CAGGTGAGAG					MouseMakassar.bam	MouseMakassar	MouseMakassar	MouseMakassar_MouseMakassar_chr12:50128244-50128267_18	TTCTCCACAGGAGTCAGGTGNNNN	TTCTCCACAGGAGTCAGGTGNNNN
	chr12	62014218	62014242	chr12:62014218-62014242	18	+		TCAACCACAGGAGTCAGTAGCTTC	5	TTCAACCACAGGAGTCAGTAGCTTC					MouseMakassar.bam	MouseMakassar	MouseMakassar	MouseMakassar_MouseMakassar_chr12:62014218-62014242_18	TTCTCCACAGGAGTCAGGTGNNNN	TTCT-CCACAGGAGTCAGGTGNNNN
	chr13	11792675	11792698	chr13:11792675-11792698	18	+				GTGTCCACAGGAA-CAGGTGTGAA					MouseMakassar.bam	MouseMakassar	MouseMakassar	MouseMakassar_MouseMakassar_chr13:11792675-11792698_18	TTCTCCACAGGAGTCAGGTGNNNN	TTCTCCACAGGAGTCAGGTGNNNN
	chr13	46595840	46595864	chr13:46595840-46595864	18	-		AAAGCCACAGGAGTCAGAAGTGGT	6						MouseMakassar.bam	MouseMakassar	MouseMakassar	MouseMakassar_MouseMakassar_chr13:46595840-46595864_18	TTCTCCACAGGAGTCAGGTGNNNN	none
	chr13	89562746	89562769	chr13:89562746-89562769	18	-				TTTTACACAGGAG-CAGGTGCACA					MouseMakassar.bam	MouseMakassar	MouseMakassar	MouseMakassar_MouseMakassar_chr13:89562746-89562769_18	TTCTCCACAGGAGTCAGGTGNNNN	TTCTCCACAGGAGTCAGGTGNNNN
	chr14	46165675	46165699	chr14:46165675-46165699	18	+		GTATCCCCAGAAGTCAGATAAGAG	6						MouseMakassar.bam	MouseMakassar	MouseMakassar	MouseMakassar_MouseMakassar_chr14:46165675-46165699_18	TTCTCCACAGGAGTCAGGTGNNNN	none
	chr14	57087397	57087421	chr14:57087397-57087421	18	+		ATATCCACAGCAGTCAGGACACTG	5						MouseMakassar.bam	MouseMakassar	MouseMakassar	MouseMakassar_MouseMakassar_chr14:57087397-57087421_18	TTCTCCACAGGAGTCAGGTGNNNN	none
	chr14	78435314	78435339	chr14:78435314-78435339	18	-				TTCTCCGCAGAGAGTCAGGGTGTTC					MouseMakassar.bam	MouseMakassar	MouseMakassar	MouseMakassar_MouseMakassar_chr14:78435314-78435339_18	TTCTCCACAGGAGTCAGGTGNNNN	TTCTCCACAG-GAGTCAGGTGNNNN
	chr15	100761505	100761529	chr15:100761505-100761529	18	+		ACTTTCCCAAGAGTCAGGTGCAGC	6	CTTTCC-CAAGAGTCAGGTGCAGC					MouseMakassar.bam	MouseMakassar	MouseMakassar	MouseMakassar_MouseMakassar_chr15:100761505-100761529_18	TTCTCCACAGGAGTCAGGTGNNNN	TTCTCCACAGGAGTCAGGTGNNNN
	chr15	12311839	12311863	chr15:12311839-12311863	18	+		GTCATCACAGAAGTCAGGTGGTTG	4						MouseMakassar.bam	MouseMakassar	MouseMakassar	MouseMakassar_MouseMakassar_chr15:12311839-12311863_18	TTCTCCACAGGAGTCAGGTGNNNN	none
	chr16	29026757	29026781	chr16:29026757-29026781	18	-		GCTCCCACAGAAGGCAGGTGGGCC	6	CTC-CCACAGAAGGCAGGTGGGCC					MouseMakassar.bam	MouseMakassar	MouseMakassar	MouseMakassar_MouseMakassar_chr16:29026757-29026781_18	TTCTCCACAGGAGTCAGGTGNNNN	TTCTCCACAGGAGTCAGGTGNNNN
	chr16	30591858	30591882	chr16:30591858-30591882	18	+		CCTTTCACAAGAGTCAGGTAAGAA	6						MouseMakassar.bam	MouseMakassar	MouseMakassar	MouseMakassar_MouseMakassar_chr16:30591858-30591882_18	TTCTCCACAGGAGTCAGGTGNNNN	none
	chr16	42206605	42206629	chr16:42206605-42206629	18	-		CGATTCACAGGAGTCAGAGGTGTT	6						MouseMakassar.bam	MouseMakassar	MouseMakassar	MouseMakassar_MouseMakassar_chr16:42206605-42206629_18	TTCTCCACAGGAGTCAGGTGNNNN	none
	chr16	75116732	75116756	chr16:75116732-75116756	18	-		TACTCCACATGAGTCATGTGACCC	3						MouseMakassar.bam	MouseMakassar	MouseMakassar	MouseMakassar_MouseMakassar_chr16:75116732-75116756_18	TTCTCCACAGGAGTCAGGTGNNNN	none
	chr16	94600558	94600582	chr16:94600558-94600582	18	+		AACACCAGAGGAGTTAGGTGTGTG	5						MouseMakassar.bam	MouseMakassar	MouseMakassar	MouseMakassar_MouseMakassar_chr16:94600558-94600582_18	TTCTCCACAGGAGTCAGGTGNNNN	none
	chr17	56392949	56392973	chr17:56392949-56392973	18	-		ATCCCCACCGGAGTCAGGTACCAG	4						MouseMakassar.bam	MouseMakassar	MouseMakassar	MouseMakassar_MouseMakassar_chr17:56392949-56392973_18	TTCTCCACAGGAGTCAGGTGNNNN	none
	chr17	84228323	84228347	chr17:84228323-84228347	18	+		CTCTCCACTGGAGTCTGGTGGGTT	3						MouseMakassar.bam	MouseMakassar	MouseMakassar	MouseMakassar_MouseMakassar_chr17:84228323-84228347_18	TTCTCCACAGGAGTCAGGTGNNNN	none
	chr18	10556826	10556850	chr18:10556826-10556850	18	-		GCCTCCAAAGGAATCAGGTACATG	5						MouseMakassar.bam	MouseMakassar	MouseMakassar	MouseMakassar_MouseMakassar_chr18:10556826-10556850_18	TTCTCCACAGGAGTCAGGTGNNNN	none
	chr19	42777666	42777690	chr19:42777666-42777690	18	-		TTCTCCCTAAGAGTCAGTGAGCCA	6	TTCTCCCTAAGAGTCAG-TGAGCC					MouseMakassar.bam	MouseMakassar	MouseMakassar	MouseMakassar_MouseMakassar_chr19:42777666-42777690_18	TTCTCCACAGGAGTCAGGTGNNNN	TTCTCCACAGGAGTCAGGTGNNNN
	chr19	47376172	47376196	chr19:47376172-47376196	18	+		CCCTCCACAGGGGTCAGGGGTCAG	4						MouseMakassar.bam	MouseMakassar	MouseMakassar	MouseMakassar_MouseMakassar_chr19:47376172-47376196_18	TTCTCCACAGGAGTCAGGTGNNNN	none
	chr19	56302884	56302908	chr19:56302884-56302908	18	+		ACTTCCACAGGAGTCAGGAAGGCC	5	TACTTCCACAGGAGTCAGGAAGGCC					MouseMakassar.bam	MouseMakassar	MouseMakassar	MouseMakassar_MouseMakassar_chr19:56302884-56302908_18	TTCTCCACAGGAGTCAGGTGNNNN	TTCT-CCACAGGAGTCAGGTGNNNN
	chr19	5740803	5740827	chr19:5740803-5740827	18	-		CTCTCCAGGGGAATCAGGGGGTGG	5						MouseMakassar.bam	MouseMakassar	MouseMakassar	MouseMakassar_MouseMakassar_chr19:5740803-5740827_18	TTCTCCACAGGAGTCAGGTGNNNN	none
	chr1	119938103	119938127	chr1:119938103-119938127	18	+		CGATCCGCAGGAGTCAGGAGAAAG	5						MouseMakassar.bam	MouseMakassar	MouseMakassar	MouseMakassar_MouseMakassar_chr1:119938103-119938127_18	TTCTCCACAGGAGTCAGGTGNNNN	none
	chr1	16421788	16421811	chr1:16421788-16421811	18	+				GTCTC-ACAGGAGACAGGTATATC					MouseMakassar.bam	MouseMakassar	MouseMakassar	MouseMakassar_MouseMakassar_chr1:16421788-16421811_18	TTCTCCACAGGAGTCAGGTGNNNN	TTCTCCACAGGAGTCAGGTGNNNN
	chr2	141362471	141362495	chr2:141362471-141362495	18	-		TGAGCCACAGGAGACAGGATGTGT	6						MouseMakassar.bam	MouseMakassar	MouseMakassar	MouseMakassar_MouseMakassar_chr2:141362471-141362495_18	TTCTCCACAGGAGTCAGGTGNNNN	none
	chr2	17775755	17775779	chr2:17775755-17775779	18	-		GTATCCACAGGAGTGAGGTCAGCC	4						MouseMakassar.bam	MouseMakassar	MouseMakassar	MouseMakassar_MouseMakassar_chr2:17775755-17775779_18	TTCTCCACAGGAGTCAGGTGNNNN	none
	chr2	26194912	26194936	chr2:26194912-26194936	18	+		CTCTCCAGAGAAGTTAGGTATGGG	5						MouseMakassar.bam	MouseMakassar	MouseMakassar	MouseMakassar_MouseMakassar_chr2:26194912-26194936_18	TTCTCCACAGGAGTCAGGTGNNNN	none
	chr2	34531879	34531903	chr2:34531879-34531903	18	-		TTCTCCTCAGAAGTCAGTATGTCC	5	TTCTCCTCAGAAGTCAGTATGTCCT					MouseMakassar.bam	MouseMakassar	MouseMakassar	MouseMakassar_MouseMakassar_chr2:34531879-34531903_18	TTCTCCACAGGAGTCAGGTGNNNN	TTCTCCACAGGAGTCAGG-TGNNNN
	chr3	69488779	69488803	chr3:69488779-69488803	18	+		GTGCCCACAGAAGCCAGATGGGGT	6						MouseMakassar.bam	MouseMakassar	MouseMakassar	MouseMakassar_MouseMakassar_chr3:69488779-69488803_18	TTCTCCACAGGAGTCAGGTGNNNN	none
	chr4	148015796	148015820	chr4:148015796-148015820	18	-		TTCTCCGCAGCAGACGGGTGGACT	4						MouseMakassar.bam	MouseMakassar	MouseMakassar	MouseMakassar_MouseMakassar_chr4:148015796-148015820_18	TTCTCCACAGGAGTCAGGTGNNNN	none
	chr5	143764745	143764769	chr5:143764745-143764769	18	+		TTGACCACAGGAGTCAGAGGTTCT	4						MouseMakassar.bam	MouseMakassar	MouseMakassar	MouseMakassar_MouseMakassar_chr5:143764745-143764769_18	TTCTCCACAGGAGTCAGGTGNNNN	none
	chr5	148705689	148705713	chr5:148705689-148705713	18	+		TTCTTCAGAGGAGTCAAGTGTGCT	3						MouseMakassar.bam	MouseMakassar	MouseMakassar	MouseMakassar_MouseMakassar_chr5:148705689-148705713_18	TTCTCCACAGGAGTCAGGTGNNNN	none
	chr5	99329756	99329780	chr5:99329756-99329780	18	-		GTCTCCACAGGGGTGGTGGGGTGC	6						MouseMakassar.bam	MouseMakassar	MouseMakassar	MouseMakassar_MouseMakassar_chr5:99329756-99329780_18	TTCTCCACAGGAGTCAGGTGNNNN	none
	chr6	12016903	12016927	chr6:12016903-12016927	18	-		TGTGCCACAGGAAACAGGTGTGAT	5						MouseMakassar.bam	MouseMakassar	MouseMakassar	MouseMakassar_MouseMakassar_chr6:12016903-12016927_18	TTCTCCACAGGAGTCAGGTGNNNN	none
	chr6	121689514	121689538	chr6:121689514-121689538	18	+		ATCTCCATAGGAGTCAGAGAGGAA	5	ATCTCCATAGGAGTCAGA-GAGGA					MouseMakassar.bam	MouseMakassar	MouseMakassar	MouseMakassar_MouseMakassar_chr6:121689514-121689538_18	TTCTCCACAGGAGTCAGGTGNNNN	TTCTCCACAGGAGTCAGGTGNNNN
	chr6	135262852	135262876	chr6:135262852-135262876	18	-		AACCCCACAGTAGCCAGGTGTGGT	5						MouseMakassar.bam	MouseMakassar	MouseMakassar	MouseMakassar_MouseMakassar_chr6:135262852-135262876_18	TTCTCCACAGGAGTCAGGTGNNNN	none
	chr6	143481058	143481082	chr6:143481058-143481082	18	-		TAGTCCACAGGAGTCAGAGAGGGC	5	TAGTCCACAGGAGTCAGA-GAGGG					MouseMakassar.bam	MouseMakassar	MouseMakassar	MouseMakassar_MouseMakassar_chr6:143481058-143481082_18	TTCTCCACAGGAGTCAGGTGNNNN	TTCTCCACAGGAGTCAGGTGNNNN
	chr6	75816768	75816791	chr6:75816768-75816791	18	-				ACCTCCAGAGGA-TCAGGTGGCTC					MouseMakassar.bam	MouseMakassar	MouseMakassar	MouseMakassar_MouseMakassar_chr6:75816768-75816791_18	TTCTCCACAGGAGTCAGGTGNNNN	TTCTCCACAGGAGTCAGGTGNNNN
	chr7	130531367	130531391	chr7:130531367-130531391	18	-		TCTCCCACAGGAGACAGGTGTTGA	4	ATCTCCCACAGGAGACAGGTGTTGA					MouseMakassar.bam	MouseMakassar	MouseMakassar	MouseMakassar_MouseMakassar_chr7:130531367-130531391_18	TTCTCCACAGGAGTCAGGTGNNNN	TTCTCC-ACAGGAGTCAGGTGNNNN
	chr7	141072521	141072545	chr7:141072521-141072545	18	-		GACTCCACAGAAACCAGGTGGAAA	5						MouseMakassar.bam	MouseMakassar	MouseMakassar	MouseMakassar_MouseMakassar_chr7:141072521-141072545_18	TTCTCCACAGGAGTCAGGTGNNNN	none
	chr7	25711772	25711796	chr7:25711772-25711796	18	+		ATCCCCACAGGAGCAGGTTGCTTC	6	ATCCCCACAGGAG-CAGGTTGCTT					MouseMakassar.bam	MouseMakassar	MouseMakassar	MouseMakassar_MouseMakassar_chr7:25711772-25711796_18	TTCTCCACAGGAGTCAGGTGNNNN	TTCTCCACAGGAGTCAGGTGNNNN
	chr7	28562784	28562808	chr7:28562784-28562808	18	+		GCCTCAACAGGGGTCAGGGAGCCA	6						MouseMakassar.bam	MouseMakassar	MouseMakassar	MouseMakassar_MouseMakassar_chr7:28562784-28562808_18	TTCTCCACAGGAGTCAGGTGNNNN	none
	chr7	48395223	48395247	chr7:48395223-48395247	18	-		TAATCCACAGGACTCAGGAATGTT	5						MouseMakassar.bam	MouseMakassar	MouseMakassar	MouseMakassar_MouseMakassar_chr7:48395223-48395247_18	TTCTCCACAGGAGTCAGGTGNNNN	none
	chr8	32617341	32617364	chr8:32617341-32617364	18	-				ATCTCTACAGGATT-AGGTGCGTC					MouseMakassar.bam	MouseMakassar	MouseMakassar	MouseMakassar_MouseMakassar_chr8:32617341-32617364_18	TTCTCCACAGGAGTCAGGTGNNNN	TTCTCCACAGGAGTCAGGTGNNNN
	chr8	99264940	99264964	chr8:99264940-99264964	18	+		CTCTCCACAGGACTCAAGGAGCTA	5	CTCTCCACAGGACTCAAG-GAGCT					MouseMakassar.bam	MouseMakassar	MouseMakassar	MouseMakassar_MouseMakassar_chr8:99264940-99264964_18	TTCTCCACAGGAGTCAGGTGNNNN	TTCTCCACAGGAGTCAGGTGNNNN
	chr9	109869884	109869908	chr9:109869884-109869908	18	+		TTAGCCACAGAAGTCAGGAGAGGG	4						MouseMakassar.bam	MouseMakassar	MouseMakassar	MouseMakassar_MouseMakassar_chr9:109869884-109869908_18	TTCTCCACAGGAGTCAGGTGNNNN	none
	chr9	18746045	18746069	chr9:18746045-18746069	18	+		CTATCCATTGGAATCAGGTGGGTT	5						MouseMakassar.bam	MouseMakassar	MouseMakassar	MouseMakassar_MouseMakassar_chr9:18746045-18746069_18	TTCTCCACAGGAGTCAGGTGNNNN	none
	chr9	19027513	19027537	chr9:19027513-19027537	18	+		ATCTCCATAGGAGTCAGAGAGGAA	5	ATCTCCATAGGAGTCAGA-GAGGA					MouseMakassar.bam	MouseMakassar	MouseMakassar	MouseMakassar_MouseMakassar_chr9:19027513-19027537_18	TTCTCCACAGGAGTCAGGTGNNNN	TTCTCCACAGGAGTCAGGTGNNNN
	chr9	27540180	27540204	chr9:27540180-27540204	18	+		GTCTCTGCAGGAATCAGGTTTGTT	5						MouseMakassar.bam	MouseMakassar	MouseMakassar	MouseMakassar_MouseMakassar_chr9:27540180-27540204_18	TTCTCCACAGGAGTCAGGTGNNNN	none
	chr9	44135420	44135444	chr9:44135420-44135444	18	+		TGGTCCACTAGAGTCAGGTGGAGA	4						MouseMakassar.bam	MouseMakassar	MouseMakassar	MouseMakassar_MouseMakassar_chr9:44135420-44135444_18	TTCTCCACAGGAGTCAGGTGNNNN	none
	chrX	22804216	22804240	chrX:22804216-22804240	18	+		GTCTCCTCAGAAGCCAGATGGTGT	5						MouseMakassar.bam	MouseMakassar	MouseMakassar	MouseMakassar_MouseMakassar_chrX:22804216-22804240_18	TTCTCCACAGGAGTCAGGTGNNNN	none
	chrX	68227446	68227470	chrX:68227446-68227470	18	-		TACTCCACAGAAGTCAGGAGCCTA	3						MouseMakassar.bam	MouseMakassar	MouseMakassar	MouseMakassar_MouseMakassar_chrX:68227446-68227470_18	TTCTCCACAGGAGTCAGGTGNNNN	none
	chr10	3536894	3536918	chr10:3536894-3536918	16	-		TTCCCCATAGGAGAAAGGTGAGAT	4						MouseMakassar.bam	MouseMakassar	MouseMakassar	MouseMakassar_MouseMakassar_chr10:3536894-3536918_16	TTCTCCACAGGAGTCAGGTGNNNN	none
	chr11	18170266	18170289	chr11:18170266-18170289	16	-				GTCTCC-CAGGAGTCAGTGGGGAT					MouseMakassar.bam	MouseMakassar	MouseMakassar	MouseMakassar_MouseMakassar_chr11:18170266-18170289_16	TTCTCCACAGGAGTCAGGTGNNNN	TTCTCCACAGGAGTCAGGTGNNNN
	chr11	36467548	36467572	chr11:36467548-36467572	16	+		ATCCACACAAGAGTCAGGAGGCTT	5						MouseMakassar.bam	MouseMakassar	MouseMakassar	MouseMakassar_MouseMakassar_chr11:36467548-36467572_16	TTCTCCACAGGAGTCAGGTGNNNN	none
	chr11	88991211	88991235	chr11:88991211-88991235	16	+		CTCTCCTCAGGAGTTAGTGGGGTT	5	CTCTCCTCAGGAGTTAG-TGGGGT					MouseMakassar.bam	MouseMakassar	MouseMakassar	MouseMakassar_MouseMakassar_chr11:88991211-88991235_16	TTCTCCACAGGAGTCAGGTGNNNN	TTCTCCACAGGAGTCAGGTGNNNN
	chr11	92685558	92685583	chr11:92685558-92685583	16	-				TTCTCCACAGGGAGAAAGGTGAGAT					MouseMakassar.bam	MouseMakassar	MouseMakassar	MouseMakassar_MouseMakassar_chr11:92685558-92685583_16	TTCTCCACAGGAGTCAGGTGNNNN	TTCTCCACAGG-AGTCAGGTGNNNN
	chr11	94239786	94239810	chr11:94239786-94239810	16	-		GACTCCACAGAAGTCAGAGGCGGA	5						MouseMakassar.bam	MouseMakassar	MouseMakassar	MouseMakassar_MouseMakassar_chr11:94239786-94239810_16	TTCTCCACAGGAGTCAGGTGNNNN	none
	chr12	15972925	15972949	chr12:15972925-15972949	16	-		AACACCACAGGATTCATGTGTGCC	5						MouseMakassar.bam	MouseMakassar	MouseMakassar	MouseMakassar_MouseMakassar_chr12:15972925-15972949_16	TTCTCCACAGGAGTCAGGTGNNNN	none
	chr12	47168151	47168175	chr12:47168151-47168175	16	+		TTCCCCACAGGACTCAGGGTCACC	4	TTCCCCACAGGACTCAGG-GTCAC					MouseMakassar.bam	MouseMakassar	MouseMakassar	MouseMakassar_MouseMakassar_chr12:47168151-47168175_16	TTCTCCACAGGAGTCAGGTGNNNN	TTCTCCACAGGAGTCAGGTGNNNN
	chr12	84765746	84765770	chr12:84765746-84765770	16	-		TTAAGCACAGGAGTCACATGTGCG	5						MouseMakassar.bam	MouseMakassar	MouseMakassar	MouseMakassar_MouseMakassar_chr12:84765746-84765770_16	TTCTCCACAGGAGTCAGGTGNNNN	none
	chr12	91752308	91752332	chr12:91752308-91752332	16	+		AGCTCCACAGGAGTGCTGTGATCA	5						MouseMakassar.bam	MouseMakassar	MouseMakassar	MouseMakassar_MouseMakassar_chr12:91752308-91752332_16	TTCTCCACAGGAGTCAGGTGNNNN	none
	chr13	52289067	52289090	chr13:52289067-52289090	16	+				ATGTCCACAG-ACTCAGGTGTAAG					MouseMakassar.bam	MouseMakassar	MouseMakassar	MouseMakassar_MouseMakassar_chr13:52289067-52289090_16	TTCTCCACAGGAGTCAGGTGNNNN	TTCTCCACAGGAGTCAGGTGNNNN
	chr13	52446628	52446653	chr13:52446628-52446653	16	-				TTCTCTCAGAGAAGTCAGATGTGAG					MouseMakassar.bam	MouseMakassar	MouseMakassar	MouseMakassar_MouseMakassar_chr13:52446628-52446653_16	TTCTCCACAGGAGTCAGGTGNNNN	TTCTC-CACAGGAGTCAGGTGNNNN
	chr13	54739505	54739529	chr13:54739505-54739529	16	+		TTCTCCTGAGGAGACAGCCTCTTT	6	GTCTCCTCAGGAGA-AGGTGGGTC					MouseMakassar.bam	MouseMakassar	MouseMakassar	MouseMakassar_MouseMakassar_chr13:54739505-54739529_16	TTCTCCACAGGAGTCAGGTGNNNN	TTCTCCACAGGAGTCAGGTGNNNN
	chr13	75195418	75195442	chr13:75195418-75195442	16	+		CTGATCCCAGGACTCAGGTGAGAG	6	TGATCC-CAGGACTCAGGTGAGAG					MouseMakassar.bam	MouseMakassar	MouseMakassar	MouseMakassar_MouseMakassar_chr13:75195418-75195442_16	TTCTCCACAGGAGTCAGGTGNNNN	TTCTCCACAGGAGTCAGGTGNNNN
	chr13	79543582	79543606	chr13:79543582-79543606	16	-		TTCTCCATAGGAGACAGATCAGCT	4						MouseMakassar.bam	MouseMakassar	MouseMakassar	MouseMakassar_MouseMakassar_chr13:79543582-79543606_16	TTCTCCACAGGAGTCAGGTGNNNN	none
	chr13	88892778	88892802	chr13:88892778-88892802	16	-		TTATGCACAGGCATCAGGTGGGTT	4						MouseMakassar.bam	MouseMakassar	MouseMakassar	MouseMakassar_MouseMakassar_chr13:88892778-88892802_16	TTCTCCACAGGAGTCAGGTGNNNN	none
	chr14	78367329	78367353	chr14:78367329-78367353	16	-		ATCCCCACAGCAGTCAGGGCACAC	5	ATCCCCACAGCAGTCAGG-GCACA					MouseMakassar.bam	MouseMakassar	MouseMakassar	MouseMakassar_MouseMakassar_chr14:78367329-78367353_16	TTCTCCACAGGAGTCAGGTGNNNN	TTCTCCACAGGAGTCAGGTGNNNN
	chr15	12917537	12917561	chr15:12917537-12917561	16	+		TTCTTCATAGCAGTCAGGGAGTTA	5	TTCTTCATAGCAGTCAGG-GAGTT					MouseMakassar.bam	MouseMakassar	MouseMakassar	MouseMakassar_MouseMakassar_chr15:12917537-12917561_16	TTCTCCACAGGAGTCAGGTGNNNN	TTCTCCACAGGAGTCAGGTGNNNN
	chr15	8068284	8068308	chr15:8068284-8068308	16	+		CTGGATACAGGAGTCAGATGTGAC	6						MouseMakassar.bam	MouseMakassar	MouseMakassar	MouseMakassar_MouseMakassar_chr15:8068284-8068308_16	TTCTCCACAGGAGTCAGGTGNNNN	none
	chr16	71257892	71257915	chr16:71257892-71257915	16	-				GTCTCTACAGGA-TCAGGTGCATC					MouseMakassar.bam	MouseMakassar	MouseMakassar	MouseMakassar_MouseMakassar_chr16:71257892-71257915_16	TTCTCCACAGGAGTCAGGTGNNNN	TTCTCCACAGGAGTCAGGTGNNNN
	chr16	94068581	94068605	chr16:94068581-94068605	16	-		ACCTCCCCAGGAATCAGGCACACT	6						MouseMakassar.bam	MouseMakassar	MouseMakassar	MouseMakassar_MouseMakassar_chr16:94068581-94068605_16	TTCTCCACAGGAGTCAGGTGNNNN	none
	chr16	96563705	96563729	chr16:96563705-96563729	16	-		CCATCAACAGAAGTCAGCTGGGAT	6						MouseMakassar.bam	MouseMakassar	MouseMakassar	MouseMakassar_MouseMakassar_chr16:96563705-96563729_16	TTCTCCACAGGAGTCAGGTGNNNN	none
	chr17	12585058	12585082	chr17:12585058-12585082	16	-		CGGAGCACAGGAGTCAGGGGAGGG	6						MouseMakassar.bam	MouseMakassar	MouseMakassar	MouseMakassar_MouseMakassar_chr17:12585058-12585082_16	TTCTCCACAGGAGTCAGGTGNNNN	none
	chr17	24261955	24261979	chr17:24261955-24261979	16	+		AGTTCCAGAGGAGTCATATGTGAG	6						MouseMakassar.bam	MouseMakassar	MouseMakassar	MouseMakassar_MouseMakassar_chr17:24261955-24261979_16	TTCTCCACAGGAGTCAGGTGNNNN	none
	chr17	56148876	56148900	chr17:56148876-56148900	16	+		TCCACCGCAGGAGTCAGCTGTGGC	4						MouseMakassar.bam	MouseMakassar	MouseMakassar	MouseMakassar_MouseMakassar_chr17:56148876-56148900_16	TTCTCCACAGGAGTCAGGTGNNNN	none
	chr18	15303155	15303179	chr18:15303155-15303179	16	+		TTTCTCCCAGGAGTCAGTAGTTGC	6	TTCTCC-CAGGAGTCAGTAGTTGC					MouseMakassar.bam	MouseMakassar	MouseMakassar	MouseMakassar_MouseMakassar_chr18:15303155-15303179_16	TTCTCCACAGGAGTCAGGTGNNNN	TTCTCCACAGGAGTCAGGTGNNNN
	chr18	24044550	24044574	chr18:24044550-24044574	16	+		TTCTCCTCAGGAGTCAGCTTGGTC	3						MouseMakassar.bam	MouseMakassar	MouseMakassar	MouseMakassar_MouseMakassar_chr18:24044550-24044574_16	TTCTCCACAGGAGTCAGGTGNNNN	none
	chr18	29246185	29246209	chr18:29246185-29246209	16	-		TTCTCCACAGGAGTCAGTTTGACC	2						MouseMakassar.bam	MouseMakassar	MouseMakassar	MouseMakassar_MouseMakassar_chr18:29246185-29246209_16	TTCTCCACAGGAGTCAGGTGNNNN	none
	chr18	3224665	3224689	chr18:3224665-3224689	16	+		TTGTACACAGGAATCAGGGTGCCC	5	TTGTACACAGGAATCAGGGTGCCCT					MouseMakassar.bam	MouseMakassar	MouseMakassar	MouseMakassar_MouseMakassar_chr18:3224665-3224689_16	TTCTCCACAGGAGTCAGGTGNNNN	TTCTCCACAGGAGTCAGG-TGNNNN
	chr18	39217295	39217319	chr18:39217295-39217319	16	-		ATCTCAACAGGAGTCAAGAGGCCC	4						MouseMakassar.bam	MouseMakassar	MouseMakassar	MouseMakassar_MouseMakassar_chr18:39217295-39217319_16	TTCTCCACAGGAGTCAGGTGNNNN	none
	chr18	47120140	47120164	chr18:47120140-47120164	16	+		CACTACACAGGAGTCATGAGATAT	5						MouseMakassar.bam	MouseMakassar	MouseMakassar	MouseMakassar_MouseMakassar_chr18:47120140-47120164_16	TTCTCCACAGGAGTCAGGTGNNNN	none
	chr18	52654284	52654307	chr18:52654284-52654307	16	+				TTCTCCTCAGCAG-CAGATGGGTT					MouseMakassar.bam	MouseMakassar	MouseMakassar	MouseMakassar_MouseMakassar_chr18:52654284-52654307_16	TTCTCCACAGGAGTCAGGTGNNNN	TTCTCCACAGGAGTCAGGTGNNNN
	chr18	53357553	53357576	chr18:53357553-53357576	16	-				AACTCCACAGCAG-CAGGTGGAGT					MouseMakassar.bam	MouseMakassar	MouseMakassar	MouseMakassar_MouseMakassar_chr18:53357553-53357576_16	TTCTCCACAGGAGTCAGGTGNNNN	TTCTCCACAGGAGTCAGGTGNNNN
	chr18	60735843	60735867	chr18:60735843-60735867	16	+		TAGCTCCCAGGAGCCAGGTGAGCC	6	AGCTCC-CAGGAGCCAGGTGAGCC					MouseMakassar.bam	MouseMakassar	MouseMakassar	MouseMakassar_MouseMakassar_chr18:60735843-60735867_16	TTCTCCACAGGAGTCAGGTGNNNN	TTCTCCACAGGAGTCAGGTGNNNN
	chr19	45670042	45670066	chr19:45670042-45670066	16	+		AGAACCACAGGAGTCAGGAACACT	6						MouseMakassar.bam	MouseMakassar	MouseMakassar	MouseMakassar_MouseMakassar_chr19:45670042-45670066_16	TTCTCCACAGGAGTCAGGTGNNNN	none
	chr1	121702911	121702935	chr1:121702911-121702935	16	+		TGCTCTCCACAGGTCAGGTGGAGT	6						MouseMakassar.bam	MouseMakassar	MouseMakassar	MouseMakassar_MouseMakassar_chr1:121702911-121702935_16	TTCTCCACAGGAGTCAGGTGNNNN	none
	chr1	13526991	13527015	chr1:13526991-13527015	16	-		TTATCCGCAGGAGCCAGAGTGTGG	6	TTATCCGCAGGAGCCAGAGTGTGGA					MouseMakassar.bam	MouseMakassar	MouseMakassar	MouseMakassar_MouseMakassar_chr1:13526991-13527015_16	TTCTCCACAGGAGTCAGGTGNNNN	TTCTCCACAGGAGTCAG-GTGNNNN
	chr1	156226571	156226595	chr1:156226571-156226595	16	-		GCCTCCTCAGCAGTCAGGTGTGCA	4						MouseMakassar.bam	MouseMakassar	MouseMakassar	MouseMakassar_MouseMakassar_chr1:156226571-156226595_16	TTCTCCACAGGAGTCAGGTGNNNN	none
	chr1	17322166	17322190	chr1:17322166-17322190	16	-		CTCCTCACAGGAGTCAGAATGGCT	6						MouseMakassar.bam	MouseMakassar	MouseMakassar	MouseMakassar_MouseMakassar_chr1:17322166-17322190_16	TTCTCCACAGGAGTCAGGTGNNNN	none
	chr2	144890553	144890577	chr2:144890553-144890577	16	+		TTCTCCGCAGGAGTCAGCTTAATC	3						MouseMakassar.bam	MouseMakassar	MouseMakassar	MouseMakassar_MouseMakassar_chr2:144890553-144890577_16	TTCTCCACAGGAGTCAGGTGNNNN	none
	chr2	145482902	145482926	chr2:145482902-145482926	16	+		GAGTCCAGAGGAGTCAGTTAAAGG	6						MouseMakassar.bam	MouseMakassar	MouseMakassar	MouseMakassar_MouseMakassar_chr2:145482902-145482926_16	TTCTCCACAGGAGTCAGGTGNNNN	none
	chr2	168705934	168705958	chr2:168705934-168705958	16	+		CACACCACAGAAGGCAGGTGGGAA	5						MouseMakassar.bam	MouseMakassar	MouseMakassar	MouseMakassar_MouseMakassar_chr2:168705934-168705958_16	TTCTCCACAGGAGTCAGGTGNNNN	none
	chr2	179982290	179982314	chr2:179982290-179982314	16	+		TTCTTAACAGGAGTAAGGGGATTG	4						MouseMakassar.bam	MouseMakassar	MouseMakassar	MouseMakassar_MouseMakassar_chr2:179982290-179982314_16	TTCTCCACAGGAGTCAGGTGNNNN	none
	chr2	31806527	31806550	chr2:31806527-31806550	16	+				TGCCCCACAGAAG-CAGGTGGGCA					MouseMakassar.bam	MouseMakassar	MouseMakassar	MouseMakassar_MouseMakassar_chr2:31806527-31806550_16	TTCTCCACAGGAGTCAGGTGNNNN	TTCTCCACAGGAGTCAGGTGNNNN
	chr2	48004388	48004412	chr2:48004388-48004412	16	+		TTTTACACAGGACTCAGGATGGGT	5	TTTTACACAGGACTCAGGATGGGTT					MouseMakassar.bam	MouseMakassar	MouseMakassar	MouseMakassar_MouseMakassar_chr2:48004388-48004412_16	TTCTCCACAGGAGTCAGGTGNNNN	TTCTCCACAGGAGTCAGG-TGNNNN
	chr2	50443530	50443554	chr2:50443530-50443554	16	-		CGCAACACAGGAGTCAGTGGGGTT	6						MouseMakassar.bam	MouseMakassar	MouseMakassar	MouseMakassar_MouseMakassar_chr2:50443530-50443554_16	TTCTCCACAGGAGTCAGGTGNNNN	none
	chr2	51654723	51654747	chr2:51654723-51654747	16	+		CTCTCCACAGAAGATAGATGAGTG	5						MouseMakassar.bam	MouseMakassar	MouseMakassar	MouseMakassar_MouseMakassar_chr2:51654723-51654747_16	TTCTCCACAGGAGTCAGGTGNNNN	none
	chr2	88618372	88618396	chr2:88618372-88618396	16	-		CAATCCACAGAAGTCAGGAAGGTT	6						MouseMakassar.bam	MouseMakassar	MouseMakassar	MouseMakassar_MouseMakassar_chr2:88618372-88618396_16	TTCTCCACAGGAGTCAGGTGNNNN	none
	chr3	48233076	48233099	chr3:48233076-48233099	16	-				GACTCCA-AGGATTCAGGTGGAGC					MouseMakassar.bam	MouseMakassar	MouseMakassar	MouseMakassar_MouseMakassar_chr3:48233076-48233099_16	TTCTCCACAGGAGTCAGGTGNNNN	TTCTCCACAGGAGTCAGGTGNNNN
	chr3	53725158	53725182	chr3:53725158-53725182	16	+		CAGTACACAGGAGACAGGGGTGAG	6						MouseMakassar.bam	MouseMakassar	MouseMakassar	MouseMakassar_MouseMakassar_chr3:53725158-53725182_16	TTCTCCACAGGAGTCAGGTGNNNN	none
	chr3	96426320	96426343	chr3:96426320-96426343	16	+				TGCTCC-CAGGGGTCAGTTGGGTT					MouseMakassar.bam	MouseMakassar	MouseMakassar	MouseMakassar_MouseMakassar_chr3:96426320-96426343_16	TTCTCCACAGGAGTCAGGTGNNNN	TTCTCCACAGGAGTCAGGTGNNNN
	chr4	148514207	148514231	chr4:148514207-148514231	16	-		GTGTCCACAGGAGTAAGGGAAGTT	5	GTGTCCACAGGAGTAAGG-GAAGT					MouseMakassar.bam	MouseMakassar	MouseMakassar	MouseMakassar_MouseMakassar_chr4:148514207-148514231_16	TTCTCCACAGGAGTCAGGTGNNNN	TTCTCCACAGGAGTCAGGTGNNNN
	chr4	36713439	36713463	chr4:36713439-36713463	16	+		TTCCCCACAGGAGTCATGAACCAC	4						MouseMakassar.bam	MouseMakassar	MouseMakassar	MouseMakassar_MouseMakassar_chr4:36713439-36713463_16	TTCTCCACAGGAGTCAGGTGNNNN	none
	chr4	6349410	6349434	chr4:6349410-6349434	16	-		GGAACCACAGGAGTCAGGAAACGG	6						MouseMakassar.bam	MouseMakassar	MouseMakassar	MouseMakassar_MouseMakassar_chr4:6349410-6349434_16	TTCTCCACAGGAGTCAGGTGNNNN	none
	chr5	100757870	100757894	chr5:100757870-100757894	16	+		TTATTCACAGGAGCCAGGTGAAAG	3						MouseMakassar.bam	MouseMakassar	MouseMakassar	MouseMakassar_MouseMakassar_chr5:100757870-100757894_16	TTCTCCACAGGAGTCAGGTGNNNN	none
	chr5	135844173	135844197	chr5:135844173-135844197	16	-		TTGGGCACAGGAGTCATGTAGGTG	5						MouseMakassar.bam	MouseMakassar	MouseMakassar	MouseMakassar_MouseMakassar_chr5:135844173-135844197_16	TTCTCCACAGGAGTCAGGTGNNNN	none
	chr5	28234264	28234288	chr5:28234264-28234288	16	-		CTCTCCACTGGAGTCATGTTGACT	4						MouseMakassar.bam	MouseMakassar	MouseMakassar	MouseMakassar_MouseMakassar_chr5:28234264-28234288_16	TTCTCCACAGGAGTCAGGTGNNNN	none
	chr5	34802373	34802396	chr5:34802373-34802396	16	+				ATCCCCA-AGGAGTTAGGTGTGTG					MouseMakassar.bam	MouseMakassar	MouseMakassar	MouseMakassar_MouseMakassar_chr5:34802373-34802396_16	TTCTCCACAGGAGTCAGGTGNNNN	TTCTCCACAGGAGTCAGGTGNNNN
	chr5	83165415	83165439	chr5:83165415-83165439	16	-		TCAACCACAGGAGTCAGTAGTTTC	5	TTCAACCACAGGAGTCAGTAGTTTC					MouseMakassar.bam	MouseMakassar	MouseMakassar	MouseMakassar_MouseMakassar_chr5:83165415-83165439_16	TTCTCCACAGGAGTCAGGTGNNNN	TTCT-CCACAGGAGTCAGGTGNNNN
	chr5	97182624	97182648	chr5:97182624-97182648	16	-		ACCCCCACAGCAGTCAGTGGGATT	6						MouseMakassar.bam	MouseMakassar	MouseMakassar	MouseMakassar_MouseMakassar_chr5:97182624-97182648_16	TTCTCCACAGGAGTCAGGTGNNNN	none
	chr6	134402136	134402159	chr6:134402136-134402159	16	-				TGGACCACAG-AGTCAGGTGAGAG					MouseMakassar.bam	MouseMakassar	MouseMakassar	MouseMakassar_MouseMakassar_chr6:134402136-134402159_16	TTCTCCACAGGAGTCAGGTGNNNN	TTCTCCACAGGAGTCAGGTGNNNN
	chr6	37496206	37496230	chr6:37496206-37496230	16	-		CCTCCCACAGGGGTCAGGGGATGT	6	CTC-CCACAGGGGTCAGGGGATGT					MouseMakassar.bam	MouseMakassar	MouseMakassar	MouseMakassar_MouseMakassar_chr6:37496206-37496230_16	TTCTCCACAGGAGTCAGGTGNNNN	TTCTCCACAGGAGTCAGGTGNNNN
	chr6	4601731	4601755	chr6:4601731-4601755	16	-		TCCTCCACGGGAGGGAGGTGGGCC	4						MouseMakassar.bam	MouseMakassar	MouseMakassar	MouseMakassar_MouseMakassar_chr6:4601731-4601755_16	TTCTCCACAGGAGTCAGGTGNNNN	none
	chr6	5918507	5918531	chr6:5918507-5918531	16	-		TTTTACACAGGAGACAGGTACATA	4						MouseMakassar.bam	MouseMakassar	MouseMakassar	MouseMakassar_MouseMakassar_chr6:5918507-5918531_16	TTCTCCACAGGAGTCAGGTGNNNN	none
	chr6	63772439	63772463	chr6:63772439-63772463	16	-		TAATCCACAGAAGTCAAGAAGGCT	6						MouseMakassar.bam	MouseMakassar	MouseMakassar	MouseMakassar_MouseMakassar_chr6:63772439-63772463_16	TTCTCCACAGGAGTCAGGTGNNNN	none
	chr6	90486973	90486997	chr6:90486973-90486997	16	+		TCCTCCACAGGAGCAGTGTGGGCT	5						MouseMakassar.bam	MouseMakassar	MouseMakassar	MouseMakassar_MouseMakassar_chr6:90486973-90486997_16	TTCTCCACAGGAGTCAGGTGNNNN	none
	chr7	102979283	102979306	chr7:102979283-102979306	16	-				GACTCCACTGGAGT-AGGTGTGGC					MouseMakassar.bam	MouseMakassar	MouseMakassar	MouseMakassar_MouseMakassar_chr7:102979283-102979306_16	TTCTCCACAGGAGTCAGGTGNNNN	TTCTCCACAGGAGTCAGGTGNNNN
	chr7	108734573	108734597	chr7:108734573-108734597	16	-		GAATCCAAAGAAGTCAGGTACTCT	6						MouseMakassar.bam	MouseMakassar	MouseMakassar	MouseMakassar_MouseMakassar_chr7:108734573-108734597_16	TTCTCCACAGGAGTCAGGTGNNNN	none
	chr7	109428281	109428305	chr7:109428281-109428305	16	-		ATTGTCCCAAGAGTCAGGTGGGGA	6	TTGTCC-CAAGAGTCAGGTGGGGA					MouseMakassar.bam	MouseMakassar	MouseMakassar	MouseMakassar_MouseMakassar_chr7:109428281-109428305_16	TTCTCCACAGGAGTCAGGTGNNNN	TTCTCCACAGGAGTCAGGTGNNNN
	chr7	125274435	125274459	chr7:125274435-125274459	16	+		CTATACACAGAACTCAGATGTACC	6						MouseMakassar.bam	MouseMakassar	MouseMakassar	MouseMakassar_MouseMakassar_chr7:125274435-125274459_16	TTCTCCACAGGAGTCAGGTGNNNN	none
	chr7	131849987	131850011	chr7:131849987-131850011	16	+		CCCTCCATAGGACTCAGGGGATTT	5						MouseMakassar.bam	MouseMakassar	MouseMakassar	MouseMakassar_MouseMakassar_chr7:131849987-131850011_16	TTCTCCACAGGAGTCAGGTGNNNN	none
	chr7	140008057	140008081	chr7:140008057-140008081	16	-		GGCCTCCCAGGAGTCAGCTGTGGT	6	GCCTCC-CAGGAGTCAGCTGTGGT					MouseMakassar.bam	MouseMakassar	MouseMakassar	MouseMakassar_MouseMakassar_chr7:140008057-140008081_16	TTCTCCACAGGAGTCAGGTGNNNN	TTCTCCACAGGAGTCAGGTGNNNN
	chr7	24364273	24364297	chr7:24364273-24364297	16	+		TGATCCACAGGACTCATATGGGAG	5						MouseMakassar.bam	MouseMakassar	MouseMakassar	MouseMakassar_MouseMakassar_chr7:24364273-24364297_16	TTCTCCACAGGAGTCAGGTGNNNN	none
	chr7	54084359	54084383	chr7:54084359-54084383	16	+		GATTCCTCAATAGTCAGGTGAAGT	6						MouseMakassar.bam	MouseMakassar	MouseMakassar	MouseMakassar_MouseMakassar_chr7:54084359-54084383_16	TTCTCCACAGGAGTCAGGTGNNNN	none
	chr7	97462411	97462435	chr7:97462411-97462435	16	+		AGCTCCACATCAGTCAGGGGGTTC	5						MouseMakassar.bam	MouseMakassar	MouseMakassar	MouseMakassar_MouseMakassar_chr7:97462411-97462435_16	TTCTCCACAGGAGTCAGGTGNNNN	none
	chr8	114607889	114607913	chr8:114607889-114607913	16	-		AGCCACACAGGAGTCAGATCTGTG	6						MouseMakassar.bam	MouseMakassar	MouseMakassar	MouseMakassar_MouseMakassar_chr8:114607889-114607913_16	TTCTCCACAGGAGTCAGGTGNNNN	none
	chr8	24439729	24439753	chr8:24439729-24439753	16	+		CTATCCACAAGACTCAGATACGTA	6						MouseMakassar.bam	MouseMakassar	MouseMakassar	MouseMakassar_MouseMakassar_chr8:24439729-24439753_16	TTCTCCACAGGAGTCAGGTGNNNN	none
	chr9	52801588	52801612	chr9:52801588-52801612	16	-		AAATCCACAGGAGTCTTGGGCTAG	6						MouseMakassar.bam	MouseMakassar	MouseMakassar	MouseMakassar_MouseMakassar_chr9:52801588-52801612_16	TTCTCCACAGGAGTCAGGTGNNNN	none
	chr9	59608671	59608694	chr9:59608671-59608694	16	-				TTCCCCACAG-AGACAGGTGCACA					MouseMakassar.bam	MouseMakassar	MouseMakassar	MouseMakassar_MouseMakassar_chr9:59608671-59608694_16	TTCTCCACAGGAGTCAGGTGNNNN	TTCTCCACAGGAGTCAGGTGNNNN
	chr9	60769805	60769829	chr9:60769805-60769829	16	-		CCCTCCACAGGACTCAGCTGAGAG	4						MouseMakassar.bam	MouseMakassar	MouseMakassar	MouseMakassar_MouseMakassar_chr9:60769805-60769829_16	TTCTCCACAGGAGTCAGGTGNNNN	none
	chr9	89738562	89738585	chr9:89738562-89738585	16	-				TTCCCCACAGGGG-CAGGTAGGCA					MouseMakassar.bam	MouseMakassar	MouseMakassar	MouseMakassar_MouseMakassar_chr9:89738562-89738585_16	TTCTCCACAGGAGTCAGGTGNNNN	TTCTCCACAGGAGTCAGGTGNNNN
	chrX	155680896	155680920	chrX:155680896-155680920	16	-		ACCTTCACAGAAGTCAGGGAAACA	6						MouseMakassar.bam	MouseMakassar	MouseMakassar	MouseMakassar_MouseMakassar_chrX:155680896-155680920_16	TTCTCCACAGGAGTCAGGTGNNNN	none
	chrX	78428354	78428378	chrX:78428354-78428378	16	-		CTATCCACAGGACCCAGATGGAGC	5						MouseMakassar.bam	MouseMakassar	MouseMakassar	MouseMakassar_MouseMakassar_chrX:78428354-78428378_16	TTCTCCACAGGAGTCAGGTGNNNN	none
	chrX	8838497	8838520	chrX:8838497-8838520	16	-				GTCTCTACAGGA-TCAGGTATGAC					MouseMakassar.bam	MouseMakassar	MouseMakassar	MouseMakassar_MouseMakassar_chrX:8838497-8838520_16	TTCTCCACAGGAGTCAGGTGNNNN	TTCTCCACAGGAGTCAGGTGNNNN
	chr10	116322280	116322304	chr10:116322280-116322304	14	-		GGCTCTACAGGAGTTAGATGTGAT	5						MouseMakassar.bam	MouseMakassar	MouseMakassar	MouseMakassar_MouseMakassar_chr10:116322280-116322304_14	TTCTCCACAGGAGTCAGGTGNNNN	none
	chr10	42386243	42386267	chr10:42386243-42386267	14	+		CACCCTACAGGACTCAGGTGAACT	5						MouseMakassar.bam	MouseMakassar	MouseMakassar	MouseMakassar_MouseMakassar_chr10:42386243-42386267_14	TTCTCCACAGGAGTCAGGTGNNNN	none
	chr10	62913759	62913783	chr10:62913759-62913783	14	+		TAGATCACAGAAGTCAGGGGAGCA	6						MouseMakassar.bam	MouseMakassar	MouseMakassar	MouseMakassar_MouseMakassar_chr10:62913759-62913783_14	TTCTCCACAGGAGTCAGGTGNNNN	none
	chr10	80635364	80635388	chr10:80635364-80635388	14	-		TCCTGCACAGGATGCAGTCGAACC	6						MouseMakassar.bam	MouseMakassar	MouseMakassar	MouseMakassar_MouseMakassar_chr10:80635364-80635388_14	TTCTCCACAGGAGTCAGGTGNNNN	none
	chr10	82425023	82425046	chr10:82425023-82425046	14	-				TTCATCACAG-AGTCAGTTGTGCT					MouseMakassar.bam	MouseMakassar	MouseMakassar	MouseMakassar_MouseMakassar_chr10:82425023-82425046_14	TTCTCCACAGGAGTCAGGTGNNNN	TTCTCCACAGGAGTCAGGTGNNNN
	chr11	20689392	20689416	chr11:20689392-20689416	14	-		AAGTTCACAGGAGTCACCTGTGTG	6						MouseMakassar.bam	MouseMakassar	MouseMakassar	MouseMakassar_MouseMakassar_chr11:20689392-20689416_14	TTCTCCACAGGAGTCAGGTGNNNN	none
	chr11	37882709	37882732	chr11:37882709-37882732	14	+				CCCTCCACAGGAG-CAGGTGGTAT					MouseMakassar.bam	MouseMakassar	MouseMakassar	MouseMakassar_MouseMakassar_chr11:37882709-37882732_14	TTCTCCACAGGAGTCAGGTGNNNN	TTCTCCACAGGAGTCAGGTGNNNN
	chr11	4693316	4693340	chr11:4693316-4693340	14	+		GTGTCCACAGAAGTCAGATAAACA	5						MouseMakassar.bam	MouseMakassar	MouseMakassar	MouseMakassar_MouseMakassar_chr11:4693316-4693340_14	TTCTCCACAGGAGTCAGGTGNNNN	none
	chr11	47684952	47684975	chr11:47684952-47684975	14	-				ATCTCC-CAGGAGTCAGGTTGATT					MouseMakassar.bam	MouseMakassar	MouseMakassar	MouseMakassar_MouseMakassar_chr11:47684952-47684975_14	TTCTCCACAGGAGTCAGGTGNNNN	TTCTCCACAGGAGTCAGGTGNNNN
	chr11	68299154	68299178	chr11:68299154-68299178	14	+		GCACCCACAGAAGTCAGGAGAGGA	6						MouseMakassar.bam	MouseMakassar	MouseMakassar	MouseMakassar_MouseMakassar_chr11:68299154-68299178_14	TTCTCCACAGGAGTCAGGTGNNNN	none
	chr11	81445214	81445238	chr11:81445214-81445238	14	+		GTCTCAACAGGAGTCAGTTCACCA	4						MouseMakassar.bam	MouseMakassar	MouseMakassar	MouseMakassar_MouseMakassar_chr11:81445214-81445238_14	TTCTCCACAGGAGTCAGGTGNNNN	none
	chr11	98425280	98425304	chr11:98425280-98425304	14	+		GAATACACAGGAGGCAGGTGGGAG	5						MouseMakassar.bam	MouseMakassar	MouseMakassar	MouseMakassar_MouseMakassar_chr11:98425280-98425304_14	TTCTCCACAGGAGTCAGGTGNNNN	none
	chr11	99164313	99164337	chr11:99164313-99164337	14	+		TTCTCCATAGGTACCAGGTATGCT	5						MouseMakassar.bam	MouseMakassar	MouseMakassar	MouseMakassar_MouseMakassar_chr11:99164313-99164337_14	TTCTCCACAGGAGTCAGGTGNNNN	none
	chr12	11279173	11279197	chr12:11279173-11279197	14	+		TAATTCACAGGTGTCAGGTAGGAT	5						MouseMakassar.bam	MouseMakassar	MouseMakassar	MouseMakassar_MouseMakassar_chr12:11279173-11279197_14	TTCTCCACAGGAGTCAGGTGNNNN	none
	chr12	48920936	48920960	chr12:48920936-48920960	14	+		CTCCTCACAGGAGTCAGAATGGCT	6						MouseMakassar.bam	MouseMakassar	MouseMakassar	MouseMakassar_MouseMakassar_chr12:48920936-48920960_14	TTCTCCACAGGAGTCAGGTGNNNN	none
	chr12	75965885	75965909	chr12:75965885-75965909	14	-		GCTTCTCCAGGAGGCAGGTGAGTT	6						MouseMakassar.bam	MouseMakassar	MouseMakassar	MouseMakassar_MouseMakassar_chr12:75965885-75965909_14	TTCTCCACAGGAGTCAGGTGNNNN	none
	chr12	9664446	9664471	chr12:9664446-9664471	14	+				TTCTCCATTAGGAGTCAGGGGAGTT					MouseMakassar.bam	MouseMakassar	MouseMakassar	MouseMakassar_MouseMakassar_chr12:9664446-9664471_14	TTCTCCACAGGAGTCAGGTGNNNN	TTCTCCAC-AGGAGTCAGGTGNNNN
	chr13	12237678	12237701	chr13:12237678-12237701	14	+				ATCTC-ACAGAAGCCAGGTGTGTG					MouseMakassar.bam	MouseMakassar	MouseMakassar	MouseMakassar_MouseMakassar_chr13:12237678-12237701_14	TTCTCCACAGGAGTCAGGTGNNNN	TTCTCCACAGGAGTCAGGTGNNNN
	chr13	49086715	49086739	chr13:49086715-49086739	14	+		TATTCCACTGGAATCAGGTTGGGA	5						MouseMakassar.bam	MouseMakassar	MouseMakassar	MouseMakassar_MouseMakassar_chr13:49086715-49086739_14	TTCTCCACAGGAGTCAGGTGNNNN	none
	chr13	51082786	51082810	chr13:51082786-51082810	14	+		GTCTCCAAAGAAGACAGATGAGCC	5						MouseMakassar.bam	MouseMakassar	MouseMakassar	MouseMakassar_MouseMakassar_chr13:51082786-51082810_14	TTCTCCACAGGAGTCAGGTGNNNN	none
	chr13	70213327	70213350	chr13:70213327-70213350	14	-				GTCTCAACAA-AGTCAGGTGGGTA					MouseMakassar.bam	MouseMakassar	MouseMakassar	MouseMakassar_MouseMakassar_chr13:70213327-70213350_14	TTCTCCACAGGAGTCAGGTGNNNN	TTCTCCACAGGAGTCAGGTGNNNN
	chr13	93672085	93672109	chr13:93672085-93672109	14	+		GTAGCCACAGCAGTCATGTGTGGC	5						MouseMakassar.bam	MouseMakassar	MouseMakassar	MouseMakassar_MouseMakassar_chr13:93672085-93672109_14	TTCTCCACAGGAGTCAGGTGNNNN	none
	chr13	97335523	97335547	chr13:97335523-97335547	14	+		ATGTCCATAGGAGTCAGTAAACTC	6						MouseMakassar.bam	MouseMakassar	MouseMakassar	MouseMakassar_MouseMakassar_chr13:97335523-97335547_14	TTCTCCACAGGAGTCAGGTGNNNN	none
	chr14	20187083	20187107	chr14:20187083-20187107	14	-		TCACCCACAGGAGTCAGGTTCCTC	4						MouseMakassar.bam	MouseMakassar	MouseMakassar	MouseMakassar_MouseMakassar_chr14:20187083-20187107_14	TTCTCCACAGGAGTCAGGTGNNNN	none
	chr14	8975594	8975618	chr14:8975594-8975618	14	-		GGCCTCACAGGAGACAGGTGGAGC	5	GCCTC-ACAGGAGACAGGTGGAGC					MouseMakassar.bam	MouseMakassar	MouseMakassar	MouseMakassar_MouseMakassar_chr14:8975594-8975618_14	TTCTCCACAGGAGTCAGGTGNNNN	TTCTCCACAGGAGTCAGGTGNNNN
	chr15	99358121	99358145	chr15:99358121-99358145	14	-		AACCACACAGGAGTCAGAGGAGGG	6						MouseMakassar.bam	MouseMakassar	MouseMakassar	MouseMakassar_MouseMakassar_chr15:99358121-99358145_14	TTCTCCACAGGAGTCAGGTGNNNN	none
	chr16	25002014	25002037	chr16:25002014-25002037	14	+				AGCTCCACAGGAGTT-GGTGAGGG					MouseMakassar.bam	MouseMakassar	MouseMakassar	MouseMakassar_MouseMakassar_chr16:25002014-25002037_14	TTCTCCACAGGAGTCAGGTGNNNN	TTCTCCACAGGAGTCAGGTGNNNN
	chr16	4009260	4009284	chr16:4009260-4009284	14	+		ATCTCCGCAGGAGACAGAGGTGTC	5						MouseMakassar.bam	MouseMakassar	MouseMakassar	MouseMakassar_MouseMakassar_chr16:4009260-4009284_14	TTCTCCACAGGAGTCAGGTGNNNN	none
	chr16	70939055	70939079	chr16:70939055-70939079	14	-		CTAATCACAGGAGCCAGGTGGAAG	5	TAATC-ACAGGAGCCAGGTGGAAG					MouseMakassar.bam	MouseMakassar	MouseMakassar	MouseMakassar_MouseMakassar_chr16:70939055-70939079_14	TTCTCCACAGGAGTCAGGTGNNNN	TTCTCCACAGGAGTCAGGTGNNNN
	chr16	74782544	74782568	chr16:74782544-74782568	14	+		TTCTCCCAAGGAGACAGTGGGTTA	5	TTCTCCCAAGGAGACAG-TGGGTT					MouseMakassar.bam	MouseMakassar	MouseMakassar	MouseMakassar_MouseMakassar_chr16:74782544-74782568_14	TTCTCCACAGGAGTCAGGTGNNNN	TTCTCCACAGGAGTCAGGTGNNNN
	chr17	50456104	50456128	chr17:50456104-50456128	14	-		ATCTGAACAGGAGTCAGTTGGACA	4						MouseMakassar.bam	MouseMakassar	MouseMakassar	MouseMakassar_MouseMakassar_chr17:50456104-50456128_14	TTCTCCACAGGAGTCAGGTGNNNN	none
	chr17	78586819	78586843	chr17:78586819-78586843	14	+		TGGGCCACAGGAGTCAGGAGATGG	4						MouseMakassar.bam	MouseMakassar	MouseMakassar	MouseMakassar_MouseMakassar_chr17:78586819-78586843_14	TTCTCCACAGGAGTCAGGTGNNNN	none
	chr18	30660900	30660924	chr18:30660900-30660924	14	-		CAGTTCACAGGAATCAGGAGTGGT	6						MouseMakassar.bam	MouseMakassar	MouseMakassar	MouseMakassar_MouseMakassar_chr18:30660900-30660924_14	TTCTCCACAGGAGTCAGGTGNNNN	none
	chr18	34906359	34906383	chr18:34906359-34906383	14	-		TCAGCCACAGGAATCAAGTTGACA	6						MouseMakassar.bam	MouseMakassar	MouseMakassar	MouseMakassar_MouseMakassar_chr18:34906359-34906383_14	TTCTCCACAGGAGTCAGGTGNNNN	none
	chr18	5953114	5953138	chr18:5953114-5953138	14	+		CTGATCCCAGGACTCAGGTGAGAG	6	TGATCC-CAGGACTCAGGTGAGAG					MouseMakassar.bam	MouseMakassar	MouseMakassar	MouseMakassar_MouseMakassar_chr18:5953114-5953138_14	TTCTCCACAGGAGTCAGGTGNNNN	TTCTCCACAGGAGTCAGGTGNNNN
	chr18	76456511	76456534	chr18:76456511-76456534	14	+				TTTACCACAGGAG-CAGTTGAGAT					MouseMakassar.bam	MouseMakassar	MouseMakassar	MouseMakassar_MouseMakassar_chr18:76456511-76456534_14	TTCTCCACAGGAGTCAGGTGNNNN	TTCTCCACAGGAGTCAGGTGNNNN
	chr18	82794830	82794854	chr18:82794830-82794854	14	-		ACACCCACAAGAGTCAGGTAGGTA	6						MouseMakassar.bam	MouseMakassar	MouseMakassar	MouseMakassar_MouseMakassar_chr18:82794830-82794854_14	TTCTCCACAGGAGTCAGGTGNNNN	none
	chr19	55374487	55374511	chr19:55374487-55374511	14	-		AATGCCACAGGAGTTAGCTGAGAT	6						MouseMakassar.bam	MouseMakassar	MouseMakassar	MouseMakassar_MouseMakassar_chr19:55374487-55374511_14	TTCTCCACAGGAGTCAGGTGNNNN	none
	chr1	132600985	132601009	chr1:132600985-132601009	14	-		TTTTCTACAGGAGTCTAGTGGGGC	4						MouseMakassar.bam	MouseMakassar	MouseMakassar	MouseMakassar_MouseMakassar_chr1:132600985-132601009_14	TTCTCCACAGGAGTCAGGTGNNNN	none
	chr1	135356982	135357006	chr1:135356982-135357006	14	-		CTGCTCACAGGAGCCAGGTGTGGT	5	TGCTC-ACAGGAGCCAGGTGTGGT					MouseMakassar.bam	MouseMakassar	MouseMakassar	MouseMakassar_MouseMakassar_chr1:135356982-135357006_14	TTCTCCACAGGAGTCAGGTGNNNN	TTCTCCACAGGAGTCAGGTGNNNN
	chr1	16999813	16999837	chr1:16999813-16999837	14	-		AACCCCACAAGAGTCAGGTACTGG	5						MouseMakassar.bam	MouseMakassar	MouseMakassar	MouseMakassar_MouseMakassar_chr1:16999813-16999837_14	TTCTCCACAGGAGTCAGGTGNNNN	none
	chr1	179563459	179563483	chr1:179563459-179563483	14	+		TCTTCCAGAGGAGTCAGGTTCAAT	4						MouseMakassar.bam	MouseMakassar	MouseMakassar	MouseMakassar_MouseMakassar_chr1:179563459-179563483_14	TTCTCCACAGGAGTCAGGTGNNNN	none
	chr1	53271076	53271100	chr1:53271076-53271100	14	+		TTCACCACAGGAGTTAGATGAAAT	3						MouseMakassar.bam	MouseMakassar	MouseMakassar	MouseMakassar_MouseMakassar_chr1:53271076-53271100_14	TTCTCCACAGGAGTCAGGTGNNNN	none
	chr2	104291140	104291164	chr2:104291140-104291164	14	-		TAACCCACAGGAGTAAGGGGAATA	5						MouseMakassar.bam	MouseMakassar	MouseMakassar	MouseMakassar_MouseMakassar_chr2:104291140-104291164_14	TTCTCCACAGGAGTCAGGTGNNNN	none
	chr2	128117878	128117902	chr2:128117878-128117902	14	-		GTTTCTACAGAAGTCAAGTGCGTA	5	TT-TCTACAGAAGTCAAGTGCGTA					MouseMakassar.bam	MouseMakassar	MouseMakassar	MouseMakassar_MouseMakassar_chr2:128117878-128117902_14	TTCTCCACAGGAGTCAGGTGNNNN	TTCTCCACAGGAGTCAGGTGNNNN
	chr2	140773517	140773541	chr2:140773517-140773541	14	+		AGCAACACAGGAGTCAGTTGAGAA	5						MouseMakassar.bam	MouseMakassar	MouseMakassar	MouseMakassar_MouseMakassar_chr2:140773517-140773541_14	TTCTCCACAGGAGTCAGGTGNNNN	none
	chr2	157625121	157625145	chr2:157625121-157625145	14	+		TTATTCCCAGGAGTCAGATGGGGA	4						MouseMakassar.bam	MouseMakassar	MouseMakassar	MouseMakassar_MouseMakassar_chr2:157625121-157625145_14	TTCTCCACAGGAGTCAGGTGNNNN	none
	chr2	30203469	30203493	chr2:30203469-30203493	14	+		TCTGCCACAGGACTCAGGTTTGAC	5	CTCTGCCACAGGACTCAGGTTTGAC					MouseMakassar.bam	MouseMakassar	MouseMakassar	MouseMakassar_MouseMakassar_chr2:30203469-30203493_14	TTCTCCACAGGAGTCAGGTGNNNN	TTCT-CCACAGGAGTCAGGTGNNNN
	chr2	36184885	36184909	chr2:36184885-36184909	14	-		CTCTCCTCAGGAGTCAAGTCACAA	4						MouseMakassar.bam	MouseMakassar	MouseMakassar	MouseMakassar_MouseMakassar_chr2:36184885-36184909_14	TTCTCCACAGGAGTCAGGTGNNNN	none
	chr2	41346082	41346106	chr2:41346082-41346106	14	-		ATCTCCATAGGAGTCAGAGAGGAA	5	ATCTCCATAGGAGTCAGA-GAGGA					MouseMakassar.bam	MouseMakassar	MouseMakassar	MouseMakassar_MouseMakassar_chr2:41346082-41346106_14	TTCTCCACAGGAGTCAGGTGNNNN	TTCTCCACAGGAGTCAGGTGNNNN
	chr2	57857354	57857378	chr2:57857354-57857378	14	-		TTCTCCACAGGTCTTAGGTGAGTC	3						MouseMakassar.bam	MouseMakassar	MouseMakassar	MouseMakassar_MouseMakassar_chr2:57857354-57857378_14	TTCTCCACAGGAGTCAGGTGNNNN	none
	chr2	59568157	59568181	chr2:59568157-59568181	14	+		TTCTCAACAGGGTTCAGGTGAGTG	3						MouseMakassar.bam	MouseMakassar	MouseMakassar	MouseMakassar_MouseMakassar_chr2:59568157-59568181_14	TTCTCCACAGGAGTCAGGTGNNNN	none
	chr2	92979166	92979190	chr2:92979166-92979190	14	+		AGCTCCAAAGGAGTCAGGAGATAG	4						MouseMakassar.bam	MouseMakassar	MouseMakassar	MouseMakassar_MouseMakassar_chr2:92979166-92979190_14	TTCTCCACAGGAGTCAGGTGNNNN	none
	chr3	132803095	132803119	chr3:132803095-132803119	14	+		GGATCCACAGAGGTCAGATGAGAA	6						MouseMakassar.bam	MouseMakassar	MouseMakassar	MouseMakassar_MouseMakassar_chr3:132803095-132803119_14	TTCTCCACAGGAGTCAGGTGNNNN	none
	chr3	19109212	19109236	chr3:19109212-19109236	14	+		TTCTCCATCAAAGTCAGGTTAACT	5						MouseMakassar.bam	MouseMakassar	MouseMakassar	MouseMakassar_MouseMakassar_chr3:19109212-19109236_14	TTCTCCACAGGAGTCAGGTGNNNN	none
	chr3	66136955	66136979	chr3:66136955-66136979	14	+		CTTCCCAAAGGACTCAGGTGTGGT	5	TTC-CCAAAGGACTCAGGTGTGGT					MouseMakassar.bam	MouseMakassar	MouseMakassar	MouseMakassar_MouseMakassar_chr3:66136955-66136979_14	TTCTCCACAGGAGTCAGGTGNNNN	TTCTCCACAGGAGTCAGGTGNNNN
	chr3	75133581	75133605	chr3:75133581-75133605	14	+		ACCTTCCAAGGAGTCAGGTTGGCT	6						MouseMakassar.bam	MouseMakassar	MouseMakassar	MouseMakassar_MouseMakassar_chr3:75133581-75133605_14	TTCTCCACAGGAGTCAGGTGNNNN	none
	chr4	10954170	10954194	chr4:10954170-10954194	14	-		AAATCCACAGTAGTCAGGGATGCC	6						MouseMakassar.bam	MouseMakassar	MouseMakassar	MouseMakassar_MouseMakassar_chr4:10954170-10954194_14	TTCTCCACAGGAGTCAGGTGNNNN	none
	chr4	122824101	122824124	chr4:122824101-122824124	14	-				TCCACCAC-GGAGTCAGTTGTGTT					MouseMakassar.bam	MouseMakassar	MouseMakassar	MouseMakassar_MouseMakassar_chr4:122824101-122824124_14	TTCTCCACAGGAGTCAGGTGNNNN	TTCTCCACAGGAGTCAGGTGNNNN
	chr4	151936725	151936749	chr4:151936725-151936749	14	-		ATCACCCCAGAAGTCAGATGAGTT	5						MouseMakassar.bam	MouseMakassar	MouseMakassar	MouseMakassar_MouseMakassar_chr4:151936725-151936749_14	TTCTCCACAGGAGTCAGGTGNNNN	none
	chr4	41616636	41616660	chr4:41616636-41616660	14	+		GTCTCCACAGAAGCCAGGCTGGGG	5	GTCTCCACAGAAGCCAGGCTGGGGC					MouseMakassar.bam	MouseMakassar	MouseMakassar	MouseMakassar_MouseMakassar_chr4:41616636-41616660_14	TTCTCCACAGGAGTCAGGTGNNNN	TTCTCCACAGGAGTCAGG-TGNNNN
	chr4	55144503	55144527	chr4:55144503-55144527	14	+		TACCTCCCAAAAGTCAGGTGTACT	6						MouseMakassar.bam	MouseMakassar	MouseMakassar	MouseMakassar_MouseMakassar_chr4:55144503-55144527_14	TTCTCCACAGGAGTCAGGTGNNNN	none
	chr4	83040850	83040874	chr4:83040850-83040874	14	-		CTCTCCCCAGGAATAAGATGGGCC	5						MouseMakassar.bam	MouseMakassar	MouseMakassar	MouseMakassar_MouseMakassar_chr4:83040850-83040874_14	TTCTCCACAGGAGTCAGGTGNNNN	none
	chr5	104076157	104076182	chr5:104076157-104076182	14	-				TACTCTACAGGGACTCAGGTGGGAA					MouseMakassar.bam	MouseMakassar	MouseMakassar	MouseMakassar_MouseMakassar_chr5:104076157-104076182_14	TTCTCCACAGGAGTCAGGTGNNNN	TTCTCCACAGG-AGTCAGGTGNNNN
	chr5	105352381	105352405	chr5:105352381-105352405	14	+		TTCTCCAAAGGAGACAGTGGGTAA	4	TTCTCCAAAGGAGACAG-TGGGTA					MouseMakassar.bam	MouseMakassar	MouseMakassar	MouseMakassar_MouseMakassar_chr5:105352381-105352405_14	TTCTCCACAGGAGTCAGGTGNNNN	TTCTCCACAGGAGTCAGGTGNNNN
	chr5	120979752	120979776	chr5:120979752-120979776	14	+		CATTGCACAGGAGTCAGGGTGACC	6						MouseMakassar.bam	MouseMakassar	MouseMakassar	MouseMakassar_MouseMakassar_chr5:120979752-120979776_14	TTCTCCACAGGAGTCAGGTGNNNN	none
	chr5	148645385	148645409	chr5:148645385-148645409	14	-		TTCCACCAAGGAGTCAGTTGTGCT	5	TCCACCA-AGGAGTCAGTTGTGCT					MouseMakassar.bam	MouseMakassar	MouseMakassar	MouseMakassar_MouseMakassar_chr5:148645385-148645409_14	TTCTCCACAGGAGTCAGGTGNNNN	TTCTCCACAGGAGTCAGGTGNNNN
	chr5	150778846	150778870	chr5:150778846-150778870	14	-		CCCTCTACGGAAGTCAGGTGCACT	5						MouseMakassar.bam	MouseMakassar	MouseMakassar	MouseMakassar_MouseMakassar_chr5:150778846-150778870_14	TTCTCCACAGGAGTCAGGTGNNNN	none
	chr5	28091897	28091921	chr5:28091897-28091921	14	-		TCCTCCGTAGGAGTAAGGTGGGAG	4						MouseMakassar.bam	MouseMakassar	MouseMakassar	MouseMakassar_MouseMakassar_chr5:28091897-28091921_14	TTCTCCACAGGAGTCAGGTGNNNN	none
	chr5	37044553	37044577	chr5:37044553-37044577	14	-		TTAGCCACAGGAGTCATGGGGACC	4						MouseMakassar.bam	MouseMakassar	MouseMakassar	MouseMakassar_MouseMakassar_chr5:37044553-37044577_14	TTCTCCACAGGAGTCAGGTGNNNN	none
	chr5	58159122	58159145	chr5:58159122-58159145	14	-				GTCTCCTCAGG-GTCAGGTGCATC					MouseMakassar.bam	MouseMakassar	MouseMakassar	MouseMakassar_MouseMakassar_chr5:58159122-58159145_14	TTCTCCACAGGAGTCAGGTGNNNN	TTCTCCACAGGAGTCAGGTGNNNN
	chr5	76694106	76694130	chr5:76694106-76694130	14	+		GCATGCACAGAAGTCATGTGGACA	6						MouseMakassar.bam	MouseMakassar	MouseMakassar	MouseMakassar_MouseMakassar_chr5:76694106-76694130_14	TTCTCCACAGGAGTCAGGTGNNNN	none
	chr5	9228343	9228368	chr5:9228343-9228368	14	-				TATTGCACAGGAGTACAGGTGTATC					MouseMakassar.bam	MouseMakassar	MouseMakassar	MouseMakassar_MouseMakassar_chr5:9228343-9228368_14	TTCTCCACAGGAGTCAGGTGNNNN	TTCTCCACAGGAGT-CAGGTGNNNN
	chr6	125360556	125360580	chr6:125360556-125360580	14	+		AAACCCCCAGGACTCAGGTGAGGG	6						MouseMakassar.bam	MouseMakassar	MouseMakassar	MouseMakassar_MouseMakassar_chr6:125360556-125360580_14	TTCTCCACAGGAGTCAGGTGNNNN	none
	chr6	132245251	132245275	chr6:132245251-132245275	14	-		CAAGCCACAGGAGACAGGTGAATG	5						MouseMakassar.bam	MouseMakassar	MouseMakassar	MouseMakassar_MouseMakassar_chr6:132245251-132245275_14	TTCTCCACAGGAGTCAGGTGNNNN	none
	chr6	149374124	149374148	chr6:149374124-149374148	14	+		ATCTCAACAGGGGTCAGGTTAAAA	4						MouseMakassar.bam	MouseMakassar	MouseMakassar	MouseMakassar_MouseMakassar_chr6:149374124-149374148_14	TTCTCCACAGGAGTCAGGTGNNNN	none
	chr6	28639774	28639798	chr6:28639774-28639798	14	-		AATTCCATAGAAGTCAGGTTTAAA	6						MouseMakassar.bam	MouseMakassar	MouseMakassar	MouseMakassar_MouseMakassar_chr6:28639774-28639798_14	TTCTCCACAGGAGTCAGGTGNNNN	none
	chr6	32600487	32600511	chr6:32600487-32600511	14	-		ATTTCCCCAGGAGACAGGTGAGAA	4	TT-TCCCCAGGAGACAGGTGAGAA					MouseMakassar.bam	MouseMakassar	MouseMakassar	MouseMakassar_MouseMakassar_chr6:32600487-32600511_14	TTCTCCACAGGAGTCAGGTGNNNN	TTCTCCACAGGAGTCAGGTGNNNN
	chr6	34906861	34906885	chr6:34906861-34906885	14	-		GAGTCCAGAAGAGTCAGGTGGTCT	5						MouseMakassar.bam	MouseMakassar	MouseMakassar	MouseMakassar_MouseMakassar_chr6:34906861-34906885_14	TTCTCCACAGGAGTCAGGTGNNNN	none
	chr6	35329816	35329840	chr6:35329816-35329840	14	+		TGGTCCACGGGAGTCAGACATGCC	6						MouseMakassar.bam	MouseMakassar	MouseMakassar	MouseMakassar_MouseMakassar_chr6:35329816-35329840_14	TTCTCCACAGGAGTCAGGTGNNNN	none
	chr6	62409991	62410015	chr6:62409991-62410015	14	+		AGCCCCACAGGAGAGATGTGTTTC	6						MouseMakassar.bam	MouseMakassar	MouseMakassar	MouseMakassar_MouseMakassar_chr6:62409991-62410015_14	TTCTCCACAGGAGTCAGGTGNNNN	none
	chr6	84217194	84217218	chr6:84217194-84217218	14	+		ATTTCCAGAGGAGCCAGGTGAGTG	4	TT-TCCAGAGGAGCCAGGTGAGTG					MouseMakassar.bam	MouseMakassar	MouseMakassar	MouseMakassar_MouseMakassar_chr6:84217194-84217218_14	TTCTCCACAGGAGTCAGGTGNNNN	TTCTCCACAGGAGTCAGGTGNNNN
	chr7	13261224	13261248	chr7:13261224-13261248	14	-		TAAGGCACAGGAGTTGGGTGGTGC	6						MouseMakassar.bam	MouseMakassar	MouseMakassar	MouseMakassar_MouseMakassar_chr7:13261224-13261248_14	TTCTCCACAGGAGTCAGGTGNNNN	none
	chr7	142760100	142760124	chr7:142760100-142760124	14	+		GGATCTCCAGGAATCAGGTGAAAC	6						MouseMakassar.bam	MouseMakassar	MouseMakassar	MouseMakassar_MouseMakassar_chr7:142760100-142760124_14	TTCTCCACAGGAGTCAGGTGNNNN	none
	chr7	47753531	47753555	chr7:47753531-47753555	14	-		CACTTCACAGGAGTCAGCACCATC	6						MouseMakassar.bam	MouseMakassar	MouseMakassar	MouseMakassar_MouseMakassar_chr7:47753531-47753555_14	TTCTCCACAGGAGTCAGGTGNNNN	none
	chr7	70809091	70809114	chr7:70809091-70809114	14	-				CTCTC-ACAGGAGTCAGATTGCAT					MouseMakassar.bam	MouseMakassar	MouseMakassar	MouseMakassar_MouseMakassar_chr7:70809091-70809114_14	TTCTCCACAGGAGTCAGGTGNNNN	TTCTCCACAGGAGTCAGGTGNNNN
	chr8	106251758	106251781	chr8:106251758-106251781	14	+				ATCTGCACAGCA-TCAGGTGTGGC					MouseMakassar.bam	MouseMakassar	MouseMakassar	MouseMakassar_MouseMakassar_chr8:106251758-106251781_14	TTCTCCACAGGAGTCAGGTGNNNN	TTCTCCACAGGAGTCAGGTGNNNN
	chr8	113302334	113302358	chr8:113302334-113302358	14	-		CAAGCAACAGAAGTCAGGTGGATG	6						MouseMakassar.bam	MouseMakassar	MouseMakassar	MouseMakassar_MouseMakassar_chr8:113302334-113302358_14	TTCTCCACAGGAGTCAGGTGNNNN	none
	chr8	113639409	113639433	chr8:113639409-113639433	14	+		TTCTTCACAGGAGTTAGGAGAGAT	3						MouseMakassar.bam	MouseMakassar	MouseMakassar	MouseMakassar_MouseMakassar_chr8:113639409-113639433_14	TTCTCCACAGGAGTCAGGTGNNNN	none
	chr8	123438347	123438371	chr8:123438347-123438371	14	+		AACACCACAGGAGCCTGGTGGGGT	5						MouseMakassar.bam	MouseMakassar	MouseMakassar	MouseMakassar_MouseMakassar_chr8:123438347-123438371_14	TTCTCCACAGGAGTCAGGTGNNNN	none
	chr8	127491220	127491244	chr8:127491220-127491244	14	+		ACCCACACAGAAGCCAGGTGTGTT	6						MouseMakassar.bam	MouseMakassar	MouseMakassar	MouseMakassar_MouseMakassar_chr8:127491220-127491244_14	TTCTCCACAGGAGTCAGGTGNNNN	none
	chr8	18423992	18424015	chr8:18423992-18424015	14	+				TTCTCT-CAGGAATCAGCTGTGTC					MouseMakassar.bam	MouseMakassar	MouseMakassar	MouseMakassar_MouseMakassar_chr8:18423992-18424015_14	TTCTCCACAGGAGTCAGGTGNNNN	TTCTCCACAGGAGTCAGGTGNNNN
	chr8	24988881	24988905	chr8:24988881-24988905	14	+		TACGTTACAGGAGTCAGGTGTGAG	4						MouseMakassar.bam	MouseMakassar	MouseMakassar	MouseMakassar_MouseMakassar_chr8:24988881-24988905_14	TTCTCCACAGGAGTCAGGTGNNNN	none
	chr8	6790562	6790586	chr8:6790562-6790586	14	-		AGGTTCCCAGAAGTCAGGTGGCTT	6						MouseMakassar.bam	MouseMakassar	MouseMakassar	MouseMakassar_MouseMakassar_chr8:6790562-6790586_14	TTCTCCACAGGAGTCAGGTGNNNN	none
	chr9	26613469	26613494	chr9:26613469-26613494	14	+				CCCTCCACAGGAGCTCAGGTTGTTC					MouseMakassar.bam	MouseMakassar	MouseMakassar	MouseMakassar_MouseMakassar_chr9:26613469-26613494_14	TTCTCCACAGGAGTCAGGTGNNNN	TTCTCCACAGGAG-TCAGGTGNNNN
	chr9	28493340	28493364	chr9:28493340-28493364	14	+		TTCTCCACCAGAGTCAGGCAGGAT	4						MouseMakassar.bam	MouseMakassar	MouseMakassar	MouseMakassar_MouseMakassar_chr9:28493340-28493364_14	TTCTCCACAGGAGTCAGGTGNNNN	none
	chr9	30781530	30781554	chr9:30781530-30781554	14	-		GTCCCCACAAGAGTCAGTGGTGAC	5	GTCCCCACAAGAGTCAG-TGGTGA					MouseMakassar.bam	MouseMakassar	MouseMakassar	MouseMakassar_MouseMakassar_chr9:30781530-30781554_14	TTCTCCACAGGAGTCAGGTGNNNN	TTCTCCACAGGAGTCAGGTGNNNN
	chr9	70177022	70177046	chr9:70177022-70177046	14	+		CCCTTCACAGGAGTCACCTGAGAC	5						MouseMakassar.bam	MouseMakassar	MouseMakassar	MouseMakassar_MouseMakassar_chr9:70177022-70177046_14	TTCTCCACAGGAGTCAGGTGNNNN	none
	chr9	78623132	78623156	chr9:78623132-78623156	14	-		CACTGCACAGGACTCAGGTGGTTT	4						MouseMakassar.bam	MouseMakassar	MouseMakassar	MouseMakassar_MouseMakassar_chr9:78623132-78623156_14	TTCTCCACAGGAGTCAGGTGNNNN	none
	chrX	11229730	11229754	chrX:11229730-11229754	14	-		ATACCCACAGGGGTCAAGTGACTA	5	TAC-CCACAGGGGTCAAGTGACTA					MouseMakassar.bam	MouseMakassar	MouseMakassar	MouseMakassar_MouseMakassar_chrX:11229730-11229754_14	TTCTCCACAGGAGTCAGGTGNNNN	TTCTCCACAGGAGTCAGGTGNNNN
	chrX	163958828	163958852	chrX:163958828-163958852	14	+		GGTTCCAAAGGAATCAGGTTTGTG	6						MouseMakassar.bam	MouseMakassar	MouseMakassar	MouseMakassar_MouseMakassar_chrX:163958828-163958852_14	TTCTCCACAGGAGTCAGGTGNNNN	none
	chrX	168679022	168679046	chrX:168679022-168679046	14	+		TGCTCCAAAGGAGTCAAGGGAGCA	4						MouseMakassar.bam	MouseMakassar	MouseMakassar	MouseMakassar_MouseMakassar_chrX:168679022-168679046_14	TTCTCCACAGGAGTCAGGTGNNNN	none
	chrX	21570690	21570713	chrX:21570690-21570713	14	-				GTCTCTACAGGA-TCAGGTGCATC					MouseMakassar.bam	MouseMakassar	MouseMakassar	MouseMakassar_MouseMakassar_chrX:21570690-21570713_14	TTCTCCACAGGAGTCAGGTGNNNN	TTCTCCACAGGAGTCAGGTGNNNN
	chrX	71510449	71510473	chrX:71510449-71510473	14	+		CAATCCTCAGAAGTCAGGTTGATT	6						MouseMakassar.bam	MouseMakassar	MouseMakassar	MouseMakassar_MouseMakassar_chrX:71510449-71510473_14	TTCTCCACAGGAGTCAGGTGNNNN	none
	chrX	78047034	78047058	chrX:78047034-78047058	14	+		ATTTCCATAGGAGTCAGAGAGAAA	6						MouseMakassar.bam	MouseMakassar	MouseMakassar	MouseMakassar_MouseMakassar_chrX:78047034-78047058_14	TTCTCCACAGGAGTCAGGTGNNNN	none
	chrX	83901162	83901186	chrX:83901162-83901186	14	-		ACCTCCCCAGGAATCAGGTAACTT	5						MouseMakassar.bam	MouseMakassar	MouseMakassar	MouseMakassar_MouseMakassar_chrX:83901162-83901186_14	TTCTCCACAGGAGTCAGGTGNNNN	none
	chr7	138282208	138282232	chr7:138282208-138282232	13	+		TTTTACACAGAAGTCAGACATGCT	6						MouseMakassar.bam	MouseMakassar	MouseMakassar	MouseMakassar_MouseMakassar_chr7:138282208-138282232_13	TTCTCCACAGGAGTCAGGTGNNNN	none
	chr10	101745101	101745125	chr10:101745101-101745125	12	-		AGACCCCCAGGACTCAGGTGTGAT	6						MouseMakassar.bam	MouseMakassar	MouseMakassar	MouseMakassar_MouseMakassar_chr10:101745101-101745125_12	TTCTCCACAGGAGTCAGGTGNNNN	none
	chr10	68135766	68135790	chr10:68135766-68135790	12	-		ACCTCCACAGGAGTCAGGCTAACC	4						MouseMakassar.bam	MouseMakassar	MouseMakassar	MouseMakassar_MouseMakassar_chr10:68135766-68135790_12	TTCTCCACAGGAGTCAGGTGNNNN	none
	chr10	76933603	76933627	chr10:76933603-76933627	12	-		CAGTCCCCAGGACTCAGGTGGTGG	5						MouseMakassar.bam	MouseMakassar	MouseMakassar	MouseMakassar_MouseMakassar_chr10:76933603-76933627_12	TTCTCCACAGGAGTCAGGTGNNNN	none
	chr10	79592461	79592485	chr10:79592461-79592485	12	+		CCTTCCAGAGGACTCAGGTGGCTC	5	CT-TCCAGAGGACTCAGGTGGCTC					MouseMakassar.bam	MouseMakassar	MouseMakassar	MouseMakassar_MouseMakassar_chr10:79592461-79592485_12	TTCTCCACAGGAGTCAGGTGNNNN	TTCTCCACAGGAGTCAGGTGNNNN
	chr11	109802098	109802122	chr11:109802098-109802122	12	-		TCCTCCACAAGACTCAAGTGAGCT	4						MouseMakassar.bam	MouseMakassar	MouseMakassar	MouseMakassar_MouseMakassar_chr11:109802098-109802122_12	TTCTCCACAGGAGTCAGGTGNNNN	none
	chr11	113702600	113702624	chr11:113702600-113702624	12	+		CTCTCCACTGGAGACGGGGTGGGT	6						MouseMakassar.bam	MouseMakassar	MouseMakassar	MouseMakassar_MouseMakassar_chr11:113702600-113702624_12	TTCTCCACAGGAGTCAGGTGNNNN	none
	chr11	119016487	119016511	chr11:119016487-119016511	12	+		ATCCCCACAGGAGTCTTGTGCTTC	4						MouseMakassar.bam	MouseMakassar	MouseMakassar	MouseMakassar_MouseMakassar_chr11:119016487-119016511_12	TTCTCCACAGGAGTCAGGTGNNNN	none
	chr11	5112028	5112052	chr11:5112028-5112052	12	-		ACCTACACAGAAGTCAGGCATGGC	6						MouseMakassar.bam	MouseMakassar	MouseMakassar	MouseMakassar_MouseMakassar_chr11:5112028-5112052_12	TTCTCCACAGGAGTCAGGTGNNNN	none
	chr11	62373707	62373731	chr11:62373707-62373731	12	-		GTCACCACAGGAGTCAAGTTCATC	4						MouseMakassar.bam	MouseMakassar	MouseMakassar	MouseMakassar_MouseMakassar_chr11:62373707-62373731_12	TTCTCCACAGGAGTCAGGTGNNNN	none
	chr11	63530505	63530529	chr11:63530505-63530529	12	-		TAGTCCACAGGACCCAGGGGTGAG	5						MouseMakassar.bam	MouseMakassar	MouseMakassar	MouseMakassar_MouseMakassar_chr11:63530505-63530529_12	TTCTCCACAGGAGTCAGGTGNNNN	none
	chr11	8878301	8878325	chr11:8878301-8878325	12	-		ATCCCCACAGGAGTCAGTGATTTT	5	ATCCCCACAGGAGTCAG-TGATTT					MouseMakassar.bam	MouseMakassar	MouseMakassar	MouseMakassar_MouseMakassar_chr11:8878301-8878325_12	TTCTCCACAGGAGTCAGGTGNNNN	TTCTCCACAGGAGTCAGGTGNNNN
	chr11	93828073	93828097	chr11:93828073-93828097	12	+		GACTCCACAGAAGACAGGTTGGGA	5						MouseMakassar.bam	MouseMakassar	MouseMakassar	MouseMakassar_MouseMakassar_chr11:93828073-93828097_12	TTCTCCACAGGAGTCAGGTGNNNN	none
	chr11	96802778	96802802	chr11:96802778-96802802	12	-		CTCTCCACTGGAGTCAGTAGCTCC	4						MouseMakassar.bam	MouseMakassar	MouseMakassar	MouseMakassar_MouseMakassar_chr11:96802778-96802802_12	TTCTCCACAGGAGTCAGGTGNNNN	none
	chr12	105893702	105893726	chr12:105893702-105893726	12	+		CTCCTCCTAGAAGTCAGGTGAGCT	6	TCCTCCT-AGAAGTCAGGTGAGCT					MouseMakassar.bam	MouseMakassar	MouseMakassar	MouseMakassar_MouseMakassar_chr12:105893702-105893726_12	TTCTCCACAGGAGTCAGGTGNNNN	TTCTCCACAGGAGTCAGGTGNNNN
	chr12	16284810	16284834	chr12:16284810-16284834	12	+		AGGTCCACAGCAGTCAGCTGGAGA	5						MouseMakassar.bam	MouseMakassar	MouseMakassar	MouseMakassar_MouseMakassar_chr12:16284810-16284834_12	TTCTCCACAGGAGTCAGGTGNNNN	none
	chr12	30076115	30076139	chr12:30076115-30076139	12	+		GTTCCCAAAGGACTCAGATGGGAC	6	TTC-CCAAAGGACTCAGATGGGAC					MouseMakassar.bam	MouseMakassar	MouseMakassar	MouseMakassar_MouseMakassar_chr12:30076115-30076139_12	TTCTCCACAGGAGTCAGGTGNNNN	TTCTCCACAGGAGTCAGGTGNNNN
	chr12	67158772	67158795	chr12:67158772-67158795	12	-				ATCCCCACAGAAG-CAGGTGAGGG					MouseMakassar.bam	MouseMakassar	MouseMakassar	MouseMakassar_MouseMakassar_chr12:67158772-67158795_12	TTCTCCACAGGAGTCAGGTGNNNN	TTCTCCACAGGAGTCAGGTGNNNN
	chr12	74587051	74587075	chr12:74587051-74587075	12	-		CTCTCTACAAGAATCAGGGAGTTT	6						MouseMakassar.bam	MouseMakassar	MouseMakassar	MouseMakassar_MouseMakassar_chr12:74587051-74587075_12	TTCTCCACAGGAGTCAGGTGNNNN	none
	chr12	86296169	86296193	chr12:86296169-86296193	12	+		CTCTTAACAGGAGTCAGGAGGCAA	4						MouseMakassar.bam	MouseMakassar	MouseMakassar	MouseMakassar_MouseMakassar_chr12:86296169-86296193_12	TTCTCCACAGGAGTCAGGTGNNNN	none
	chr13	104131462	104131486	chr13:104131462-104131486	12	-		CAGCCCACAGGCCTCAGGTGGGAC	6						MouseMakassar.bam	MouseMakassar	MouseMakassar	MouseMakassar_MouseMakassar_chr13:104131462-104131486_12	TTCTCCACAGGAGTCAGGTGNNNN	none
	chr13	22352436	22352459	chr13:22352436-22352459	12	-				CTGTCCACAGGAG-CATGTGTGAT					MouseMakassar.bam	MouseMakassar	MouseMakassar	MouseMakassar_MouseMakassar_chr13:22352436-22352459_12	TTCTCCACAGGAGTCAGGTGNNNN	TTCTCCACAGGAGTCAGGTGNNNN
	chr13	24560273	24560297	chr13:24560273-24560297	12	+		TCAACCACAGGAGCCAGGAGGCAT	5	TTCAACCACAGGAGCCAGGAGGCAT					MouseMakassar.bam	MouseMakassar	MouseMakassar	MouseMakassar_MouseMakassar_chr13:24560273-24560297_12	TTCTCCACAGGAGTCAGGTGNNNN	TTCT-CCACAGGAGTCAGGTGNNNN
	chr13	41531529	41531553	chr13:41531529-41531553	12	+		TTCTCCAGAAAAATCAGGTGAGCA	4						MouseMakassar.bam	MouseMakassar	MouseMakassar	MouseMakassar_MouseMakassar_chr13:41531529-41531553_12	TTCTCCACAGGAGTCAGGTGNNNN	none
	chr13	56692182	56692206	chr13:56692182-56692206	12	+		ACCTCCACGTGAGTCAGGGAGCCC	6						MouseMakassar.bam	MouseMakassar	MouseMakassar	MouseMakassar_MouseMakassar_chr13:56692182-56692206_12	TTCTCCACAGGAGTCAGGTGNNNN	none
	chr13	67050813	67050837	chr13:67050813-67050837	12	+		ACATCCACAGGGTTCAGATGAGGA	6						MouseMakassar.bam	MouseMakassar	MouseMakassar	MouseMakassar_MouseMakassar_chr13:67050813-67050837_12	TTCTCCACAGGAGTCAGGTGNNNN	none
	chr13	68681972	68681996	chr13:68681972-68681996	12	+		ATCTCCAGAGGAGGCAGGGAGATC	5	ATCTCCAGAGGAGGCAGG-GAGAT					MouseMakassar.bam	MouseMakassar	MouseMakassar	MouseMakassar_MouseMakassar_chr13:68681972-68681996_12	TTCTCCACAGGAGTCAGGTGNNNN	TTCTCCACAGGAGTCAGGTGNNNN
	chr13	98105375	98105399	chr13:98105375-98105399	12	-		GGTTCCACTGTAGTCAGGTGGGCC	5	GT-TCCACTGTAGTCAGGTGGGCC					MouseMakassar.bam	MouseMakassar	MouseMakassar	MouseMakassar_MouseMakassar_chr13:98105375-98105399_12	TTCTCCACAGGAGTCAGGTGNNNN	TTCTCCACAGGAGTCAGGTGNNNN
	chr14	100046851	100046876	chr14:100046851-100046876	12	+				TTCTCCTACAGGAGTCATATAGACA					MouseMakassar.bam	MouseMakassar	MouseMakassar	MouseMakassar_MouseMakassar_chr14:100046851-100046876_12	TTCTCCACAGGAGTCAGGTGNNNN	TTCTCC-ACAGGAGTCAGGTGNNNN
	chr14	109537777	109537801	chr14:109537777-109537801	12	+		TGTTCCACAGGAGTCTGTTGCATC	4						MouseMakassar.bam	MouseMakassar	MouseMakassar	MouseMakassar_MouseMakassar_chr14:109537777-109537801_12	TTCTCCACAGGAGTCAGGTGNNNN	none
	chr14	33657444	33657468	chr14:33657444-33657468	12	+		GCACGCACAGGAGTCAGGAGCTCG	6						MouseMakassar.bam	MouseMakassar	MouseMakassar	MouseMakassar_MouseMakassar_chr14:33657444-33657468_12	TTCTCCACAGGAGTCAGGTGNNNN	none
	chr14	35159728	35159752	chr14:35159728-35159752	12	-		CACACCACAGAAGTCAAGTATGGA	6						MouseMakassar.bam	MouseMakassar	MouseMakassar	MouseMakassar_MouseMakassar_chr14:35159728-35159752_12	TTCTCCACAGGAGTCAGGTGNNNN	none
	chr14	37679550	37679573	chr14:37679550-37679573	12	+				TTCCACA-AGAAGTCAGGTGAAAG					MouseMakassar.bam	MouseMakassar	MouseMakassar	MouseMakassar_MouseMakassar_chr14:37679550-37679573_12	TTCTCCACAGGAGTCAGGTGNNNN	TTCTCCACAGGAGTCAGGTGNNNN
	chr14	66162790	66162814	chr14:66162790-66162814	12	-		TGGGTCTCAGGAGTCAGGTACAAT	6						MouseMakassar.bam	MouseMakassar	MouseMakassar	MouseMakassar_MouseMakassar_chr14:66162790-66162814_12	TTCTCCACAGGAGTCAGGTGNNNN	none
	chr14	83399847	83399871	chr14:83399847-83399871	12	+		TCAACAACAGGAGTCAGGTGCTTC	4	TTCAACAACAGGAGTCAGGTGCTTC					MouseMakassar.bam	MouseMakassar	MouseMakassar	MouseMakassar_MouseMakassar_chr14:83399847-83399871_12	TTCTCCACAGGAGTCAGGTGNNNN	TTCTCCA-CAGGAGTCAGGTGNNNN
	chr14	87580883	87580907	chr14:87580883-87580907	12	-		AGATCCCCAGGAATCAGGTAAAAG	6						MouseMakassar.bam	MouseMakassar	MouseMakassar	MouseMakassar_MouseMakassar_chr14:87580883-87580907_12	TTCTCCACAGGAGTCAGGTGNNNN	none
	chr15	100035893	100035917	chr15:100035893-100035917	12	-		ACTTCCAGAGGACTCAGGTGTAGT	5	CT-TCCAGAGGACTCAGGTGTAGT					MouseMakassar.bam	MouseMakassar	MouseMakassar	MouseMakassar_MouseMakassar_chr15:100035893-100035917_12	TTCTCCACAGGAGTCAGGTGNNNN	TTCTCCACAGGAGTCAGGTGNNNN
	chr15	24144659	24144683	chr15:24144659-24144683	12	+		ATCTCCCCAGGAGTCAGGTTATTT	3						MouseMakassar.bam	MouseMakassar	MouseMakassar	MouseMakassar_MouseMakassar_chr15:24144659-24144683_12	TTCTCCACAGGAGTCAGGTGNNNN	none
	chr15	59974753	59974777	chr15:59974753-59974777	12	+		CTGTCCACAGGATTCAAATGTGTG	5						MouseMakassar.bam	MouseMakassar	MouseMakassar	MouseMakassar_MouseMakassar_chr15:59974753-59974777_12	TTCTCCACAGGAGTCAGGTGNNNN	none
	chr15	96332547	96332571	chr15:96332547-96332571	12	+		ATGTGCACAGGAAACAGTTGAGGG	6						MouseMakassar.bam	MouseMakassar	MouseMakassar	MouseMakassar_MouseMakassar_chr15:96332547-96332571_12	TTCTCCACAGGAGTCAGGTGNNNN	none
	chr16	17923880	17923904	chr16:17923880-17923904	12	+		CTCCCTACAGGAGTCAGGTCATTT	4						MouseMakassar.bam	MouseMakassar	MouseMakassar	MouseMakassar_MouseMakassar_chr16:17923880-17923904_12	TTCTCCACAGGAGTCAGGTGNNNN	none
	chr16	3771232	3771255	chr16:3771232-3771255	12	-				ATCTCCACAGG-GCCAGGTGCATC					MouseMakassar.bam	MouseMakassar	MouseMakassar	MouseMakassar_MouseMakassar_chr16:3771232-3771255_12	TTCTCCACAGGAGTCAGGTGNNNN	TTCTCCACAGGAGTCAGGTGNNNN
	chr16	7729237	7729262	chr16:7729237-7729262	12	-				ATATCCACATGGAGACAGGTGGGTG					MouseMakassar.bam	MouseMakassar	MouseMakassar	MouseMakassar_MouseMakassar_chr16:7729237-7729262_12	TTCTCCACAGGAGTCAGGTGNNNN	TTCTCCACA-GGAGTCAGGTGNNNN
	chr16	93918905	93918929	chr16:93918905-93918929	12	+		AAATCCCCAGGACTCAGATGAGGC	6						MouseMakassar.bam	MouseMakassar	MouseMakassar	MouseMakassar_MouseMakassar_chr16:93918905-93918929_12	TTCTCCACAGGAGTCAGGTGNNNN	none
	chr17	44784610	44784634	chr17:44784610-44784634	12	+		TCTTTCACAGAAATCAGGTGAAAC	5						MouseMakassar.bam	MouseMakassar	MouseMakassar	MouseMakassar_MouseMakassar_chr17:44784610-44784634_12	TTCTCCACAGGAGTCAGGTGNNNN	none
	chr17	56471451	56471475	chr17:56471451-56471475	12	-		ATCTACACAGGAGTCATGCCTGTC	5						MouseMakassar.bam	MouseMakassar	MouseMakassar	MouseMakassar_MouseMakassar_chr17:56471451-56471475_12	TTCTCCACAGGAGTCAGGTGNNNN	none
	chr17	74138709	74138733	chr17:74138709-74138733	12	-		CTAAACACAGGAGCCAGGTGAGTA	5						MouseMakassar.bam	MouseMakassar	MouseMakassar	MouseMakassar_MouseMakassar_chr17:74138709-74138733_12	TTCTCCACAGGAGTCAGGTGNNNN	none
	chr17	9086528	9086553	chr17:9086528-9086553	12	+				CTCTCCACAGCAGTGCAGGTGGAAT					MouseMakassar.bam	MouseMakassar	MouseMakassar	MouseMakassar_MouseMakassar_chr17:9086528-9086553_12	TTCTCCACAGGAGTCAGGTGNNNN	TTCTCCACAGGAGT-CAGGTGNNNN
	chr18	44612088	44612112	chr18:44612088-44612112	12	-		GTATCCACAGGAGTGATGAGACAA	5						MouseMakassar.bam	MouseMakassar	MouseMakassar	MouseMakassar_MouseMakassar_chr18:44612088-44612112_12	TTCTCCACAGGAGTCAGGTGNNNN	none
	chr18	53053045	53053070	chr18:53053045-53053070	12	-				TAGTCCACAGGAGTTGAGGTGTGCC					MouseMakassar.bam	MouseMakassar	MouseMakassar	MouseMakassar_MouseMakassar_chr18:53053045-53053070_12	TTCTCCACAGGAGTCAGGTGNNNN	TTCTCCACAGGAGTC-AGGTGNNNN
	chr18	78988844	78988868	chr18:78988844-78988868	12	+		TCCTCCAGAGGACTCAGGGTGGTG	5	TCCTCCAGAGGACTCAGGGTGGTGC					MouseMakassar.bam	MouseMakassar	MouseMakassar	MouseMakassar_MouseMakassar_chr18:78988844-78988868_12	TTCTCCACAGGAGTCAGGTGNNNN	TTCTCCACAGGAGTCAGG-TGNNNN
	chr19	11786447	11786470	chr19:11786447-11786470	12	+				TTCTCC-CAGGACTCAGGATGGAC					MouseMakassar.bam	MouseMakassar	MouseMakassar	MouseMakassar_MouseMakassar_chr19:11786447-11786470_12	TTCTCCACAGGAGTCAGGTGNNNN	TTCTCCACAGGAGTCAGGTGNNNN
	chr19	25995949	25995973	chr19:25995949-25995973	12	-		AGTTCCAGAGGATTCAGGTGGAAC	5	GT-TCCAGAGGATTCAGGTGGAAC					MouseMakassar.bam	MouseMakassar	MouseMakassar	MouseMakassar_MouseMakassar_chr19:25995949-25995973_12	TTCTCCACAGGAGTCAGGTGNNNN	TTCTCCACAGGAGTCAGGTGNNNN
	chr19	31757098	31757122	chr19:31757098-31757122	12	-		TAGTACACAGGAATCATGTGTAGC	5						MouseMakassar.bam	MouseMakassar	MouseMakassar	MouseMakassar_MouseMakassar_chr19:31757098-31757122_12	TTCTCCACAGGAGTCAGGTGNNNN	none
	chr19	35729336	35729360	chr19:35729336-35729360	12	+		CACTCCAAAGAAATCAGGTGTATC	5						MouseMakassar.bam	MouseMakassar	MouseMakassar	MouseMakassar_MouseMakassar_chr19:35729336-35729360_12	TTCTCCACAGGAGTCAGGTGNNNN	none
	chr19	56694068	56694092	chr19:56694068-56694092	12	+		ATCTCCTCAAGAGTCAAGTGAGAG	4						MouseMakassar.bam	MouseMakassar	MouseMakassar	MouseMakassar_MouseMakassar_chr19:56694068-56694092_12	TTCTCCACAGGAGTCAGGTGNNNN	none
	chr19	58066035	58066059	chr19:58066035-58066059	12	-		TGGTCCACAGAAGTGAGGTGTATT	4						MouseMakassar.bam	MouseMakassar	MouseMakassar	MouseMakassar_MouseMakassar_chr19:58066035-58066059_12	TTCTCCACAGGAGTCAGGTGNNNN	none
	chr1	118355816	118355840	chr1:118355816-118355840	12	+		GTCACAACAGAAGTCAGTTAGAAC	6						MouseMakassar.bam	MouseMakassar	MouseMakassar	MouseMakassar_MouseMakassar_chr1:118355816-118355840_12	TTCTCCACAGGAGTCAGGTGNNNN	none
	chr1	147324344	147324368	chr1:147324344-147324368	12	-		TTATCCACTGGAGTCTGGTGGGCT	3						MouseMakassar.bam	MouseMakassar	MouseMakassar	MouseMakassar_MouseMakassar_chr1:147324344-147324368_12	TTCTCCACAGGAGTCAGGTGNNNN	none
	chr1	151955161	151955184	chr1:151955161-151955184	12	+				AGCTCTACAGGAGT-AGGTGCATC					MouseMakassar.bam	MouseMakassar	MouseMakassar	MouseMakassar_MouseMakassar_chr1:151955161-151955184_12	TTCTCCACAGGAGTCAGGTGNNNN	TTCTCCACAGGAGTCAGGTGNNNN
	chr1	160783601	160783625	chr1:160783601-160783625	12	+		AACTCCACAGAAGACAGGGAGAAA	6						MouseMakassar.bam	MouseMakassar	MouseMakassar	MouseMakassar_MouseMakassar_chr1:160783601-160783625_12	TTCTCCACAGGAGTCAGGTGNNNN	none
	chr1	186254665	186254689	chr1:186254665-186254689	12	+		CTCCCCACAGGAGGCAGGGGAGAG	4						MouseMakassar.bam	MouseMakassar	MouseMakassar	MouseMakassar_MouseMakassar_chr1:186254665-186254689_12	TTCTCCACAGGAGTCAGGTGNNNN	none
	chr1	20287787	20287811	chr1:20287787-20287811	12	-		CCCTCCCCAGAAGTCAGATGGTTC	5						MouseMakassar.bam	MouseMakassar	MouseMakassar	MouseMakassar_MouseMakassar_chr1:20287787-20287811_12	TTCTCCACAGGAGTCAGGTGNNNN	none
	chr1	51770439	51770463	chr1:51770439-51770463	12	+		AGACCCACAGGACTCAGGTAGTGG	6						MouseMakassar.bam	MouseMakassar	MouseMakassar	MouseMakassar_MouseMakassar_chr1:51770439-51770463_12	TTCTCCACAGGAGTCAGGTGNNNN	none
	chr1	56566750	56566774	chr1:56566750-56566774	12	-		TCAGTCACAGAAGTCAGGTGGCTC	5						MouseMakassar.bam	MouseMakassar	MouseMakassar	MouseMakassar_MouseMakassar_chr1:56566750-56566774_12	TTCTCCACAGGAGTCAGGTGNNNN	none
	chr1	79577857	79577881	chr1:79577857-79577881	12	+		TTCTCTACAGGAGTCATACGGGAC	4						MouseMakassar.bam	MouseMakassar	MouseMakassar	MouseMakassar_MouseMakassar_chr1:79577857-79577881_12	TTCTCCACAGGAGTCAGGTGNNNN	none
	chr2	105445614	105445638	chr2:105445614-105445638	12	-		GTCTCCACTGGAGTCTGGTGGGCA	3						MouseMakassar.bam	MouseMakassar	MouseMakassar	MouseMakassar_MouseMakassar_chr2:105445614-105445638_12	TTCTCCACAGGAGTCAGGTGNNNN	none
	chr2	112986293	112986317	chr2:112986293-112986317	12	-		CTCTCCACACCGGTCAGGTGGGTG	4						MouseMakassar.bam	MouseMakassar	MouseMakassar	MouseMakassar_MouseMakassar_chr2:112986293-112986317_12	TTCTCCACAGGAGTCAGGTGNNNN	none
	chr2	127318392	127318415	chr2:127318392-127318415	12	+				CTCTCCACAT-AGTCAAGTGTGGC					MouseMakassar.bam	MouseMakassar	MouseMakassar	MouseMakassar_MouseMakassar_chr2:127318392-127318415_12	TTCTCCACAGGAGTCAGGTGNNNN	TTCTCCACAGGAGTCAGGTGNNNN
	chr2	13142245	13142269	chr2:13142245-13142269	12	-		TTCTTCACAGGAATCAATGTGTAG	6	TTCTTCACAGGAATCAATGTGTAGA					MouseMakassar.bam	MouseMakassar	MouseMakassar	MouseMakassar_MouseMakassar_chr2:13142245-13142269_12	TTCTCCACAGGAGTCAGGTGNNNN	TTCTCCACAGGAGTCAG-GTGNNNN
	chr2	142508877	142508901	chr2:142508877-142508901	12	+		CCCTCCACAAGAGTCAGGGAAAAT	5	CCCTCCACAAGAGTCAGG-GAAAA					MouseMakassar.bam	MouseMakassar	MouseMakassar	MouseMakassar_MouseMakassar_chr2:142508877-142508901_12	TTCTCCACAGGAGTCAGGTGNNNN	TTCTCCACAGGAGTCAGGTGNNNN
	chr2	151094966	151094990	chr2:151094966-151094990	12	+		CTGACCCCAGGAATCAGGTGGATC	5						MouseMakassar.bam	MouseMakassar	MouseMakassar	MouseMakassar_MouseMakassar_chr2:151094966-151094990_12	TTCTCCACAGGAGTCAGGTGNNNN	none
	chr2	154193053	154193076	chr2:154193053-154193076	12	+				GACTCCACAGG-GTCAGGTACATA					MouseMakassar.bam	MouseMakassar	MouseMakassar	MouseMakassar_MouseMakassar_chr2:154193053-154193076_12	TTCTCCACAGGAGTCAGGTGNNNN	TTCTCCACAGGAGTCAGGTGNNNN
	chr2	27163694	27163718	chr2:27163694-27163718	12	-		AATCCCACAGGAGTCATGAGGATG	6	ATC-CCACAGGAGTCATGAGGATG					MouseMakassar.bam	MouseMakassar	MouseMakassar	MouseMakassar_MouseMakassar_chr2:27163694-27163718_12	TTCTCCACAGGAGTCAGGTGNNNN	TTCTCCACAGGAGTCAGGTGNNNN
	chr2	53592783	53592807	chr2:53592783-53592807	12	+		CTGATCCCAGGACTCAGGTGAGAT	6	TGATCC-CAGGACTCAGGTGAGAT					MouseMakassar.bam	MouseMakassar	MouseMakassar	MouseMakassar_MouseMakassar_chr2:53592783-53592807_12	TTCTCCACAGGAGTCAGGTGNNNN	TTCTCCACAGGAGTCAGGTGNNNN
	chr2	6267125	6267148	chr2:6267125-6267148	12	-				TTCTACAGAGG-GTCATGTGGGAT					MouseMakassar.bam	MouseMakassar	MouseMakassar	MouseMakassar_MouseMakassar_chr2:6267125-6267148_12	TTCTCCACAGGAGTCAGGTGNNNN	TTCTCCACAGGAGTCAGGTGNNNN
	chr2	93950494	93950517	chr2:93950494-93950517	12	+				CTCTCCATAGG-GTCAGCTGTGTT					MouseMakassar.bam	MouseMakassar	MouseMakassar	MouseMakassar_MouseMakassar_chr2:93950494-93950517_12	TTCTCCACAGGAGTCAGGTGNNNN	TTCTCCACAGGAGTCAGGTGNNNN
	chr3	139517252	139517276	chr3:139517252-139517276	12	-		GGCATCCCAGGAGACAGGTGGAGC	6						MouseMakassar.bam	MouseMakassar	MouseMakassar	MouseMakassar_MouseMakassar_chr3:139517252-139517276_12	TTCTCCACAGGAGTCAGGTGNNNN	none
	chr3	154848651	154848675	chr3:154848651-154848675	12	-		TTCTCCTCAGGACTCAGATCAGTC	4						MouseMakassar.bam	MouseMakassar	MouseMakassar	MouseMakassar_MouseMakassar_chr3:154848651-154848675_12	TTCTCCACAGGAGTCAGGTGNNNN	none
	chr3	17766819	17766843	chr3:17766819-17766843	12	+		TAACCCACAGGACTCAGGGGAGAT	5						MouseMakassar.bam	MouseMakassar	MouseMakassar	MouseMakassar_MouseMakassar_chr3:17766819-17766843_12	TTCTCCACAGGAGTCAGGTGNNNN	none
	chr3	25929290	25929314	chr3:25929290-25929314	12	-		CTTGACACAGAAGTTAGGTGGAAC	6						MouseMakassar.bam	MouseMakassar	MouseMakassar	MouseMakassar_MouseMakassar_chr3:25929290-25929314_12	TTCTCCACAGGAGTCAGGTGNNNN	none
	chr3	29024875	29024899	chr3:29024875-29024899	12	+		CTAAACACAGGAGCCAGGTGAGTG	5						MouseMakassar.bam	MouseMakassar	MouseMakassar	MouseMakassar_MouseMakassar_chr3:29024875-29024899_12	TTCTCCACAGGAGTCAGGTGNNNN	none
	chr3	56131620	56131644	chr3:56131620-56131644	12	+		TACTCTAGAGGAGTTAGGTGTGCT	4						MouseMakassar.bam	MouseMakassar	MouseMakassar	MouseMakassar_MouseMakassar_chr3:56131620-56131644_12	TTCTCCACAGGAGTCAGGTGNNNN	none
	chr4	124953791	124953815	chr4:124953791-124953815	12	-		AGTTCCACAGGATACAGATGGTGA	6						MouseMakassar.bam	MouseMakassar	MouseMakassar	MouseMakassar_MouseMakassar_chr4:124953791-124953815_12	TTCTCCACAGGAGTCAGGTGNNNN	none
	chr4	127749805	127749829	chr4:127749805-127749829	12	-		CACCTCCCATGAGTCAGGTGGGGC	6	ACCTCC-CATGAGTCAGGTGGGGC					MouseMakassar.bam	MouseMakassar	MouseMakassar	MouseMakassar_MouseMakassar_chr4:127749805-127749829_12	TTCTCCACAGGAGTCAGGTGNNNN	TTCTCCACAGGAGTCAGGTGNNNN
	chr4	134191210	134191234	chr4:134191210-134191234	12	-		TCCTCTGCAGGAGTCATATGTGCT	5						MouseMakassar.bam	MouseMakassar	MouseMakassar	MouseMakassar_MouseMakassar_chr4:134191210-134191234_12	TTCTCCACAGGAGTCAGGTGNNNN	none
	chr4	138753609	138753633	chr4:138753609-138753633	12	+		GCTTCAACAGGAGTCAGGTATCCC	5	CT-TCAACAGGAGTCAGGTATCCC					MouseMakassar.bam	MouseMakassar	MouseMakassar	MouseMakassar_MouseMakassar_chr4:138753609-138753633_12	TTCTCCACAGGAGTCAGGTGNNNN	TTCTCCACAGGAGTCAGGTGNNNN
	chr4	17169466	17169490	chr4:17169466-17169490	12	+		CTGATCCCAGGACTCAGGTGAGAG	6	TGATCC-CAGGACTCAGGTGAGAG					MouseMakassar.bam	MouseMakassar	MouseMakassar	MouseMakassar_MouseMakassar_chr4:17169466-17169490_12	TTCTCCACAGGAGTCAGGTGNNNN	TTCTCCACAGGAGTCAGGTGNNNN
	chr4	28092068	28092092	chr4:28092068-28092092	12	+		TTCTTCACAGGTGTCAGGTGTTGC	2						MouseMakassar.bam	MouseMakassar	MouseMakassar	MouseMakassar_MouseMakassar_chr4:28092068-28092092_12	TTCTCCACAGGAGTCAGGTGNNNN	none
	chr4	31047886	31047910	chr4:31047886-31047910	12	-		TACTTCACAGGAATCAGGTCAGCA	4						MouseMakassar.bam	MouseMakassar	MouseMakassar	MouseMakassar_MouseMakassar_chr4:31047886-31047910_12	TTCTCCACAGGAGTCAGGTGNNNN	none
	chr4	37047625	37047649	chr4:37047625-37047649	12	-		ATCCCCACAGGAGAGGTGTGGCTG	6						MouseMakassar.bam	MouseMakassar	MouseMakassar	MouseMakassar_MouseMakassar_chr4:37047625-37047649_12	TTCTCCACAGGAGTCAGGTGNNNN	none
	chr4	8139678	8139702	chr4:8139678-8139702	12	+		TCAACCACAGGAGACAGGTGCTTC	4	TTCAACCACAGGAGACAGGTGCTTC					MouseMakassar.bam	MouseMakassar	MouseMakassar	MouseMakassar_MouseMakassar_chr4:8139678-8139702_12	TTCTCCACAGGAGTCAGGTGNNNN	TTCT-CCACAGGAGTCAGGTGNNNN
	chr4	89482587	89482611	chr4:89482587-89482611	12	-		ACTTCTCCATGAGTCAGGTGGGCA	6						MouseMakassar.bam	MouseMakassar	MouseMakassar	MouseMakassar_MouseMakassar_chr4:89482587-89482611_12	TTCTCCACAGGAGTCAGGTGNNNN	none
	chr4	98055631	98055655	chr4:98055631-98055655	12	-		GTCTCCACAGGAGTATGTGGATAT	5	GTCTCCACAGGAGT-ATGTGGATA					MouseMakassar.bam	MouseMakassar	MouseMakassar	MouseMakassar_MouseMakassar_chr4:98055631-98055655_12	TTCTCCACAGGAGTCAGGTGNNNN	TTCTCCACAGGAGTCAGGTGNNNN
	chr5	135115112	135115136	chr5:135115112-135115136	12	-		TCTTCCAGAGGACTCAGGTGCAAT	4						MouseMakassar.bam	MouseMakassar	MouseMakassar	MouseMakassar_MouseMakassar_chr5:135115112-135115136_12	TTCTCCACAGGAGTCAGGTGNNNN	none
	chr5	25494968	25494992	chr5:25494968-25494992	12	+		CTTCATACAGAAGTCAGGTGTGGT	6	TTCAT-ACAGAAGTCAGGTGTGGT					MouseMakassar.bam	MouseMakassar	MouseMakassar	MouseMakassar_MouseMakassar_chr5:25494968-25494992_12	TTCTCCACAGGAGTCAGGTGNNNN	TTCTCCACAGGAGTCAGGTGNNNN
	chr5	34524617	34524640	chr5:34524617-34524640	12	+				CTCTCCACAGGAGA-AGATGGAGC					MouseMakassar.bam	MouseMakassar	MouseMakassar	MouseMakassar_MouseMakassar_chr5:34524617-34524640_12	TTCTCCACAGGAGTCAGGTGNNNN	TTCTCCACAGGAGTCAGGTGNNNN
	chr5	57372083	57372107	chr5:57372083-57372107	12	-		CTGATCCCAGGACTCAGGTGAGAG	6	TGATCC-CAGGACTCAGGTGAGAG					MouseMakassar.bam	MouseMakassar	MouseMakassar	MouseMakassar_MouseMakassar_chr5:57372083-57372107_12	TTCTCCACAGGAGTCAGGTGNNNN	TTCTCCACAGGAGTCAGGTGNNNN
	chr5	80207370	80207393	chr5:80207370-80207393	12	+				GTCTCT-CAGGAGTCAGATGCATC					MouseMakassar.bam	MouseMakassar	MouseMakassar	MouseMakassar_MouseMakassar_chr5:80207370-80207393_12	TTCTCCACAGGAGTCAGGTGNNNN	TTCTCCACAGGAGTCAGGTGNNNN
	chr6	109430251	109430275	chr6:109430251-109430275	12	+		TGCTCCACAGAAGACAGGTGCTGT	3						MouseMakassar.bam	MouseMakassar	MouseMakassar	MouseMakassar_MouseMakassar_chr6:109430251-109430275_12	TTCTCCACAGGAGTCAGGTGNNNN	none
	chr6	127269786	127269810	chr6:127269786-127269810	12	-		ATGTCCACAGGAGACAGTGTGGCT	6	ATGTCCACAGGAGACAGTGTGGCTA					MouseMakassar.bam	MouseMakassar	MouseMakassar	MouseMakassar_MouseMakassar_chr6:127269786-127269810_12	TTCTCCACAGGAGTCAGGTGNNNN	TTCTCCACAGGAGTCAG-GTGNNNN
	chr6	139082645	139082669	chr6:139082645-139082669	12	+		TTGCACACAGAAGTCAGATGAAGT	5						MouseMakassar.bam	MouseMakassar	MouseMakassar	MouseMakassar_MouseMakassar_chr6:139082645-139082669_12	TTCTCCACAGGAGTCAGGTGNNNN	none
	chr6	148493310	148493334	chr6:148493310-148493334	12	+		GGCTCCACAGGCATCAGATGGATG	5						MouseMakassar.bam	MouseMakassar	MouseMakassar	MouseMakassar_MouseMakassar_chr6:148493310-148493334_12	TTCTCCACAGGAGTCAGGTGNNNN	none
	chr6	33961885	33961909	chr6:33961885-33961909	12	+		GTGTCCACAGAAGTCAGGAAACTA	5						MouseMakassar.bam	MouseMakassar	MouseMakassar	MouseMakassar_MouseMakassar_chr6:33961885-33961909_12	TTCTCCACAGGAGTCAGGTGNNNN	none
	chr6	76578049	76578073	chr6:76578049-76578073	12	+		CACTCCACAGGAATCAAGTCATCA	5						MouseMakassar.bam	MouseMakassar	MouseMakassar	MouseMakassar_MouseMakassar_chr6:76578049-76578073_12	TTCTCCACAGGAGTCAGGTGNNNN	none
	chr6	84446826	84446849	chr6:84446826-84446849	12	+				ATCTCAGCAG-AGTCAGGTGGATT					MouseMakassar.bam	MouseMakassar	MouseMakassar	MouseMakassar_MouseMakassar_chr6:84446826-84446849_12	TTCTCCACAGGAGTCAGGTGNNNN	TTCTCCACAGGAGTCAGGTGNNNN
	chr6	89136900	89136923	chr6:89136900-89136923	12	+				CTCTCCGCTGGAGTC-GGTGTGGC					MouseMakassar.bam	MouseMakassar	MouseMakassar	MouseMakassar_MouseMakassar_chr6:89136900-89136923_12	TTCTCCACAGGAGTCAGGTGNNNN	TTCTCCACAGGAGTCAGGTGNNNN
	chr6	89633590	89633614	chr6:89633590-89633614	12	-		ATCCCCGCAGGACTTAGGTGTACA	5						MouseMakassar.bam	MouseMakassar	MouseMakassar	MouseMakassar_MouseMakassar_chr6:89633590-89633614_12	TTCTCCACAGGAGTCAGGTGNNNN	none
	chr6	96437291	96437315	chr6:96437291-96437315	12	-		AGCTTCACAGGAGTCAGAAGAGTC	5						MouseMakassar.bam	MouseMakassar	MouseMakassar	MouseMakassar_MouseMakassar_chr6:96437291-96437315_12	TTCTCCACAGGAGTCAGGTGNNNN	none
	chr7	111175684	111175708	chr7:111175684-111175708	12	+		TGAGGCACAGGAATCAGGTGAGGT	5						MouseMakassar.bam	MouseMakassar	MouseMakassar	MouseMakassar_MouseMakassar_chr7:111175684-111175708_12	TTCTCCACAGGAGTCAGGTGNNNN	none
	chr7	122583052	122583076	chr7:122583052-122583076	12	-		ATCTCCCCAAGAGTCAGAGGGAAG	5						MouseMakassar.bam	MouseMakassar	MouseMakassar	MouseMakassar_MouseMakassar_chr7:122583052-122583076_12	TTCTCCACAGGAGTCAGGTGNNNN	none
	chr7	125045200	125045224	chr7:125045200-125045224	12	+		CAGGCTACAGGAGTCAGGTGAGTG	5						MouseMakassar.bam	MouseMakassar	MouseMakassar	MouseMakassar_MouseMakassar_chr7:125045200-125045224_12	TTCTCCACAGGAGTCAGGTGNNNN	none
	chr7	131466581	131466605	chr7:131466581-131466605	12	-		CTCTCCCCAGGAGTCAAGGTGGTG	5	CTCTCCCCAGGAGTCAAGGTGGTGG					MouseMakassar.bam	MouseMakassar	MouseMakassar	MouseMakassar_MouseMakassar_chr7:131466581-131466605_12	TTCTCCACAGGAGTCAGGTGNNNN	TTCTCCACAGGAGTCA-GGTGNNNN
	chr7	141498985	141499009	chr7:141498985-141499009	12	-		TGTTCCACAGGAGTCACATAAGCC	5						MouseMakassar.bam	MouseMakassar	MouseMakassar	MouseMakassar_MouseMakassar_chr7:141498985-141499009_12	TTCTCCACAGGAGTCAGGTGNNNN	none
	chr7	25290572	25290596	chr7:25290572-25290596	12	-		ACAGGCACAGGAGTCAGCTGGATA	6						MouseMakassar.bam	MouseMakassar	MouseMakassar	MouseMakassar_MouseMakassar_chr7:25290572-25290596_12	TTCTCCACAGGAGTCAGGTGNNNN	none
	chr7	29278412	29278436	chr7:29278412-29278436	12	-		ATTTTCTCAGGAATCAGGTGTGTA	5	TTTTCT-CAGGAATCAGGTGTGTA					MouseMakassar.bam	MouseMakassar	MouseMakassar	MouseMakassar_MouseMakassar_chr7:29278412-29278436_12	TTCTCCACAGGAGTCAGGTGNNNN	TTCTCCACAGGAGTCAGGTGNNNN
	chr7	46520060	46520084	chr7:46520060-46520084	12	-		TTTTCAGCAGGGGTCAGGTGTGTG	4						MouseMakassar.bam	MouseMakassar	MouseMakassar	MouseMakassar_MouseMakassar_chr7:46520060-46520084_12	TTCTCCACAGGAGTCAGGTGNNNN	none
	chr7	65936761	65936785	chr7:65936761-65936785	12	-		CATTCCATAGGAATCAGGAGGCCC	6						MouseMakassar.bam	MouseMakassar	MouseMakassar	MouseMakassar_MouseMakassar_chr7:65936761-65936785_12	TTCTCCACAGGAGTCAGGTGNNNN	none
	chr7	98391887	98391910	chr7:98391887-98391910	12	+				ACCTCCACAG-AGTCAGGAGTGGG					MouseMakassar.bam	MouseMakassar	MouseMakassar	MouseMakassar_MouseMakassar_chr7:98391887-98391910_12	TTCTCCACAGGAGTCAGGTGNNNN	TTCTCCACAGGAGTCAGGTGNNNN
	chr7	99561587	99561611	chr7:99561587-99561611	12	-		TTCCCCAAAGGAGTCATGCACTCC	5						MouseMakassar.bam	MouseMakassar	MouseMakassar	MouseMakassar_MouseMakassar_chr7:99561587-99561611_12	TTCTCCACAGGAGTCAGGTGNNNN	none
	chr8	118064153	118064176	chr8:118064153-118064176	12	+				CTGTTCACAG-AGTCAGGTGTACC					MouseMakassar.bam	MouseMakassar	MouseMakassar	MouseMakassar_MouseMakassar_chr8:118064153-118064176_12	TTCTCCACAGGAGTCAGGTGNNNN	TTCTCCACAGGAGTCAGGTGNNNN
	chr8	121091890	121091914	chr8:121091890-121091914	12	+		TCCTCCATAGGGGACAGGTGGGCA	4						MouseMakassar.bam	MouseMakassar	MouseMakassar	MouseMakassar_MouseMakassar_chr8:121091890-121091914_12	TTCTCCACAGGAGTCAGGTGNNNN	none
	chr8	122470735	122470759	chr8:122470735-122470759	12	+		TAGGCCACAGGAGTCTTGTGTCCT	5						MouseMakassar.bam	MouseMakassar	MouseMakassar	MouseMakassar_MouseMakassar_chr8:122470735-122470759_12	TTCTCCACAGGAGTCAGGTGNNNN	none
	chr8	122659012	122659036	chr8:122659012-122659036	12	+		CATTCCACAAGAGTCAGCGGGACA	6						MouseMakassar.bam	MouseMakassar	MouseMakassar	MouseMakassar_MouseMakassar_chr8:122659012-122659036_12	TTCTCCACAGGAGTCAGGTGNNNN	none
	chr8	64483692	64483716	chr8:64483692-64483716	12	+		CAGTCCATATGAGTTAGGTGGGTT	6						MouseMakassar.bam	MouseMakassar	MouseMakassar	MouseMakassar_MouseMakassar_chr8:64483692-64483716_12	TTCTCCACAGGAGTCAGGTGNNNN	none
	chr8	85466602	85466625	chr8:85466602-85466625	12	+				TCCACCACAG-AGTCAGTTGTGCT					MouseMakassar.bam	MouseMakassar	MouseMakassar	MouseMakassar_MouseMakassar_chr8:85466602-85466625_12	TTCTCCACAGGAGTCAGGTGNNNN	TTCTCCACAGGAGTCAGGTGNNNN
	chr8	90061272	90061296	chr8:90061272-90061296	12	+		GAGACCACAGGAGTGAGATGGGCT	6						MouseMakassar.bam	MouseMakassar	MouseMakassar	MouseMakassar_MouseMakassar_chr8:90061272-90061296_12	TTCTCCACAGGAGTCAGGTGNNNN	none
	chr8	93909443	93909467	chr8:93909443-93909467	12	+		TGTAACACAGGAGTCTGGTGTGCC	5						MouseMakassar.bam	MouseMakassar	MouseMakassar	MouseMakassar_MouseMakassar_chr8:93909443-93909467_12	TTCTCCACAGGAGTCAGGTGNNNN	none
	chr9	103689714	103689738	chr9:103689714-103689738	12	-		CCCACCACAAGAGTCAGGCGTGAC	5						MouseMakassar.bam	MouseMakassar	MouseMakassar	MouseMakassar_MouseMakassar_chr9:103689714-103689738_12	TTCTCCACAGGAGTCAGGTGNNNN	none
	chr9	107930683	107930707	chr9:107930683-107930707	12	-		GTCCCCTCAGGAGTCAGGGGTACT	4						MouseMakassar.bam	MouseMakassar	MouseMakassar	MouseMakassar_MouseMakassar_chr9:107930683-107930707_12	TTCTCCACAGGAGTCAGGTGNNNN	none
	chr9	113720412	113720436	chr9:113720412-113720436	12	-		CAGTTCACAGGAGTCAGGATGGTT	6						MouseMakassar.bam	MouseMakassar	MouseMakassar	MouseMakassar_MouseMakassar_chr9:113720412-113720436_12	TTCTCCACAGGAGTCAGGTGNNNN	none
	chr9	114860372	114860396	chr9:114860372-114860396	12	+		GAATCCACAGAAATCATGTGCAGA	6						MouseMakassar.bam	MouseMakassar	MouseMakassar	MouseMakassar_MouseMakassar_chr9:114860372-114860396_12	TTCTCCACAGGAGTCAGGTGNNNN	none
	chr9	118703073	118703097	chr9:118703073-118703097	12	+		GTCTTCACAGGTGTCATGTGTGCT	4						MouseMakassar.bam	MouseMakassar	MouseMakassar	MouseMakassar_MouseMakassar_chr9:118703073-118703097_12	TTCTCCACAGGAGTCAGGTGNNNN	none
	chr9	120918606	120918630	chr9:120918606-120918630	12	-		TGATCCCCAGGACTCAGGTGGTGG	4						MouseMakassar.bam	MouseMakassar	MouseMakassar	MouseMakassar_MouseMakassar_chr9:120918606-120918630_12	TTCTCCACAGGAGTCAGGTGNNNN	none
	chr9	17581024	17581047	chr9:17581024-17581047	12	+				ATCTCCACAAG-GTCAGGAGTGTC					MouseMakassar.bam	MouseMakassar	MouseMakassar	MouseMakassar_MouseMakassar_chr9:17581024-17581047_12	TTCTCCACAGGAGTCAGGTGNNNN	TTCTCCACAGGAGTCAGGTGNNNN
	chr9	35119196	35119220	chr9:35119196-35119220	12	-		GTTGTCCCAGGAGTCAGGTGTTTG	5	TTGTCC-CAGGAGTCAGGTGTTTG					MouseMakassar.bam	MouseMakassar	MouseMakassar	MouseMakassar_MouseMakassar_chr9:35119196-35119220_12	TTCTCCACAGGAGTCAGGTGNNNN	TTCTCCACAGGAGTCAGGTGNNNN
	chr9	43716276	43716300	chr9:43716276-43716300	12	+		TATCTCATAGTAGTCAGGTGAAAT	6	TTATCTCATAGTAGTCAGGTGAAAT					MouseMakassar.bam	MouseMakassar	MouseMakassar	MouseMakassar_MouseMakassar_chr9:43716276-43716300_12	TTCTCCACAGGAGTCAGGTGNNNN	TTCTC-CACAGGAGTCAGGTGNNNN
	chr9	48834851	48834875	chr9:48834851-48834875	12	+		TTTTCCCCAGGAGTCAGGTGCCTG	2						MouseMakassar.bam	MouseMakassar	MouseMakassar	MouseMakassar_MouseMakassar_chr9:48834851-48834875_12	TTCTCCACAGGAGTCAGGTGNNNN	none
	chr9	98992788	98992812	chr9:98992788-98992812	12	-		GTGGCCACAGAAGTCAGGAGAGCA	5						MouseMakassar.bam	MouseMakassar	MouseMakassar	MouseMakassar_MouseMakassar_chr9:98992788-98992812_12	TTCTCCACAGGAGTCAGGTGNNNN	none
	chrX	101206655	101206679	chrX:101206655-101206679	12	+		TCAGCCACAGGAGCCAGGTAGGCA	5	TTCAGCCACAGGAGCCAGGTAGGCA					MouseMakassar.bam	MouseMakassar	MouseMakassar	MouseMakassar_MouseMakassar_chrX:101206655-101206679_12	TTCTCCACAGGAGTCAGGTGNNNN	TTCT-CCACAGGAGTCAGGTGNNNN
	chrX	102125981	102126005	chrX:102125981-102126005	12	-		CTATCCAGAGGAGACAGGTATGCA	5						MouseMakassar.bam	MouseMakassar	MouseMakassar	MouseMakassar_MouseMakassar_chrX:102125981-102126005_12	TTCTCCACAGGAGTCAGGTGNNNN	none
	chrX	118519163	118519187	chrX:118519163-118519187	12	+		GGCAACACAGGAGTCAGGGCAGCT	6						MouseMakassar.bam	MouseMakassar	MouseMakassar	MouseMakassar_MouseMakassar_chrX:118519163-118519187_12	TTCTCCACAGGAGTCAGGTGNNNN	none
	chrX	129049052	129049076	chrX:129049052-129049076	12	-		CTAAACACAGGAGCCAGGTGAATG	5						MouseMakassar.bam	MouseMakassar	MouseMakassar	MouseMakassar_MouseMakassar_chrX:129049052-129049076_12	TTCTCCACAGGAGTCAGGTGNNNN	none
	chrX	134185577	134185601	chrX:134185577-134185601	12	-		TTCTCCTCAGGAGACAGTGGTTAA	4	TTCTCCTCAGGAGACAG-TGGTTA					MouseMakassar.bam	MouseMakassar	MouseMakassar	MouseMakassar_MouseMakassar_chrX:134185577-134185601_12	TTCTCCACAGGAGTCAGGTGNNNN	TTCTCCACAGGAGTCAGGTGNNNN
	chrX	138546172	138546197	chrX:138546172-138546197	12	+				GTCTCCACAGAAAGTCAGGTGTTAT					MouseMakassar.bam	MouseMakassar	MouseMakassar	MouseMakassar_MouseMakassar_chrX:138546172-138546197_12	TTCTCCACAGGAGTCAGGTGNNNN	TTCTCCACAGGA-GTCAGGTGNNNN
	chrX	158396436	158396459	chrX:158396436-158396459	12	-				GTCTCC-CAAGAGTCAGATGCAGC					MouseMakassar.bam	MouseMakassar	MouseMakassar	MouseMakassar_MouseMakassar_chrX:158396436-158396459_12	TTCTCCACAGGAGTCAGGTGNNNN	TTCTCCACAGGAGTCAGGTGNNNN
	chrX	161574435	161574458	chrX:161574435-161574458	12	+				ATCTTTACAGGA-TCAGGTGCATC					MouseMakassar.bam	MouseMakassar	MouseMakassar	MouseMakassar_MouseMakassar_chrX:161574435-161574458_12	TTCTCCACAGGAGTCAGGTGNNNN	TTCTCCACAGGAGTCAGGTGNNNN
	chrX	92647974	92647997	chrX:92647974-92647997	12	+				GTCTCTACAGGA-TCAGGTGCATC					MouseMakassar.bam	MouseMakassar	MouseMakassar	MouseMakassar_MouseMakassar_chrX:92647974-92647997_12	TTCTCCACAGGAGTCAGGTGNNNN	TTCTCCACAGGAGTCAGGTGNNNN
	chr4	153844033	153844057	chr4:153844033-153844057	11	+		TTCTCCCCACAGGACAGATGGACA	6						MouseMakassar.bam	MouseMakassar	MouseMakassar	MouseMakassar_MouseMakassar_chr4:153844033-153844057_11	TTCTCCACAGGAGTCAGGTGNNNN	none
	chr10	116013409	116013433	chr10:116013409-116013433	10	-		AATTAAACAGGAGTCAGGGGGTCT	6						MouseMakassar.bam	MouseMakassar	MouseMakassar	MouseMakassar_MouseMakassar_chr10:116013409-116013433_10	TTCTCCACAGGAGTCAGGTGNNNN	none
	chr10	128969696	128969720	chr10:128969696-128969720	10	+		TTCTACACAGGAGTAAGTGAAGCC	5	TTCTACACAGGAGTAAG-TGAAGC					MouseMakassar.bam	MouseMakassar	MouseMakassar	MouseMakassar_MouseMakassar_chr10:128969696-128969720_10	TTCTCCACAGGAGTCAGGTGNNNN	TTCTCCACAGGAGTCAGGTGNNNN
	chr10	18202561	18202585	chr10:18202561-18202585	10	+		AAACCTACAGGAGTCAGGTGTGGG	5	TAAACCTACAGGAGTCAGGTGTGGG					MouseMakassar.bam	MouseMakassar	MouseMakassar	MouseMakassar_MouseMakassar_chr10:18202561-18202585_10	TTCTCCACAGGAGTCAGGTGNNNN	TTCTCC-ACAGGAGTCAGGTGNNNN
	chr10	30451738	30451762	chr10:30451738-30451762	10	-		ATGTCTGCAGAAGTCAGGTGCACC	5						MouseMakassar.bam	MouseMakassar	MouseMakassar	MouseMakassar_MouseMakassar_chr10:30451738-30451762_10	TTCTCCACAGGAGTCAGGTGNNNN	none
	chr10	42141413	42141436	chr10:42141413-42141436	10	+				GTCTGCACAGGGGT-AGGTGGGAA					MouseMakassar.bam	MouseMakassar	MouseMakassar	MouseMakassar_MouseMakassar_chr10:42141413-42141436_10	TTCTCCACAGGAGTCAGGTGNNNN	TTCTCCACAGGAGTCAGGTGNNNN
	chr10	78525075	78525099	chr10:78525075-78525099	10	+		TTAATCACAGGAGCCAGGTGAGTG	4						MouseMakassar.bam	MouseMakassar	MouseMakassar	MouseMakassar_MouseMakassar_chr10:78525075-78525099_10	TTCTCCACAGGAGTCAGGTGNNNN	none
	chr11	18893592	18893616	chr11:18893592-18893616	10	+		TTAGCTACAGGAGCCAGGTGGTGG	4						MouseMakassar.bam	MouseMakassar	MouseMakassar	MouseMakassar_MouseMakassar_chr11:18893592-18893616_10	TTCTCCACAGGAGTCAGGTGNNNN	none
	chr11	26586616	26586640	chr11:26586616-26586640	10	-		TTCTCCAGTGGAGCCAGGTGCAAT	3						MouseMakassar.bam	MouseMakassar	MouseMakassar	MouseMakassar_MouseMakassar_chr11:26586616-26586640_10	TTCTCCACAGGAGTCAGGTGNNNN	none
	chr11	54099510	54099534	chr11:54099510-54099534	10	-		GTCTCCTCAAGAGTTAGGTGTGTC	4						MouseMakassar.bam	MouseMakassar	MouseMakassar	MouseMakassar_MouseMakassar_chr11:54099510-54099534_10	TTCTCCACAGGAGTCAGGTGNNNN	none
	chr11	55511612	55511636	chr11:55511612-55511636	10	-		CTTGTCCCAGGAGCCAGGTGGGCA	6	TTGTCC-CAGGAGCCAGGTGGGCA					MouseMakassar.bam	MouseMakassar	MouseMakassar	MouseMakassar_MouseMakassar_chr11:55511612-55511636_10	TTCTCCACAGGAGTCAGGTGNNNN	TTCTCCACAGGAGTCAGGTGNNNN
	chr11	64154638	64154661	chr11:64154638-64154661	10	+				TTCTC-ATAGGAATCAGTTGAGGT					MouseMakassar.bam	MouseMakassar	MouseMakassar	MouseMakassar_MouseMakassar_chr11:64154638-64154661_10	TTCTCCACAGGAGTCAGGTGNNNN	TTCTCCACAGGAGTCAGGTGNNNN
	chr12	112482989	112483013	chr12:112482989-112483013	10	+		TCCTTCACAGGAGTCATGTATCAG	4						MouseMakassar.bam	MouseMakassar	MouseMakassar	MouseMakassar_MouseMakassar_chr12:112482989-112483013_10	TTCTCCACAGGAGTCAGGTGNNNN	none
	chr12	118961873	118961897	chr12:118961873-118961897	10	+		GTACCCACAGAGGTCAGATGAGCA	6						MouseMakassar.bam	MouseMakassar	MouseMakassar	MouseMakassar_MouseMakassar_chr12:118961873-118961897_10	TTCTCCACAGGAGTCAGGTGNNNN	none
	chr12	25965910	25965934	chr12:25965910-25965934	10	+		TTCTACAAAGGAGTAAGTGAGCAA	6	TTCTACAAAGGAGTAAG-TGAGCA					MouseMakassar.bam	MouseMakassar	MouseMakassar	MouseMakassar_MouseMakassar_chr12:25965910-25965934_10	TTCTCCACAGGAGTCAGGTGNNNN	TTCTCCACAGGAGTCAGGTGNNNN
	chr12	28949615	28949639	chr12:28949615-28949639	10	+		TTGTCCACAAGAGTCAGTGCAGGC	5	TTGTCCACAAGAGTCAG-TGCAGG					MouseMakassar.bam	MouseMakassar	MouseMakassar	MouseMakassar_MouseMakassar_chr12:28949615-28949639_10	TTCTCCACAGGAGTCAGGTGNNNN	TTCTCCACAGGAGTCAGGTGNNNN
	chr12	37027261	37027285	chr12:37027261-37027285	10	-		TTATTCACAGGAGCCAGGTGAAAG	3						MouseMakassar.bam	MouseMakassar	MouseMakassar	MouseMakassar_MouseMakassar_chr12:37027261-37027285_10	TTCTCCACAGGAGTCAGGTGNNNN	none
	chr12	38191283	38191307	chr12:38191283-38191307	10	-		TTATTCACAGGAGTCAGGAAATAA	4						MouseMakassar.bam	MouseMakassar	MouseMakassar	MouseMakassar_MouseMakassar_chr12:38191283-38191307_10	TTCTCCACAGGAGTCAGGTGNNNN	none
	chr12	44049231	44049255	chr12:44049231-44049255	10	+		CACTTCACAGAAGTCAGGAGAAAT	5						MouseMakassar.bam	MouseMakassar	MouseMakassar	MouseMakassar_MouseMakassar_chr12:44049231-44049255_10	TTCTCCACAGGAGTCAGGTGNNNN	none
	chr12	92662812	92662836	chr12:92662812-92662836	10	+		TCATTCACAGGAGTCTGGTGTGAA	4	TTCATTCACAGGAGTCTGGTGTGAA					MouseMakassar.bam	MouseMakassar	MouseMakassar	MouseMakassar_MouseMakassar_chr12:92662812-92662836_10	TTCTCCACAGGAGTCAGGTGNNNN	TTC-TCCACAGGAGTCAGGTGNNNN
	chr13	119337860	119337884	chr13:119337860-119337884	10	+		TTTAACACAGGAGTCATATGCATG	5						MouseMakassar.bam	MouseMakassar	MouseMakassar	MouseMakassar_MouseMakassar_chr13:119337860-119337884_10	TTCTCCACAGGAGTCAGGTGNNNN	none
	chr13	32198731	32198755	chr13:32198731-32198755	10	+		ATGTCCACTGAAGTCAGGAGGGAA	5						MouseMakassar.bam	MouseMakassar	MouseMakassar	MouseMakassar_MouseMakassar_chr13:32198731-32198755_10	TTCTCCACAGGAGTCAGGTGNNNN	none
	chr13	45956820	45956844	chr13:45956820-45956844	10	+		TATTCCACAGGGTTCAGGGGAGCC	5						MouseMakassar.bam	MouseMakassar	MouseMakassar	MouseMakassar_MouseMakassar_chr13:45956820-45956844_10	TTCTCCACAGGAGTCAGGTGNNNN	none
	chr13	51024097	51024121	chr13:51024097-51024121	10	+		CTGTCCACAGGAGTGGTGCGCTCC	6						MouseMakassar.bam	MouseMakassar	MouseMakassar	MouseMakassar_MouseMakassar_chr13:51024097-51024121_10	TTCTCCACAGGAGTCAGGTGNNNN	none
	chr13	59212890	59212914	chr13:59212890-59212914	10	+		ACATCCACAGGAGTCACGTGGTAG	4						MouseMakassar.bam	MouseMakassar	MouseMakassar	MouseMakassar_MouseMakassar_chr13:59212890-59212914_10	TTCTCCACAGGAGTCAGGTGNNNN	none
	chr13	80556812	80556836	chr13:80556812-80556836	10	+		TTCTACACAGAAGTCATGTAAAAT	4						MouseMakassar.bam	MouseMakassar	MouseMakassar	MouseMakassar_MouseMakassar_chr13:80556812-80556836_10	TTCTCCACAGGAGTCAGGTGNNNN	none
	chr13	81609622	81609646	chr13:81609622-81609646	10	+		CATTACACATGAGTCAGGTTTGTA	6						MouseMakassar.bam	MouseMakassar	MouseMakassar	MouseMakassar_MouseMakassar_chr13:81609622-81609646_10	TTCTCCACAGGAGTCAGGTGNNNN	none
	chr14	17522768	17522791	chr14:17522768-17522791	10	+				GTCTCCACAGAA-TCATGTGTGCT					MouseMakassar.bam	MouseMakassar	MouseMakassar	MouseMakassar_MouseMakassar_chr14:17522768-17522791_10	TTCTCCACAGGAGTCAGGTGNNNN	TTCTCCACAGGAGTCAGGTGNNNN
	chr14	30311081	30311105	chr14:30311081-30311105	10	-		TTGGCCATAGAAGTCAGATGGAAG	5						MouseMakassar.bam	MouseMakassar	MouseMakassar	MouseMakassar_MouseMakassar_chr14:30311081-30311105_10	TTCTCCACAGGAGTCAGGTGNNNN	none
	chr14	44769490	44769514	chr14:44769490-44769514	10	+		TTCTCCAAAGCAGTCAGGTACAAA	3						MouseMakassar.bam	MouseMakassar	MouseMakassar	MouseMakassar_MouseMakassar_chr14:44769490-44769514_10	TTCTCCACAGGAGTCAGGTGNNNN	none
	chr14	52776505	52776529	chr14:52776505-52776529	10	-		TATTACACAGAATTCAGATGCACT	6						MouseMakassar.bam	MouseMakassar	MouseMakassar	MouseMakassar_MouseMakassar_chr14:52776505-52776529_10	TTCTCCACAGGAGTCAGGTGNNNN	none
	chr14	54356308	54356332	chr14:54356308-54356332	10	+		CTTTCCACTGTAGTCAGATTTGCC	6						MouseMakassar.bam	MouseMakassar	MouseMakassar	MouseMakassar_MouseMakassar_chr14:54356308-54356332_10	TTCTCCACAGGAGTCAGGTGNNNN	none
	chr14	58578685	58578709	chr14:58578685-58578709	10	-		ATCTCCTCAAGATTCAGGGAGCTA	6						MouseMakassar.bam	MouseMakassar	MouseMakassar	MouseMakassar_MouseMakassar_chr14:58578685-58578709_10	TTCTCCACAGGAGTCAGGTGNNNN	none
	chr14	73254074	73254097	chr14:73254074-73254097	10	+				GTCTCCACAG-AGTCAGCTGTACT					MouseMakassar.bam	MouseMakassar	MouseMakassar	MouseMakassar_MouseMakassar_chr14:73254074-73254097_10	TTCTCCACAGGAGTCAGGTGNNNN	TTCTCCACAGGAGTCAGGTGNNNN
	chr14	96872272	96872296	chr14:96872272-96872296	10	+				TTCTCC-CAGGAGTCCAGGTGAGTT					MouseMakassar.bam	MouseMakassar	MouseMakassar	MouseMakassar_MouseMakassar_chr14:96872272-96872296_10	TTCTCCACAGGAGTCAGGTGNNNN	TTCTCCACAGGAGTC-AGGTGNNNN
	chr14	98706425	98706449	chr14:98706425-98706449	10	-		CTTTCCAAAGAAGTCATGTGCAAT	5	TT-TCCAAAGAAGTCATGTGCAAT					MouseMakassar.bam	MouseMakassar	MouseMakassar	MouseMakassar_MouseMakassar_chr14:98706425-98706449_10	TTCTCCACAGGAGTCAGGTGNNNN	TTCTCCACAGGAGTCAGGTGNNNN
	chr15	36529725	36529748	chr15:36529725-36529748	10	+				AAGTCCACAGGAGT-AGGTGTACA					MouseMakassar.bam	MouseMakassar	MouseMakassar	MouseMakassar_MouseMakassar_chr15:36529725-36529748_10	TTCTCCACAGGAGTCAGGTGNNNN	TTCTCCACAGGAGTCAGGTGNNNN
	chr15	63245822	63245846	chr15:63245822-63245846	10	+		GTATCCACAGAAGTCAGAAGAGAG	5						MouseMakassar.bam	MouseMakassar	MouseMakassar	MouseMakassar_MouseMakassar_chr15:63245822-63245846_10	TTCTCCACAGGAGTCAGGTGNNNN	none
	chr15	71799800	71799824	chr15:71799800-71799824	10	+		TTTTCCACTCAAGTCAGATGAGAA	5						MouseMakassar.bam	MouseMakassar	MouseMakassar	MouseMakassar_MouseMakassar_chr15:71799800-71799824_10	TTCTCCACAGGAGTCAGGTGNNNN	none
	chr15	87456181	87456205	chr15:87456181-87456205	10	-		ATATCCACAGGGGCCAGGTGAAGG	4						MouseMakassar.bam	MouseMakassar	MouseMakassar	MouseMakassar_MouseMakassar_chr15:87456181-87456205_10	TTCTCCACAGGAGTCAGGTGNNNN	none
	chr15	8855689	8855713	chr15:8855689-8855713	10	-		GTACCCACAGGAGACAGAAGGGGT	6						MouseMakassar.bam	MouseMakassar	MouseMakassar	MouseMakassar_MouseMakassar_chr15:8855689-8855713_10	TTCTCCACAGGAGTCAGGTGNNNN	none
	chr16	10705895	10705919	chr16:10705895-10705919	10	-		TCTGGCCCAGGAGTCAGATGTGAG	6						MouseMakassar.bam	MouseMakassar	MouseMakassar	MouseMakassar_MouseMakassar_chr16:10705895-10705919_10	TTCTCCACAGGAGTCAGGTGNNNN	none
	chr16	23999318	23999342	chr16:23999318-23999342	10	-		GAATCCTCAGGAGTCTGGTGTGGA	5						MouseMakassar.bam	MouseMakassar	MouseMakassar	MouseMakassar_MouseMakassar_chr16:23999318-23999342_10	TTCTCCACAGGAGTCAGGTGNNNN	none
	chr16	27120123	27120147	chr16:27120123-27120147	10	-		CTGATCCCAGGACTCAGGTGAGAT	6	TGATCC-CAGGACTCAGGTGAGAT					MouseMakassar.bam	MouseMakassar	MouseMakassar	MouseMakassar_MouseMakassar_chr16:27120123-27120147_10	TTCTCCACAGGAGTCAGGTGNNNN	TTCTCCACAGGAGTCAGGTGNNNN
	chr16	30401393	30401417	chr16:30401393-30401417	10	-		AGTTCCACAGGAATCAGTGGCTGG	6						MouseMakassar.bam	MouseMakassar	MouseMakassar	MouseMakassar_MouseMakassar_chr16:30401393-30401417_10	TTCTCCACAGGAGTCAGGTGNNNN	none
	chr16	44267735	44267759	chr16:44267735-44267759	10	+		TCATCCGCAGCAGTCAGGGCGTGT	6						MouseMakassar.bam	MouseMakassar	MouseMakassar	MouseMakassar_MouseMakassar_chr16:44267735-44267759_10	TTCTCCACAGGAGTCAGGTGNNNN	none
	chr16	55994940	55994964	chr16:55994940-55994964	10	+		AGGTCCACATGAGTCAGGGAGCTG	6						MouseMakassar.bam	MouseMakassar	MouseMakassar	MouseMakassar_MouseMakassar_chr16:55994940-55994964_10	TTCTCCACAGGAGTCAGGTGNNNN	none
	chr17	25209906	25209930	chr17:25209906-25209930	10	-		GTATCCCCAGGAGGCAGGTGGGAC	4						MouseMakassar.bam	MouseMakassar	MouseMakassar	MouseMakassar_MouseMakassar_chr17:25209906-25209930_10	TTCTCCACAGGAGTCAGGTGNNNN	none
	chr17	27470825	27470849	chr17:27470825-27470849	10	-		TCCTTCAGAGGAGTTTGATGTTAG	6						MouseMakassar.bam	MouseMakassar	MouseMakassar	MouseMakassar_MouseMakassar_chr17:27470825-27470849_10	TTCTCCACAGGAGTCAGGTGNNNN	none
	chr17	34556670	34556694	chr17:34556670-34556694	10	-		TTCGGCACAGGAGGCAGGGCCAGC	5	TTCGGCACAGGAGGCAGG-GCCAG					MouseMakassar.bam	MouseMakassar	MouseMakassar	MouseMakassar_MouseMakassar_chr17:34556670-34556694_10	TTCTCCACAGGAGTCAGGTGNNNN	TTCTCCACAGGAGTCAGGTGNNNN
	chr17	56190129	56190152	chr17:56190129-56190152	10	-				GTTTCCACAGG-GCCAGGTGGAGA					MouseMakassar.bam	MouseMakassar	MouseMakassar	MouseMakassar_MouseMakassar_chr17:56190129-56190152_10	TTCTCCACAGGAGTCAGGTGNNNN	TTCTCCACAGGAGTCAGGTGNNNN
	chr17	61309660	61309683	chr17:61309660-61309683	10	+				TTCTCCCCAGG-GTTAGGTGCGTC					MouseMakassar.bam	MouseMakassar	MouseMakassar	MouseMakassar_MouseMakassar_chr17:61309660-61309683_10	TTCTCCACAGGAGTCAGGTGNNNN	TTCTCCACAGGAGTCAGGTGNNNN
	chr17	69273185	69273209	chr17:69273185-69273209	10	+		TCTTCCACAGGACTCAGGTTTGAT	4						MouseMakassar.bam	MouseMakassar	MouseMakassar	MouseMakassar_MouseMakassar_chr17:69273185-69273209_10	TTCTCCACAGGAGTCAGGTGNNNN	none
	chr17	76276259	76276283	chr17:76276259-76276283	10	+		TTTTCTACAGGAGTCAAGAGAGAA	4						MouseMakassar.bam	MouseMakassar	MouseMakassar	MouseMakassar_MouseMakassar_chr17:76276259-76276283_10	TTCTCCACAGGAGTCAGGTGNNNN	none
	chr17	86820281	86820305	chr17:86820281-86820305	10	-		TTTCCCCCAGGAGTCAGCTGCAAA	4	TTCCCC-CAGGAGTCAGCTGCAAA					MouseMakassar.bam	MouseMakassar	MouseMakassar	MouseMakassar_MouseMakassar_chr17:86820281-86820305_10	TTCTCCACAGGAGTCAGGTGNNNN	TTCTCCACAGGAGTCAGGTGNNNN
	chr18	12099109	12099133	chr18:12099109-12099133	10	+		CCCCCCCCAAGGGTCAGGTGTGAC	6						MouseMakassar.bam	MouseMakassar	MouseMakassar	MouseMakassar_MouseMakassar_chr18:12099109-12099133_10	TTCTCCACAGGAGTCAGGTGNNNN	none
	chr18	15310071	15310095	chr18:15310071-15310095	10	-		TTCCCCACAGGAGACAGGGACCTC	4	TTCCCCACAGGAGACAGG-GACCT					MouseMakassar.bam	MouseMakassar	MouseMakassar	MouseMakassar_MouseMakassar_chr18:15310071-15310095_10	TTCTCCACAGGAGTCAGGTGNNNN	TTCTCCACAGGAGTCAGGTGNNNN
	chr18	30334820	30334844	chr18:30334820-30334844	10	+		CTAAACACAGGAGCCAGGTGAGTT	5						MouseMakassar.bam	MouseMakassar	MouseMakassar	MouseMakassar_MouseMakassar_chr18:30334820-30334844_10	TTCTCCACAGGAGTCAGGTGNNNN	none
	chr18	66957200	66957224	chr18:66957200-66957224	10	-		TCAACCACAGGAGTCAGCTGCTTT	4	TTCAACCACAGGAGTCAGCTGCTTT					MouseMakassar.bam	MouseMakassar	MouseMakassar	MouseMakassar_MouseMakassar_chr18:66957200-66957224_10	TTCTCCACAGGAGTCAGGTGNNNN	TTCT-CCACAGGAGTCAGGTGNNNN
	chr18	76263351	76263375	chr18:76263351-76263375	10	-		TTATCTACAGGCATCAGGTGTATA	4						MouseMakassar.bam	MouseMakassar	MouseMakassar	MouseMakassar_MouseMakassar_chr18:76263351-76263375_10	TTCTCCACAGGAGTCAGGTGNNNN	none
	chr18	76275068	76275091	chr18:76275068-76275091	10	-				TTCTCCA-AGAAGTCAGGTACTAG					MouseMakassar.bam	MouseMakassar	MouseMakassar	MouseMakassar_MouseMakassar_chr18:76275068-76275091_10	TTCTCCACAGGAGTCAGGTGNNNN	TTCTCCACAGGAGTCAGGTGNNNN
	chr18	80610520	80610544	chr18:80610520-80610544	10	+		TATTTCACAGGAGTGAGGTGGAGA	4						MouseMakassar.bam	MouseMakassar	MouseMakassar	MouseMakassar_MouseMakassar_chr18:80610520-80610544_10	TTCTCCACAGGAGTCAGGTGNNNN	none
	chr19	14422370	14422394	chr19:14422370-14422394	10	-		TCCTCCACGGGTATCAGATGGGGC	5						MouseMakassar.bam	MouseMakassar	MouseMakassar	MouseMakassar_MouseMakassar_chr19:14422370-14422394_10	TTCTCCACAGGAGTCAGGTGNNNN	none
	chr19	18070217	18070241	chr19:18070217-18070241	10	-		TCAACCACAGGGGTCAGGTGCTTC	4	TTCAACCACAGGGGTCAGGTGCTTC					MouseMakassar.bam	MouseMakassar	MouseMakassar	MouseMakassar_MouseMakassar_chr19:18070217-18070241_10	TTCTCCACAGGAGTCAGGTGNNNN	TTCT-CCACAGGAGTCAGGTGNNNN
	chr19	27459807	27459831	chr19:27459807-27459831	10	-		TATTCCAAAGGACTCAGGTTCACT	5						MouseMakassar.bam	MouseMakassar	MouseMakassar	MouseMakassar_MouseMakassar_chr19:27459807-27459831_10	TTCTCCACAGGAGTCAGGTGNNNN	none
	chr19	38589175	38589199	chr19:38589175-38589199	10	+		CCTTCTCCAGGAGTCAGGTGCTTA	5	CT-TCTCCAGGAGTCAGGTGCTTA					MouseMakassar.bam	MouseMakassar	MouseMakassar	MouseMakassar_MouseMakassar_chr19:38589175-38589199_10	TTCTCCACAGGAGTCAGGTGNNNN	TTCTCCACAGGAGTCAGGTGNNNN
	chr19	53336185	53336208	chr19:53336185-53336208	10	-				ATCTGCAGAGG-GTCAGGTGAGCA					MouseMakassar.bam	MouseMakassar	MouseMakassar	MouseMakassar_MouseMakassar_chr19:53336185-53336208_10	TTCTCCACAGGAGTCAGGTGNNNN	TTCTCCACAGGAGTCAGGTGNNNN
	chr1	117816654	117816678	chr1:117816654-117816678	10	-		TAATACACAGGAGCCAGGTGAATG	4						MouseMakassar.bam	MouseMakassar	MouseMakassar	MouseMakassar_MouseMakassar_chr1:117816654-117816678_10	TTCTCCACAGGAGTCAGGTGNNNN	none
	chr1	125042792	125042815	chr1:125042792-125042815	10	-				GTCTCTACAGGA-TCAGGTGCATC					MouseMakassar.bam	MouseMakassar	MouseMakassar	MouseMakassar_MouseMakassar_chr1:125042792-125042815_10	TTCTCCACAGGAGTCAGGTGNNNN	TTCTCCACAGGAGTCAGGTGNNNN
	chr1	129540516	129540540	chr1:129540516-129540540	10	+		ACACCCACAGGAGTCAGGTTTTCT	5	CAC-CCACAGGAGTCAGGTTTTCT					MouseMakassar.bam	MouseMakassar	MouseMakassar	MouseMakassar_MouseMakassar_chr1:129540516-129540540_10	TTCTCCACAGGAGTCAGGTGNNNN	TTCTCCACAGGAGTCAGGTGNNNN
	chr1	141185874	141185898	chr1:141185874-141185898	10	+		GTCTCCAGAGAGGTCAGGTGGGGT	4						MouseMakassar.bam	MouseMakassar	MouseMakassar	MouseMakassar_MouseMakassar_chr1:141185874-141185898_10	TTCTCCACAGGAGTCAGGTGNNNN	none
	chr1	150146325	150146349	chr1:150146325-150146349	10	-		TCCTCCTCAGGAGTCAGCTTGGCC	4						MouseMakassar.bam	MouseMakassar	MouseMakassar	MouseMakassar_MouseMakassar_chr1:150146325-150146349_10	TTCTCCACAGGAGTCAGGTGNNNN	none
	chr1	184887830	184887854	chr1:184887830-184887854	10	+		TCCTCCAGAGGAGCCAGGACATGG	5						MouseMakassar.bam	MouseMakassar	MouseMakassar	MouseMakassar_MouseMakassar_chr1:184887830-184887854_10	TTCTCCACAGGAGTCAGGTGNNNN	none
	chr1	21705143	21705167	chr1:21705143-21705167	10	-		GTCTCTACAGGAGTAAGATGAATA	4						MouseMakassar.bam	MouseMakassar	MouseMakassar	MouseMakassar_MouseMakassar_chr1:21705143-21705167_10	TTCTCCACAGGAGTCAGGTGNNNN	none
	chr1	56566904	56566928	chr1:56566904-56566928	10	-		TCAGTCACAGAAGTCAGGTGGCTC	5	TTCAGTCACAGAAGTCAGGTGGCTC					MouseMakassar.bam	MouseMakassar	MouseMakassar	MouseMakassar_MouseMakassar_chr1:56566904-56566928_10	TTCTCCACAGGAGTCAGGTGNNNN	TTCTC-CACAGGAGTCAGGTGNNNN
	chr1	80584476	80584500	chr1:80584476-80584500	10	+		ATCTCCATCAGAGTCAGCTGGGGA	5						MouseMakassar.bam	MouseMakassar	MouseMakassar	MouseMakassar_MouseMakassar_chr1:80584476-80584500_10	TTCTCCACAGGAGTCAGGTGNNNN	none
	chr1	84899820	84899844	chr1:84899820-84899844	10	-		ATCTACAGAGGGGTCAGTGGGACA	6						MouseMakassar.bam	MouseMakassar	MouseMakassar	MouseMakassar_MouseMakassar_chr1:84899820-84899844_10	TTCTCCACAGGAGTCAGGTGNNNN	none
	chr2	130264823	130264847	chr2:130264823-130264847	10	-		CCTTACACAGGAGTCAGATTAATT	6						MouseMakassar.bam	MouseMakassar	MouseMakassar	MouseMakassar_MouseMakassar_chr2:130264823-130264847_10	TTCTCCACAGGAGTCAGGTGNNNN	none
	chr2	135992176	135992200	chr2:135992176-135992200	10	+		ATAGCCACAGGGGTTAGGTGTGGA	5						MouseMakassar.bam	MouseMakassar	MouseMakassar	MouseMakassar_MouseMakassar_chr2:135992176-135992200_10	TTCTCCACAGGAGTCAGGTGNNNN	none
	chr2	161568185	161568209	chr2:161568185-161568209	10	-		ATTTCTATAGAAGTCAGGTGTGTC	5	TT-TCTATAGAAGTCAGGTGTGTC					MouseMakassar.bam	MouseMakassar	MouseMakassar	MouseMakassar_MouseMakassar_chr2:161568185-161568209_10	TTCTCCACAGGAGTCAGGTGNNNN	TTCTCCACAGGAGTCAGGTGNNNN
	chr2	168750434	168750458	chr2:168750434-168750458	10	+		TTGGCCCCATGAGTCATGTAGTGT	6						MouseMakassar.bam	MouseMakassar	MouseMakassar	MouseMakassar_MouseMakassar_chr2:168750434-168750458_10	TTCTCCACAGGAGTCAGGTGNNNN	none
	chr2	178855180	178855204	chr2:178855180-178855204	10	-		ACCACCCCAGGAGTCAGGTGTGCA	4						MouseMakassar.bam	MouseMakassar	MouseMakassar	MouseMakassar_MouseMakassar_chr2:178855180-178855204_10	TTCTCCACAGGAGTCAGGTGNNNN	none
	chr2	19289320	19289344	chr2:19289320-19289344	10	+		GTCCCCACAAGATTCAGGTGAACT	4						MouseMakassar.bam	MouseMakassar	MouseMakassar	MouseMakassar_MouseMakassar_chr2:19289320-19289344_10	TTCTCCACAGGAGTCAGGTGNNNN	none
	chr2	21905932	21905956	chr2:21905932-21905956	10	-		AACTTCACAGGAATCATGTAGGAT	6						MouseMakassar.bam	MouseMakassar	MouseMakassar	MouseMakassar_MouseMakassar_chr2:21905932-21905956_10	TTCTCCACAGGAGTCAGGTGNNNN	none
	chr2	28457046	28457070	chr2:28457046-28457070	10	+		CTTTCCACAGAAGACAGATAGGGC	6						MouseMakassar.bam	MouseMakassar	MouseMakassar	MouseMakassar_MouseMakassar_chr2:28457046-28457070_10	TTCTCCACAGGAGTCAGGTGNNNN	none
	chr2	48021786	48021810	chr2:48021786-48021810	10	+		ATCTTCATAGGAGTCATGCGCCCG	5						MouseMakassar.bam	MouseMakassar	MouseMakassar	MouseMakassar_MouseMakassar_chr2:48021786-48021810_10	TTCTCCACAGGAGTCAGGTGNNNN	none
	chr2	7637396	7637419	chr2:7637396-7637419	10	-				TTCTCCACAAGGCT-AGGTGGGAT					MouseMakassar.bam	MouseMakassar	MouseMakassar	MouseMakassar_MouseMakassar_chr2:7637396-7637419_10	TTCTCCACAGGAGTCAGGTGNNNN	TTCTCCACAGGAGTCAGGTGNNNN
	chr2	98865604	98865628	chr2:98865604-98865628	10	+		GGCCTCACAGGAGTCAGGTAGAGC	5	GCCTC-ACAGGAGTCAGGTAGAGC					MouseMakassar.bam	MouseMakassar	MouseMakassar	MouseMakassar_MouseMakassar_chr2:98865604-98865628_10	TTCTCCACAGGAGTCAGGTGNNNN	TTCTCCACAGGAGTCAGGTGNNNN
	chr3	134996549	134996573	chr3:134996549-134996573	10	+		GTCTCCTCAGGAGTCATTGGCCAC	5	GTCTCCTCAGGAGTCAT-TGGCCA					MouseMakassar.bam	MouseMakassar	MouseMakassar	MouseMakassar_MouseMakassar_chr3:134996549-134996573_10	TTCTCCACAGGAGTCAGGTGNNNN	TTCTCCACAGGAGTCAGGTGNNNN
	chr3	14102991	14103015	chr3:14102991-14103015	10	-		TAGTGCACAGGAGCCAGATGTGCT	5						MouseMakassar.bam	MouseMakassar	MouseMakassar	MouseMakassar_MouseMakassar_chr3:14102991-14103015_10	TTCTCCACAGGAGTCAGGTGNNNN	none
	chr3	146035671	146035695	chr3:146035671-146035695	10	+		ATTCCCAAAGGAGTCAGGTGTGCA	4	TTC-CCAAAGGAGTCAGGTGTGCA					MouseMakassar.bam	MouseMakassar	MouseMakassar	MouseMakassar_MouseMakassar_chr3:146035671-146035695_10	TTCTCCACAGGAGTCAGGTGNNNN	TTCTCCACAGGAGTCAGGTGNNNN
	chr3	156715365	156715389	chr3:156715365-156715389	10	-		TTTCTCCCAGAAGTCAAGTGTGTG	6	TTCTCC-CAGAAGTCAAGTGTGTG					MouseMakassar.bam	MouseMakassar	MouseMakassar	MouseMakassar_MouseMakassar_chr3:156715365-156715389_10	TTCTCCACAGGAGTCAGGTGNNNN	TTCTCCACAGGAGTCAGGTGNNNN
	chr3	35976544	35976568	chr3:35976544-35976568	10	-		TAATCTCCAGGACTCAGGTGAGTC	5						MouseMakassar.bam	MouseMakassar	MouseMakassar	MouseMakassar_MouseMakassar_chr3:35976544-35976568_10	TTCTCCACAGGAGTCAGGTGNNNN	none
	chr3	37847613	37847637	chr3:37847613-37847637	10	-		TGATCCACAGAAGTCAGGCACGGC	5						MouseMakassar.bam	MouseMakassar	MouseMakassar	MouseMakassar_MouseMakassar_chr3:37847613-37847637_10	TTCTCCACAGGAGTCAGGTGNNNN	none
	chr3	69100404	69100428	chr3:69100404-69100428	10	+		CACTCCTCAGGAGTCAGGCATCCT	5						MouseMakassar.bam	MouseMakassar	MouseMakassar	MouseMakassar_MouseMakassar_chr3:69100404-69100428_10	TTCTCCACAGGAGTCAGGTGNNNN	none
	chr3	6966288	6966312	chr3:6966288-6966312	10	+		CTAAACACAGGAGCCAGGTGAGTG	5						MouseMakassar.bam	MouseMakassar	MouseMakassar	MouseMakassar_MouseMakassar_chr3:6966288-6966312_10	TTCTCCACAGGAGTCAGGTGNNNN	none
	chr3	87300898	87300922	chr3:87300898-87300922	10	+		GCACCCACATGAGTCAGGGGACTC	6						MouseMakassar.bam	MouseMakassar	MouseMakassar	MouseMakassar_MouseMakassar_chr3:87300898-87300922_10	TTCTCCACAGGAGTCAGGTGNNNN	none
	chr4	103598314	103598337	chr4:103598314-103598337	10	+				TTCTCC-CAGGAGACAGGTCCGAA					MouseMakassar.bam	MouseMakassar	MouseMakassar	MouseMakassar_MouseMakassar_chr4:103598314-103598337_10	TTCTCCACAGGAGTCAGGTGNNNN	TTCTCCACAGGAGTCAGGTGNNNN
	chr4	104530062	104530086	chr4:104530062-104530086	10	+		CTTCTCACAGGAGTAAGGTGGCTG	5	TTCTC-ACAGGAGTAAGGTGGCTG					MouseMakassar.bam	MouseMakassar	MouseMakassar	MouseMakassar_MouseMakassar_chr4:104530062-104530086_10	TTCTCCACAGGAGTCAGGTGNNNN	TTCTCCACAGGAGTCAGGTGNNNN
	chr4	114600986	114601010	chr4:114600986-114601010	10	-		ATCCCCACAGAAGTCACGTAGAAC	5						MouseMakassar.bam	MouseMakassar	MouseMakassar	MouseMakassar_MouseMakassar_chr4:114600986-114601010_10	TTCTCCACAGGAGTCAGGTGNNNN	none
	chr4	115859827	115859851	chr4:115859827-115859851	10	-		GTCTCCACAAGACTTGGCTGACAC	6						MouseMakassar.bam	MouseMakassar	MouseMakassar	MouseMakassar_MouseMakassar_chr4:115859827-115859851_10	TTCTCCACAGGAGTCAGGTGNNNN	none
	chr4	123317250	123317274	chr4:123317250-123317274	10	+		CATTTCACAGGAGTCAGGATTGCA	6						MouseMakassar.bam	MouseMakassar	MouseMakassar	MouseMakassar_MouseMakassar_chr4:123317250-123317274_10	TTCTCCACAGGAGTCAGGTGNNNN	none
	chr4	123513893	123513917	chr4:123513893-123513917	10	-		GGTTACACAGGAGTCAAATGCACC	6						MouseMakassar.bam	MouseMakassar	MouseMakassar	MouseMakassar_MouseMakassar_chr4:123513893-123513917_10	TTCTCCACAGGAGTCAGGTGNNNN	none
	chr4	127899873	127899897	chr4:127899873-127899897	10	-		TTCTCCCCAGGAATCAATGGGGCT	5	TTCTCCCCAGGAATCAA-TGGGGC					MouseMakassar.bam	MouseMakassar	MouseMakassar	MouseMakassar_MouseMakassar_chr4:127899873-127899897_10	TTCTCCACAGGAGTCAGGTGNNNN	TTCTCCACAGGAGTCAGGTGNNNN
	chr4	137170922	137170946	chr4:137170922-137170946	10	+		CTAGCCACAGGAGTCAGTGCCTAC	6	CTAGCCACAGGAGTCAG-TGCCTA					MouseMakassar.bam	MouseMakassar	MouseMakassar	MouseMakassar_MouseMakassar_chr4:137170922-137170946_10	TTCTCCACAGGAGTCAGGTGNNNN	TTCTCCACAGGAGTCAGGTGNNNN
	chr4	140612788	140612812	chr4:140612788-140612812	10	-		GGCACCACAGCAGTCAGGAGAGCT	5						MouseMakassar.bam	MouseMakassar	MouseMakassar	MouseMakassar_MouseMakassar_chr4:140612788-140612812_10	TTCTCCACAGGAGTCAGGTGNNNN	none
	chr4	143844118	143844141	chr4:143844118-143844141	10	+				ATCTCCACAG-AGTCAGAAGGGGT					MouseMakassar.bam	MouseMakassar	MouseMakassar	MouseMakassar_MouseMakassar_chr4:143844118-143844141_10	TTCTCCACAGGAGTCAGGTGNNNN	TTCTCCACAGGAGTCAGGTGNNNN
	chr4	150216278	150216302	chr4:150216278-150216302	10	-		AGCGCCACAGAAGTCAGGTATAAT	5						MouseMakassar.bam	MouseMakassar	MouseMakassar	MouseMakassar_MouseMakassar_chr4:150216278-150216302_10	TTCTCCACAGGAGTCAGGTGNNNN	none
	chr4	154743592	154743616	chr4:154743592-154743616	10	+		GCCTGCACAGGAGTCAGGCAAGTG	5						MouseMakassar.bam	MouseMakassar	MouseMakassar	MouseMakassar_MouseMakassar_chr4:154743592-154743616_10	TTCTCCACAGGAGTCAGGTGNNNN	none
	chr4	43012571	43012594	chr4:43012571-43012594	10	+				TTCTCCAAAG-AGTCAGATATGTT					MouseMakassar.bam	MouseMakassar	MouseMakassar	MouseMakassar_MouseMakassar_chr4:43012571-43012594_10	TTCTCCACAGGAGTCAGGTGNNNN	TTCTCCACAGGAGTCAGGTGNNNN
	chr4	69626150	69626174	chr4:69626150-69626174	10	-		TGCTTCACAGGAATCAGTATGCCA	6						MouseMakassar.bam	MouseMakassar	MouseMakassar	MouseMakassar_MouseMakassar_chr4:69626150-69626174_10	TTCTCCACAGGAGTCAGGTGNNNN	none
	chr4	71875340	71875363	chr4:71875340-71875363	10	+				TACTCTACAGGAAT-AGGTGTGGA					MouseMakassar.bam	MouseMakassar	MouseMakassar	MouseMakassar_MouseMakassar_chr4:71875340-71875363_10	TTCTCCACAGGAGTCAGGTGNNNN	TTCTCCACAGGAGTCAGGTGNNNN
	chr4	8542914	8542937	chr4:8542914-8542937	10	+				GTCTCCACAGGAG-CAGCTGAGAA					MouseMakassar.bam	MouseMakassar	MouseMakassar	MouseMakassar_MouseMakassar_chr4:8542914-8542937_10	TTCTCCACAGGAGTCAGGTGNNNN	TTCTCCACAGGAGTCAGGTGNNNN
	chr4	8894201	8894225	chr4:8894201-8894225	10	+		TTGTCAACAGGGGTCAGATGTAAG	4						MouseMakassar.bam	MouseMakassar	MouseMakassar	MouseMakassar_MouseMakassar_chr4:8894201-8894225_10	TTCTCCACAGGAGTCAGGTGNNNN	none
	chr5	100584168	100584192	chr5:100584168-100584192	10	-		TGGTCCACAGGAATCAGAGGGGAG	5						MouseMakassar.bam	MouseMakassar	MouseMakassar	MouseMakassar_MouseMakassar_chr5:100584168-100584192_10	TTCTCCACAGGAGTCAGGTGNNNN	none
	chr5	121539550	121539574	chr5:121539550-121539574	10	-		GTCTCCACTGGGGACAGGTGGTGA	4						MouseMakassar.bam	MouseMakassar	MouseMakassar	MouseMakassar_MouseMakassar_chr5:121539550-121539574_10	TTCTCCACAGGAGTCAGGTGNNNN	none
	chr5	130321096	130321120	chr5:130321096-130321120	10	+		CCCCCCACTGGAGTCAGGGACTCA	6						MouseMakassar.bam	MouseMakassar	MouseMakassar	MouseMakassar_MouseMakassar_chr5:130321096-130321120_10	TTCTCCACAGGAGTCAGGTGNNNN	none
	chr5	144719060	144719084	chr5:144719060-144719084	10	+		CATGCCACAGAAGCCAGGTGGCAG	6						MouseMakassar.bam	MouseMakassar	MouseMakassar	MouseMakassar_MouseMakassar_chr5:144719060-144719084_10	TTCTCCACAGGAGTCAGGTGNNNN	none
	chr5	26965729	26965753	chr5:26965729-26965753	10	-		TGGGACACAGGAGACATGTGTGGA	6						MouseMakassar.bam	MouseMakassar	MouseMakassar	MouseMakassar_MouseMakassar_chr5:26965729-26965753_10	TTCTCCACAGGAGTCAGGTGNNNN	none
	chr5	32283139	32283162	chr5:32283139-32283162	10	-				TTGTCCACAGG-GTCAGGATATGC					MouseMakassar.bam	MouseMakassar	MouseMakassar	MouseMakassar_MouseMakassar_chr5:32283139-32283162_10	TTCTCCACAGGAGTCAGGTGNNNN	TTCTCCACAGGAGTCAGGTGNNNN
	chr5	51292958	51292982	chr5:51292958-51292982	10	-		TCTTCCAGAGGACTCAGGTAGCTC	5	TTCTTCCAGAGGACTCAGGTAGCTC					MouseMakassar.bam	MouseMakassar	MouseMakassar	MouseMakassar_MouseMakassar_chr5:51292958-51292982_10	TTCTCCACAGGAGTCAGGTGNNNN	TTCT-CCACAGGAGTCAGGTGNNNN
	chr6	120646364	120646388	chr6:120646364-120646388	10	-		TTATCCCCACTAGACAGGCGCTCT	6						MouseMakassar.bam	MouseMakassar	MouseMakassar	MouseMakassar_MouseMakassar_chr6:120646364-120646388_10	TTCTCCACAGGAGTCAGGTGNNNN	none
	chr6	121338828	121338851	chr6:121338828-121338851	10	-				CTCCCCACAG-AGTCAGGAGGACC					MouseMakassar.bam	MouseMakassar	MouseMakassar	MouseMakassar_MouseMakassar_chr6:121338828-121338851_10	TTCTCCACAGGAGTCAGGTGNNNN	TTCTCCACAGGAGTCAGGTGNNNN
	chr6	124486212	124486235	chr6:124486212-124486235	10	-				ATCTCC-CAGGATTCAGATGAACT					MouseMakassar.bam	MouseMakassar	MouseMakassar	MouseMakassar_MouseMakassar_chr6:124486212-124486235_10	TTCTCCACAGGAGTCAGGTGNNNN	TTCTCCACAGGAGTCAGGTGNNNN
	chr6	128558633	128558657	chr6:128558633-128558657	10	-		TACTCCACAGACATCAGATGAGGG	5						MouseMakassar.bam	MouseMakassar	MouseMakassar	MouseMakassar_MouseMakassar_chr6:128558633-128558657_10	TTCTCCACAGGAGTCAGGTGNNNN	none
	chr6	142521000	142521024	chr6:142521000-142521024	10	+		GCCTCCACAGGCACCAGATGTGCT	6						MouseMakassar.bam	MouseMakassar	MouseMakassar	MouseMakassar_MouseMakassar_chr6:142521000-142521024_10	TTCTCCACAGGAGTCAGGTGNNNN	none
	chr6	142708234	142708258	chr6:142708234-142708258	10	+		TTCTCCAAAGGAGACAGGCGTGGG	3						MouseMakassar.bam	MouseMakassar	MouseMakassar	MouseMakassar_MouseMakassar_chr6:142708234-142708258_10	TTCTCCACAGGAGTCAGGTGNNNN	none
	chr6	23399833	23399857	chr6:23399833-23399857	10	-		TCAACCACAGGAGTCAGTCGCTTC	5	TTCAACCACAGGAGTCAGTCGCTTC					MouseMakassar.bam	MouseMakassar	MouseMakassar	MouseMakassar_MouseMakassar_chr6:23399833-23399857_10	TTCTCCACAGGAGTCAGGTGNNNN	TTCT-CCACAGGAGTCAGGTGNNNN
	chr6	23436244	23436268	chr6:23436244-23436268	10	+		TCATCTACAGGAGTCAGGGGTTGC	4						MouseMakassar.bam	MouseMakassar	MouseMakassar	MouseMakassar_MouseMakassar_chr6:23436244-23436268_10	TTCTCCACAGGAGTCAGGTGNNNN	none
	chr6	5712865	5712889	chr6:5712865-5712889	10	-		AGTTCCATAAGAGTCATGTGTGCA	6						MouseMakassar.bam	MouseMakassar	MouseMakassar	MouseMakassar_MouseMakassar_chr6:5712865-5712889_10	TTCTCCACAGGAGTCAGGTGNNNN	none
	chr6	62125432	62125456	chr6:62125432-62125456	10	-		CTCTCCTCAGGACTCAGGGAACCT	5	CTCTCCTCAGGACTCAGG-GAACC					MouseMakassar.bam	MouseMakassar	MouseMakassar	MouseMakassar_MouseMakassar_chr6:62125432-62125456_10	TTCTCCACAGGAGTCAGGTGNNNN	TTCTCCACAGGAGTCAGGTGNNNN
	chr6	66974406	66974430	chr6:66974406-66974430	10	+		AGGCCCACAGGAGTCAGTTGCCTT	5	GGC-CCACAGGAGTCAGTTGCCTT					MouseMakassar.bam	MouseMakassar	MouseMakassar	MouseMakassar_MouseMakassar_chr6:66974406-66974430_10	TTCTCCACAGGAGTCAGGTGNNNN	TTCTCCACAGGAGTCAGGTGNNNN
	chr6	84534370	84534394	chr6:84534370-84534394	10	+		TTCTCCACTAGAGAAAGGTGGGCT	4						MouseMakassar.bam	MouseMakassar	MouseMakassar	MouseMakassar_MouseMakassar_chr6:84534370-84534394_10	TTCTCCACAGGAGTCAGGTGNNNN	none
	chr6	91540444	91540469	chr6:91540444-91540469	10	-				CGGTCCACATGGAGTCAGGTGTGGT					MouseMakassar.bam	MouseMakassar	MouseMakassar	MouseMakassar_MouseMakassar_chr6:91540444-91540469_10	TTCTCCACAGGAGTCAGGTGNNNN	TTCTCCACA-GGAGTCAGGTGNNNN
	chr7	124683925	124683949	chr7:124683925-124683949	10	+		TAACCCACAGGAGTAAGGGAGAAA	6						MouseMakassar.bam	MouseMakassar	MouseMakassar	MouseMakassar_MouseMakassar_chr7:124683925-124683949_10	TTCTCCACAGGAGTCAGGTGNNNN	none
	chr7	126172224	126172248	chr7:126172224-126172248	10	-		GCTGGCACAGGAGTCAGCTGCAGT	6						MouseMakassar.bam	MouseMakassar	MouseMakassar	MouseMakassar_MouseMakassar_chr7:126172224-126172248_10	TTCTCCACAGGAGTCAGGTGNNNN	none
	chr7	132522923	132522947	chr7:132522923-132522947	10	-		CTAAACACAGGAGCCAGGTGAGTG	5						MouseMakassar.bam	MouseMakassar	MouseMakassar	MouseMakassar_MouseMakassar_chr7:132522923-132522947_10	TTCTCCACAGGAGTCAGGTGNNNN	none
	chr7	25093098	25093122	chr7:25093098-25093122	10	-		TGCTTCACGGGAGTCGGTGGGACA	6	TGCTTCACGGGAGTC-GGTGGGAC					MouseMakassar.bam	MouseMakassar	MouseMakassar	MouseMakassar_MouseMakassar_chr7:25093098-25093122_10	TTCTCCACAGGAGTCAGGTGNNNN	TTCTCCACAGGAGTCAGGTGNNNN
	chr7	30248426	30248450	chr7:30248426-30248450	10	-		CTTTTCTCAGGAGTCATGTCTAGG	6						MouseMakassar.bam	MouseMakassar	MouseMakassar	MouseMakassar_MouseMakassar_chr7:30248426-30248450_10	TTCTCCACAGGAGTCAGGTGNNNN	none
	chr7	35781423	35781447	chr7:35781423-35781447	10	+		GTATCCACAGAAGTCAGAAGAGGG	5						MouseMakassar.bam	MouseMakassar	MouseMakassar	MouseMakassar_MouseMakassar_chr7:35781423-35781447_10	TTCTCCACAGGAGTCAGGTGNNNN	none
	chr7	40329540	40329564	chr7:40329540-40329564	10	-		CTCTCCTCAGAAGTCAAGGTGACT	6	CTCTCCTCAGAAGTCAAGGTGACTT					MouseMakassar.bam	MouseMakassar	MouseMakassar	MouseMakassar_MouseMakassar_chr7:40329540-40329564_10	TTCTCCACAGGAGTCAGGTGNNNN	TTCTCCACAGGAGTCA-GGTGNNNN
	chr7	44907912	44907936	chr7:44907912-44907936	10	+		GACACCACGGGAGTCAGGTTTGAC	5						MouseMakassar.bam	MouseMakassar	MouseMakassar	MouseMakassar_MouseMakassar_chr7:44907912-44907936_10	TTCTCCACAGGAGTCAGGTGNNNN	none
	chr7	45012710	45012734	chr7:45012710-45012734	10	-		TCGTTCACAGGAGTCAGGGGCTGC	4						MouseMakassar.bam	MouseMakassar	MouseMakassar	MouseMakassar_MouseMakassar_chr7:45012710-45012734_10	TTCTCCACAGGAGTCAGGTGNNNN	none
	chr7	6792987	6793011	chr7:6792987-6793011	10	-		CTCCACTCAGAAGTCAGGTGTGTG	5						MouseMakassar.bam	MouseMakassar	MouseMakassar	MouseMakassar_MouseMakassar_chr7:6792987-6793011_10	TTCTCCACAGGAGTCAGGTGNNNN	none
	chr7	79690986	79691010	chr7:79690986-79691010	10	+		GTCCCAGCAGGAGTCAGGTAAGGA	5						MouseMakassar.bam	MouseMakassar	MouseMakassar	MouseMakassar_MouseMakassar_chr7:79690986-79691010_10	TTCTCCACAGGAGTCAGGTGNNNN	none
	chr7	80053941	80053965	chr7:80053941-80053965	10	-		ATCTCCTCAGAAATCAGATGGATG	5						MouseMakassar.bam	MouseMakassar	MouseMakassar	MouseMakassar_MouseMakassar_chr7:80053941-80053965_10	TTCTCCACAGGAGTCAGGTGNNNN	none
	chr7	83302108	83302132	chr7:83302108-83302132	10	-		TATCCCACAGGAGACATGTTGGAA	6						MouseMakassar.bam	MouseMakassar	MouseMakassar	MouseMakassar_MouseMakassar_chr7:83302108-83302132_10	TTCTCCACAGGAGTCAGGTGNNNN	none
	chr7	85190706	85190730	chr7:85190706-85190730	10	-		ACAAACACAGGAGTCAGCTGGTAG	6						MouseMakassar.bam	MouseMakassar	MouseMakassar	MouseMakassar_MouseMakassar_chr7:85190706-85190730_10	TTCTCCACAGGAGTCAGGTGNNNN	none
	chr7	95634404	95634428	chr7:95634404-95634428	10	-		CTCTCCAGAGGACTCAAGTGAGAC	4						MouseMakassar.bam	MouseMakassar	MouseMakassar	MouseMakassar_MouseMakassar_chr7:95634404-95634428_10	TTCTCCACAGGAGTCAGGTGNNNN	none
	chr7	96015244	96015267	chr7:96015244-96015267	10	-				TGCTCAACAGGAA-CAGGTGAGAT					MouseMakassar.bam	MouseMakassar	MouseMakassar	MouseMakassar_MouseMakassar_chr7:96015244-96015267_10	TTCTCCACAGGAGTCAGGTGNNNN	TTCTCCACAGGAGTCAGGTGNNNN
	chr8	123915888	123915911	chr8:123915888-123915911	10	-				TCCTCCACAGAAG-CAGGTGGTGG					MouseMakassar.bam	MouseMakassar	MouseMakassar	MouseMakassar_MouseMakassar_chr8:123915888-123915911_10	TTCTCCACAGGAGTCAGGTGNNNN	TTCTCCACAGGAGTCAGGTGNNNN
	chr8	127032527	127032551	chr8:127032527-127032551	10	-		GACTCAACAGAAGTCACGTGGGCA	5						MouseMakassar.bam	MouseMakassar	MouseMakassar	MouseMakassar_MouseMakassar_chr8:127032527-127032551_10	TTCTCCACAGGAGTCAGGTGNNNN	none
	chr8	27954413	27954437	chr8:27954413-27954437	10	-		CTAAACACAGGAGCCAGGTGAGTG	5						MouseMakassar.bam	MouseMakassar	MouseMakassar	MouseMakassar_MouseMakassar_chr8:27954413-27954437_10	TTCTCCACAGGAGTCAGGTGNNNN	none
	chr8	40612293	40612316	chr8:40612293-40612316	10	-				TTCTCCACAG-AGGCAGATGAGTC					MouseMakassar.bam	MouseMakassar	MouseMakassar	MouseMakassar_MouseMakassar_chr8:40612293-40612316_10	TTCTCCACAGGAGTCAGGTGNNNN	TTCTCCACAGGAGTCAGGTGNNNN
	chr8	60086108	60086132	chr8:60086108-60086132	10	+		CTGATCCCAGGACTCAGGTGAGAT	6	TGATCC-CAGGACTCAGGTGAGAT					MouseMakassar.bam	MouseMakassar	MouseMakassar	MouseMakassar_MouseMakassar_chr8:60086108-60086132_10	TTCTCCACAGGAGTCAGGTGNNNN	TTCTCCACAGGAGTCAGGTGNNNN
	chr8	70627265	70627288	chr8:70627265-70627288	10	+				CTCTCCACTG-AGTCAGGTCAGTC					MouseMakassar.bam	MouseMakassar	MouseMakassar	MouseMakassar_MouseMakassar_chr8:70627265-70627288_10	TTCTCCACAGGAGTCAGGTGNNNN	TTCTCCACAGGAGTCAGGTGNNNN
	chr8	87658933	87658956	chr8:87658933-87658956	10	-				TACTCC-CAGAAGTTAGGTGTGTC					MouseMakassar.bam	MouseMakassar	MouseMakassar	MouseMakassar_MouseMakassar_chr8:87658933-87658956_10	TTCTCCACAGGAGTCAGGTGNNNN	TTCTCCACAGGAGTCAGGTGNNNN
	chr9	116771114	116771138	chr9:116771114-116771138	10	+		AACTTCACAGGAGTCAGATCTGAA	5						MouseMakassar.bam	MouseMakassar	MouseMakassar	MouseMakassar_MouseMakassar_chr9:116771114-116771138_10	TTCTCCACAGGAGTCAGGTGNNNN	none
	chr9	117894035	117894059	chr9:117894035-117894059	10	-		GTATCCATAAGAGCCAGGTGAGTG	5						MouseMakassar.bam	MouseMakassar	MouseMakassar	MouseMakassar_MouseMakassar_chr9:117894035-117894059_10	TTCTCCACAGGAGTCAGGTGNNNN	none
	chr9	118776005	118776029	chr9:118776005-118776029	10	+		TTAATCCCAGAACTCAGGTGGACT	6						MouseMakassar.bam	MouseMakassar	MouseMakassar	MouseMakassar_MouseMakassar_chr9:118776005-118776029_10	TTCTCCACAGGAGTCAGGTGNNNN	none
	chr9	11940302	11940326	chr9:11940302-11940326	10	+		CTAAACACAGGAGCCAGGTGAGTG	5						MouseMakassar.bam	MouseMakassar	MouseMakassar	MouseMakassar_MouseMakassar_chr9:11940302-11940326_10	TTCTCCACAGGAGTCAGGTGNNNN	none
	chr9	40924557	40924580	chr9:40924557-40924580	10	-				ATCTACACAGT-GTCAGGTGTGGG					MouseMakassar.bam	MouseMakassar	MouseMakassar	MouseMakassar_MouseMakassar_chr9:40924557-40924580_10	TTCTCCACAGGAGTCAGGTGNNNN	TTCTCCACAGGAGTCAGGTGNNNN
	chr9	45865263	45865286	chr9:45865263-45865286	10	+				TTCTC-ACAGGGATCAGATGGACT					MouseMakassar.bam	MouseMakassar	MouseMakassar	MouseMakassar_MouseMakassar_chr9:45865263-45865286_10	TTCTCCACAGGAGTCAGGTGNNNN	TTCTCCACAGGAGTCAGGTGNNNN
	chr9	58434523	58434547	chr9:58434523-58434547	10	-		TTCCCCACAGGAGACAGTGGGGGC	4	TTCCCCACAGGAGACAG-TGGGGG					MouseMakassar.bam	MouseMakassar	MouseMakassar	MouseMakassar_MouseMakassar_chr9:58434523-58434547_10	TTCTCCACAGGAGTCAGGTGNNNN	TTCTCCACAGGAGTCAGGTGNNNN
	chr9	74220689	74220713	chr9:74220689-74220713	10	-		ATAGACACAGGAGTCAGTTCAGCT	6						MouseMakassar.bam	MouseMakassar	MouseMakassar	MouseMakassar_MouseMakassar_chr9:74220689-74220713_10	TTCTCCACAGGAGTCAGGTGNNNN	none
	chr9	81812054	81812078	chr9:81812054-81812078	10	+		CTGATCCCAGGATTCAGGTGAAAT	6	TGATCC-CAGGATTCAGGTGAAAT					MouseMakassar.bam	MouseMakassar	MouseMakassar	MouseMakassar_MouseMakassar_chr9:81812054-81812078_10	TTCTCCACAGGAGTCAGGTGNNNN	TTCTCCACAGGAGTCAGGTGNNNN
	chr9	86494477	86494501	chr9:86494477-86494501	10	+		CATTCCATATGAGTCAGGTAAAAC	6						MouseMakassar.bam	MouseMakassar	MouseMakassar	MouseMakassar_MouseMakassar_chr9:86494477-86494501_10	TTCTCCACAGGAGTCAGGTGNNNN	none
	chr9	89670470	89670494	chr9:89670470-89670494	10	+		GTCCCCACAGGGGTTAGAAGTGTT	6						MouseMakassar.bam	MouseMakassar	MouseMakassar	MouseMakassar_MouseMakassar_chr9:89670470-89670494_10	TTCTCCACAGGAGTCAGGTGNNNN	none
	chrX	103880769	103880793	chrX:103880769-103880793	10	+		ACCCTGTCAGGAGTCAGGTGGTGA	6						MouseMakassar.bam	MouseMakassar	MouseMakassar	MouseMakassar_MouseMakassar_chrX:103880769-103880793_10	TTCTCCACAGGAGTCAGGTGNNNN	none
	chrX	103977115	103977139	chrX:103977115-103977139	10	+		TGCTACACAGAAATCATGTGTGGG	5						MouseMakassar.bam	MouseMakassar	MouseMakassar	MouseMakassar_MouseMakassar_chrX:103977115-103977139_10	TTCTCCACAGGAGTCAGGTGNNNN	none
	chrX	165713582	165713605	chrX:165713582-165713605	10	+				CTCTCTATAGGAG-CAGGTGAGAA					MouseMakassar.bam	MouseMakassar	MouseMakassar	MouseMakassar_MouseMakassar_chrX:165713582-165713605_10	TTCTCCACAGGAGTCAGGTGNNNN	TTCTCCACAGGAGTCAGGTGNNNN
	chrX	19347156	19347180	chrX:19347156-19347180	10	-		CTAAACACAGGAGCCAGGTGAGTG	5						MouseMakassar.bam	MouseMakassar	MouseMakassar	MouseMakassar_MouseMakassar_chrX:19347156-19347180_10	TTCTCCACAGGAGTCAGGTGNNNN	none
[truncated: 701 more rows]
