# Supplementary material for: Introducing a hemoglobin G-Makassar variant in HSCs by in vivo base editing treats sickle cell disease in mice
Source: Mol Ther. 2024 Oct 28;32(12):4353–71. doi: 10.1016/j.ymthe.2024.10.018 (PMC11638829; doi:10.1016/j.ymthe.2024.10.018)
Supplement: Table S2. Top-scored potential off-target sites for guide sequence sgRNA_Maka in mouse genome [file mmc3.xlsx]

## Sheet: Table S2
Table S2. Top-scored potential off-target sites for guide sequence sgRNA_Maka in mouse genome (mm10). Candidates were computationally predicted by Cas-OFFinder and those with mismatches =<3 nucleotides were listed. The top 10 sites highlighted in grey were amplified and further analyzed by amplicon deep sequencing. The column "Overlapping with CIRCLE-Seq candidates?" shows whether those sites are…
ID	DNA sequence (5' to 3')	Chromosome	Position	Direction	NCBI annotation	Mismatches (bp)	Overlapping with CIRCLE-Seq candidates?	Forward primer for amplicon NGS (5' to 3')	Reverse primer for amplicon NGS (5' to 3')	Amplicon ref seq (5' to 3')	Amplicon length
mOT1'	gTCTCCACAGGAGcCAGGTGTGCA	chrX	93959561	-	Intergenic	2	Yes (mOT285)	GAGACTCCATCATTATCATCCCCA	CCTACAGCGCCCTTCACTTCA	GAGACTCCATCATTATCATCCCCATACGTATGGGTAAACTGAAGCACAAGGAGGTCCAGCAACTTGCTTGGCATCACCTAAGGAAAATGCCAGGATTTAAGCCCTAGCAGCCCAGCTCCAGAGTCTTTGTCTTCAACCACTCCTCCACATTGTCTCCCATTGCTACAAATACGAAGGGATCTGCACACCTGGCTCCTGTGGAGACAAGTGGGACACAACTAGGGGCCGGAGGCATGATCTTCAAAGGAAGAGCAGACACGTGGATGTGGCTGATAAGGGAGAGAGGAGCTCAATGACCAGGTCATGCTGGGAACCAAGGGCAACATAGGGGAGGAAGCAGGACTAGGGTGAAGTGAAGGGCGCTGTAGG	369
mOT2'	TTCTCCACtGGAGTCAtGTGGGCC	chr13	35308935	-	Intergenic	2	Yes (mOT8)	TTGAAAGACACAATCTGTCAAACTC	TGAAAGCCACTAGAAAAACTGGTAC	TTGAAAGACACAATCTGTCAAACTCATATATAGTTGGATGACATGAATAGGTTCATGTTTATTACAGAAATGAATTAACAATTAATAATTTCTGAAAAGAAGCTGGAGGCATAGAAAAAAACAGGCCCACATGACTCCAGTGGAGAATTCTACCACATATTAAAGGGGGAAACATTGTACCAGTTTTTCTAGTGGCTTTCA	201
mOT3'	TTCTCCACAGGAGTCAGtTtGACC	chr18	29246185	-	Exon (Gm34743, predicted gene)	2	Yes (mOT1189)	ATTGTGCTTATTGACATCACACCA	GCAGAGAGAACTCTAGCTCCTTGC	ATTGTGCTTATTGACATCACACCATTCTGGCAGTGGAATAAGTGCCATTATGCACTTCCCCTCAGCCGCAAGAAGGGGGTCAAACTGACTCCTGTGGAGAAAAAGATTTTAAAGAAAAAACAATCAAAGAAAAATCGAAAGAAATACGACAAAAGGAAAAAGAAGAAGGTTCCTGCCAAAACAAGAAGTCTTCTGGAGAAGCAGTCCAGCAGGGCAAGCTTCTCGCCTACAGTGCCTCAAGACCAGGCCAGTGTGGCAGAGCAGATGTCTATATGCTCCAGGGCAAGGAGCTAGAGTTCTCTCTGC	306
mOT4'	TTCTCCtCAGGAGTCAtGTGGGCC	chr3	157797679	-	Intergenic	2	Yes (mOT13)	CGTTTAAATGGGAATATTTTAAGCA	AGAAGGAAGAAGGTGGAAGGTGTGT	CGTTTAAATGGGAATATTTTAAGCAGGAAGACTTGCTTCAAGTCTGCTCTCAGTTACCCATGATACTACATATTTTATATTGAGGGAATCCTCAATATAAAAGCCCTACAAGACTGAGAAGTCCTGAGGCTCCTTTCAGAGGGTTGAAAAGAATTGAACCATATTCCAAAAGTATCCACATTTCAATGTTCTCCCAAAGAGGAAGAAGATGGGACAACTGGCCCACATGACTCCTGAGGAGAAGTCTCAGGATTACCTGAATTCTCTCAATCTCACTGAGCCAAGTAGGCTACAACACACCTTCCACCTTCTTCCTTCT	319
mOT5'	TTCTCtcCAGGAaTCAGGTGGGCA	chr15	63768251	+	Intergenic	3	Yes (mOT171)	CACAACAAGAGGAAGAAGGAAGC	GGCACTGGGAACACAGACATAAAT	CACAACAAGAGGAAGAAGGAAGCAGAAAGAGACTGAGTTTTTATGAAATAATCAGAATGGCAAGGAGAAGAACAATAGAGCCTCAGTTTCTCTCCAGGAATCAGGTGGGCACCTTGCGCTGGTATGATGTAGCAAGTCTGCTCTATAGGTACCACCCAGTGTGGAGATGCCCAACAAAATTTCAAGAAGGATGGCTTTGGGCAGTTCTGAGGTTCCCAGGTAGCTATCAAGATCGTCACCTCACCTATTAAAGTCTGACAGCTACATGAATTTGTCTCCTTTCTTGCCGAGCTTTTCTAAGCTGTTATACCTGGAGACCTGAAATGCATCTATTTTATTTATGTCTGTGTTCCCAGTGCC	360
mOT6'	TTCTCCAgAGGAGTCtGGaGTACT	chr15	79956817	+	Intron (Cbx7)	3	No	CCTCAGAAGAGCACCCAACAAGA	AACCATCAGTGAAACCAACCCAC	CCTCAGAAGAGCACCCAACAAGAGGCAAGTGAGATGAATGGGGGAACTTGAGGTGACTGGCTGGCTGGCTGGCTGGAGTCCTCACTAGCCGGGGCAGGAATGACAAGCAGGCTCCAATTCTCCAGAGGAGTCTGGAGTACTGGGTTGAGAGATGTTAGGAAGTCAAGTGGTCATTCTTTCCTTCGGAAAGAATTCAAGGACTGGGTCATTCACTCATTCACTTAACAAATATTTCTAGATACCTGTCCAGGCCCTGCATACCTCTGGTAGTGTAAGGAAAGGTCTTCCCAAGCGAGGCAGTGCTGCAGTCATTAGAGAGAAGGCGTAGACACACGAGTGAGCGACGGATGAGGTGGGGTAGGGGTGGGGAGGCCGCCAAGAGGTGGGTTGGTTTCACTG…	405
mOT7'	TTCTtCAgAGGAGTCAaGTGTGCT	chr5	148705689	+	Intergenic	3	Yes (mOT1141)	GAGTCAGCAAAACAAAATTGAAAAG	GGAGCTAAGTCCCTGGGGAGC	GAGTCAGCAAAACAAAATTGAAAAGTCTGCTTGGTCTACTGGTCACCGATAAAATGCAAGACAGAAACAAGGGGGGCGGGGGGTGTTATTTCGACCTGCTTCTTCAGAGGAGTCAAGTGTGCTGGAGCAGGCAGAGCCGTGTGGTAGCAGGGGTCTGTGGCAGAACACAGCATACGTTGCAGAAGGCCAGGAAGCACAGAGAGAGTTGACAGCCAGAGATAATATTCCACCTAGACTCGCTCCCCAGGGACTTAGCTCC	259
mOT8'	TTaTCCACtGGAGTCtGGTGGGCT	chr1	147324344	-	Intergenic	3	Yes (mOT1410)	CATGAAACTAAAAACTCACTTTCCC	TCTCTTCTACTTCCATTAATACCCCT	CATGAAACTAAAAACTCACTTTCCCTGCAATTGCCTGCAATGGCCCAATGGCCCTTCACAAGAGAGTTCCTGGCAATAACCTGTCATAGATGGGGAGAACATCATGGGAGCCGAGCACAGTCAGGTGAAACTAGTGAAGACTGGTAGATTCTGGAAGTGGGGGATTCACAATACCTTCAGTTGTATACTCACTGCTGAGCCCACCAGACTCCAGTGGATAATTCCAACCTCTGGCCACATTAAATCCTTGTTAAACTTATTGGGTCACAATCCCGAAGACATGAATACAGGAAAGGGACTTTGGGAAGGGGTATTAATGGAAGTAGAAGAGA	332
mOT9'	TcCTCCACAGGAGTCAGagGAACC	chr1	183558689	+	Intron (Gm33973, predicted gene)	3	Yes (mOT386)	AGAGAACACCACACTTCCATACGC	ACTTCAGACCACCCAACCAACC	AGAGAACACCACACTTCCATACGCTTAGCAAAGGCTTGGGCCTCATCCTCCCTCTTTGCAGAGTCCACCAGCCATCCTGGGGAAGGTTGAAGCAGTTCTGCCTAAATCCAAACAGAGGTGTTTTAGCAGTGCAAGCTGATTTAGAGGTTAGAAATTTGTCTCTCAACATGGTTACCATAGTAGATTCATCTGGTAACCTAACTAGCCTTCATCCTCCACAGGAGTCAGAGGAACCAGCTGGAGCTGTGTTGATGGATTGAGAGAGTGGTTTTGACAGGGTGAGACCCCTGGGTTTCTTCCTGGCCTGAAAATCTATGGCCTTCAGGGGTTGGTTGGGTGGTCTGAAGT	348
mOT10'	gTCTCCACtGGAGTCtGGTGGGCA	chr2	105445614	-	Intergenic	3	Yes (mOT1418)	AGTAGTCAGGCACCAATGGATGA	CAGTTCTAGAAGGCAGAAGGGAAG	AGTAGTCAGGCACCAATGGATGAGGAATTTGAGGTTCTACCCCTCACTGTTGAACTATGCTACTGATTATTTCAGGCAGTGGGGAACCATTGCCTTCACTTGTGTGCCCACCAGACTCCAGTGGAGACTCCAATTCAGTGGTCACACAGAAGGCCCTAGTTAAATTAAATGGATCACAAAACCAACCCAAAGCTCATGCCCCAGAGAAAGGGAATGAGAGGCATTGACAGGGATGGGGGTCAATAAGAGAGAGCGTGGGGAGAGAGCCATTGGGATACATGCTATATGTGTATAAGATAGTCCAACAACAAACTCAATTAAAAAGGTTTTAAAAAAAAGCAAAGGTAGGGAAGTAATTGTGGGCTTATGTAAAACCTCTTCCCTTCTGCCTTCTAGAAC…	401
mOT11'	TTCTCCACAaGAGcCAtGTGCACT	chr12	78192054	-	Intergenic	3	No
mOT12'	gTCTCCtCAGGAGTCtGGTGAACT	chr4	100780290	+	Intron (Cachd1, cache domain containing 1)	3	No
mOT13'	TTCcCaACAGGAGTCAGaTGGGCT	chr4	150038516	+	Exon (Gm13067, predicted gene)	3	Yes (mOT73)
mOT14'	TTCTCCtCAGGctTCAGGTGTGCT	chr16	96530180	+	Intergenic	3	Yes (mOT725)
mOT15'	cTCTCCACAGcAGTCAGtTGAACT	chr16	96754557	-	Intron (Dscam, DS cell adhesion molecule)	3	Yes (mOT795)
mOT16'	TTCTCCAtgGGAGTCAaGTGTGCA	chr9	24512807	+	Intergenic	3	No
mOT17'	TTCTCCACAGGAGaCAtGgGGACC	chr9	30213522	-	Intergenic	3	Yes (mOT1909)
mOT18'	acCTCCACAGGAGTCAcGTGCACT	chrX	12442531	+	Intergenic	3	Yes (mOT139)
mOT19'	TTtTCCACAGaAaTCAGGTGAGCA	chrX	89147094	-	Intergenic	3	Yes (mOT306)
mOT20'	gTCTCCtCAtGAGTCAGGTGGGCC	chr14	60616384	+	Intron (Spata13, spermatogenesis associated 13)	3	No
mOT21'	TTCTCCACAaaAGTCAaGTGAACA	chr6	80250138	-	Intron (Lrrtm4, leucine rich repeat transmembrane neuronal 4)	3	Yes (mOT272)
mOT22'	TTCTtgACAGGAGTgAGGTGAGCC	chr11	13336991	+	Intergenic	3	No
mOT23'	TTCTatACAGGgGTCAGGTGTGCA	chr10	78747839	+	Intron (Tektl1, tektin like 1)	3	Yes (mOT349)
