# Supplementary material for: Introducing a hemoglobin G-Makassar variant in HSCs by in vivo base editing treats sickle cell disease in mice
Source: Mol Ther. 2024 Oct 28;32(12):4353–71. doi: 10.1016/j.ymthe.2024.10.018 (PMC11638829; doi:10.1016/j.ymthe.2024.10.018)
Supplement: Table S3. Top 10 off-target sites in human genome identified by CIRCLE-seq and amplicon sequencing [file mmc4.xlsx]

## Sheet: Table S3
Table S3. Top 10 off-target sites in human genome identified by CIRCLE-seq and amplicon sequencing. The sites were reported previously by Newby GA et al (PMID: 34079130). The ranking were based on off-target editing rates measured by amplicon NGS.
Name	Name in Newby et al, Nature, 2021	chromosome	Start (GRCh38 reference genome)	Mismatches	Strand	CIRCLEseq_reads	Spacer	Amplicon NGS primer_Forward	Amplicon NGS primer_Reverse	Amplicon ref seq	Amplicon length
hOT1	Off-target 01	chr16	75394179	3	+	36	CTCCCCACAGGAGTCAGGTG	TGCTCATAGCAATGACAGGTATGCTCC	TCAGAGAGGCTTAAGACTGTTGCCAC	TGCTCATAGCAATGACAGGTATGCTCCAGGAGGGAAGGAAGAGGGGACAATATCTGACTGAAGGGCCACAGAAGCCACTGTAGGAGACTATGCAGAACTCCCCACAGGAGTCAGGTGGGTAGTCAGGGCTATCCATGGTATGGGTCTATGTTCACTTCCCTGTGGCAACAGTCTTAAGCCTCTCTGA	187
hOT2	Off-target 02	chr9	104379080	4	+	90	TCAGCCACAGGAGTCAGGTG	CAGCAATATAGACAACAGATGGACTTCC	GGATTGGAGTAACGAAGTAGTCGCTA	CAGCAATATAGACAACAGATGGACTTCCAGCAACTTCCTCTGGTGCAGCAGACAGACTTCTCTGCCTTCCAGTGGGTCACAGCCACTCCTTTCCAAGATCTAAATCTCAGCCACAGGAGTCAGGTGTGGTGGGTTCTTTTTTTGATGCTCTATCTAACTCCTAGAGATACTCATTATATCTGCCATTCTTACATGTTTTAGAATTCTATTTTTTTTATTAGCGACTACTTCGTTACTCCAATCC	244
hOT3	Off-target 03	chr2	22283803	5	-	48	ACAGCCACAGGAGTCAGGTG	GACGCTGAATTCACATTCGGTCAG	TGTGTCCCAGGTAGAACTGCCAA	GACGCTGAATTCACATTCGGTCAGGGAAGGGACTTTCTTGAATCTCTGTTTTTTTGGACACCATCTTCTATTGAAGAATCGTAGCTCACCTGACTCCTGTGGCTGTCGGTTGCAATTCTTAAACTTATTCTTGAGCCACAAATTGGCAGTTCTACCTGGGACACA	165
hOT4	Off-target 04	chr2	86292991	4	+	80	ATCCCCACAGAAGTCAGGTG	AACTTTGAGTGCATGTGTCGGTCTG	TAACCTCTTAATGTCCCAGGTCCCTC	AACTTTGAGTGCATGTGTCGGTCTGGCAGAGGGTATCAAAAGCCCTGGGGAAGGCCATGGGAACAGGACAAACCTTTACTAATGCCCACCAGGCACTGTACAAGGCACTGATCCCCACAGAAGTCAGGTGAGGCAACTACTATCCATTCCCTCTTACACAGGAGGGACCTGGGACATTAAGAGGTTA	187
hOT5	Off-target 05	chr6	122745593	3	-	624	CACTCCACAGCAGTCAGGTG	GTCAAAACTCCCGTGCTGATCA	TAGGCTGCATCTTGCTCCTGT	GTCAAAACTCCCGTGCTGATCAGTAGTGGGATCGTGCCTGTGCTGTCAGCAGATCTGAGCTTTCTTCTTGGACACCTTATACCCACAGTCCTCCAGGTGCCAAAGCAGGGCATCCGTCCCTTTAGCACACCTGACTGCTGTGGAGTGTCCCAGCAGAAGGTTGTCCACGTACAGGAGCAAGATGCAGCCTA	191
hOT6	Off-target 06	chrX	103252436	3	-	112	TTCTCCATAGGAGTCAGATG	GACAAAACCTCATTCCTTAGACTTAGAGCA	CTCTCTGCTTTATAGTGACACTTAACACAG	GACAAAACCTCATTCCTTAGACTTAGAGCAAAAACTGTGATTACAACAGGTCTTTGACTCAAACTTATACCCCAGTCCAAATCCCAAATGGAGTCATCACATCTGACTCCTATGGAGAAGAAGGGTCTTGTGATTGAAAACAGAAGGGTTATTTTGCTAAGGGCTCTGAAAGACCTTGTGGCCCAAGCAACCCTAGAGAAGTCCCACCTGTGTTAAGTGTCACTATAAAGCAGAGAG	237
hOT7	Off-target 07	chr11	5234407	2	+	98	TTCTCCTCAGGAGTCAGATG	CCTCCTTGAGCCTCTCTTATAACCTTGA	CTTTCTTCTGACATAACAGTGTTCACTAGC	CCTCCTTGAGCCTCTCTTATAACCTTGATACCAACCTGCCCAGGGCCTCACCACCAACTGCATCCACGTTCACTTTGCCCCACAGGGCATTGACAGCAGTCTTCTCCTCAGGAGTCAGATGCACCATGGTGTCTGTTTGAGGTTGCTAGTGAACACTGTTATGTCAGAAGAAAG	174
hOT8	Off-target 08	chr2	147252608	4	+	30	ATATCCACAGGAGTCAGGTA	AATAAGTGATGTGAGTCCCAAATTCTACC	CCTCATGAAAACAAATGGTCAGAGCTAA	AATAAGTGATGTGAGTCCCAAATTCTACCTTTTTTCCCTACAACTCCTCAGACCTGGGTTGCAAACTCAGATATCCACAGGAGTCAGGTAGGTAATATAAGTGATAAAAGGAGTTTTAGGTGGGGGCCCAGCTAGTTCATGGGGGCAGATGCTATTTAGCTCTGACCATTTGTTTTCATGAGG	183
hOT9	Off-target 09	chr6	109618746	6	+	72	AACTCCACAAGAGTCAGGTG	ACAAAGGCTTCTTCTAGTTTCATCGCAT	CAGACTGTTTGATCAGGATTTACACCTTT	ACAAAGGCTTCTTCTAGTTTCATCGCATTAAATTAATCTTTCCCAAATAGAAAGATTTAGTCACAATCAGGACTGCCATATAAGTCTAAAACAACAAACTCCACAAGAGTCAGGTGGATTCTTCCTGTTGTTTTAATGACTGGTGTAGATAAAGGTGTAAATCCTGATCAAACAGTCTG	179
hOT10	Off-target 10	chr10	68622940	3	+	28	TAATCCACAGGAGTCAGGTG	AATTGGGCTTGTTTGGTACTTCCTCA	GGCCAAGGATCTCTGTAAAACCCTT	AATTGGGCTTGTTTGGTACTTCCTCATAATTAAATTTAGGATATGCATTTTTGGCAATAATCCACAGGAGTCAGGTGCCCTGCTGTGTATCATGTCAGAAAATCACATTATCTGGGTTAACTTTGATCTCTTGGCTTAAGGGTTTTACAGAGATCCTTGGCC	162
