# Supplementary material for: Introducing a hemoglobin G-Makassar variant in HSCs by in vivo base editing treats sickle cell disease in mice
Source: Mol Ther. 2024 Oct 28;32(12):4353–71. doi: 10.1016/j.ymthe.2024.10.018 (PMC11638829; doi:10.1016/j.ymthe.2024.10.018)
Supplement: Table S4. Top-scored off-target sites in human genome nominated by Cas-OFFinder [file mmc5.xlsx]

## Sheet: Table S4
Table S4. Top-scored off-target sites in human genome nominated by Cas-OFFinder. Candidates were computationally predicted by Cas-OFFinder and those with mismatches =<3 nucleotides were listed. The top 10 sites highlighted in grey were amplified and further analyzed by amplicon deep sequencing. The column "Overlapping with CIRCLE-Seq candidates?" shows whether those sites are overlapping with can…
ID	DNA sequence (5' to 3')	Chromosome	Position	Direction	NCBI annotation	Mismatches (bp)	Overlapping with CIRCLE-Seq candidates?	Forward primer for amplicon NGS (5' to 3')	Reverse primer for amplicon NGS (5' to 3')	Amplicon ref seq (5' to 3')
hOT1'	TTCTCCtCAGGAGTCAGaTGCACC	chr11	5234407	+	Exon (HBD hemoglobin subunit delta)	2	Yes (Panel2_Target_26, hOT7)	CCTCCTTGAGCCTCTCTTATAACCTTGA	CTTTCTTCTGACATAACAGTGTTCACTAGC	CCTCCTTGAGCCTCTCTTATAACCTTGATACCAACCTGCCCAGGGCCTCACCACCAACTGCATCCACGTTCACTTTGCCCCACAGGGCATTGACAGCAGTCTTCTCCTCAGGAGTCAGATGCACCATGGTGTCTGTTTGAGGTTGCTAGTGAACACTGTTATGTCAGAAGAAAG	HBD (with SNP, silent)
hOT2'	TTCTCCcCAGGAGcCAGGTGGGCA	chr2	239724680	+	Intergenic	2	Yes (Panel1_Target14)	CAAACCCTGTCTCTCCTTAGCCA	CACCCCACTCCAGAAAACTCCTA	CAAACCCTGTCTCTCCTTAGCCAGCTGCTCCGGGAGGCCGTGCCGAGAAAACTCACCCCGCCTATCTTGGCTTCTCTGAGCCTCTCCCCAGGAGCTCCTCTTGGCCGAGTTTAAGCCTCGGGAAGGCTGAGCTGCCGCTGTGTCCCCACTCTGTTGGAAGGAGACCTTGTTGCCCTGAGAATCCCGGGGCCAAGGACGGGACTCAGCAGGGAATTTTCTCCCCAGGAGCCAGGTGGGCATCTGCAGGTGTTTGCCTGCAGGGACTTGGCTAAAAGGAGCCATTGAGAGGTTGGGTTAATTGGCATCTTCCCACCCACCCGTAGGAGTTTTCTGGAGTGGGGTG	343
hOT3'	TTCTCagCAGGAGgCAGGTGAGCC	chr8	20299335	-	Intron (LZTS1, leucine zipper tumor suppressor 1)	3	Yes (Panel1_Target24)	AGTGGTGAGAGGTGAGAGGTTGA	TTGTGATGACAGTTGGGAAGAAG	AGTGGTGAGAGGTGAGAGGTTGAAAACCTCCCATTTTTTATGCACCACCTCTGTTTGGTCTGGGTGGCTGGCCAAACCCAGCATAAGGAGGCAACAGGCTCTGGCTAAGGTTCTTGGAAGAGAGAGCCCTGTCTCCTCAGCTCTCAGCTTGCATCTTGGAGCCATGAACTTGGCTCCTGCTTCGCTGACTCCCTTCATACCCTCCTCAGGTTCAACTTCAAGGTTCAGTTCACAGCCACCTCCTCCCTGGTAAGGAAGGTTCTGGCTCACCTGCCTCCTGCTGAGAAACTGCTGTATTCAAAGTTAGTATTTTAATTGCAAAAACCACAATTACTTTTGCAGCAACCTAATACAATCCAGTTTTCAACTTACTTGTCATTGGTTCAGGTGTGCCAGTTC…	421
hOT4'	TTCTCCAaAGGAGTCAGagGAACA	chr15	77119246	+	Intron (PEAK1, pseudopodium enriched atypical kinase 1)	3	Yes (Panel1_Target08)	AGCACAGACAGGAAGAGAAGCC	TCTTTATTAACCCAGACAAGCAGC	AGCACAGACAGGAAGAGAAGCCCATCCTGGGCACAGTGACCCTCGCCCACTTGCCAGCTCACAGGAAATGCCCGCTTGAGCTATTCTCCAAAGGAGTCAGAGGAACATCAAAAGGGACAGCCAGTCAGCTGGTATATACATATGCACCAACATGAATAACCTACAGTTGCAAAAACAGAGGCTTGAAGGGAAACTGGCTGCTTGTCTGGGTTAATAAAGA	220
hOT5'	TTCTtCACAGtAGTCAaGTGAACA	chr5	104114308	-	Intergenic	3	Yes (Panel1_Target18)	GAGATGATTTGATCTAAAAAGGTACAC	AATATCTTGACCTAGAGGCAGACTTA	GAGATGATTTGATCTAAAAAGGTACACATTGTCAATCAGTGTAGTTTTTAGAGAAATTCAGGCCCCACTAAAATGAATGAATTTTAAAATGTTCACTTGACTACTGTGAAGAAATTTACCTGTAGAACATAATTTTTAGCTTTTTAAATTTTAAATGTTGGAGAGCATCACCAAACTCTTCTTATAGCCAGCAAGTTGATCTGATGCATAAGTCTGCCTCTAGGTCAAGATATTA	235
hOT6'	TTCTCCACgGGAGTggGGTGAGCA	chr20	57169716	-	Exon (BMP7, bone morphogenetic protein 7)	3	Yes (Panel1_Target15)	CTCCTATTATGCCATCTCCCCC	TCGTCCCACTGCACTCCAGC	CTCCTATTATGCCATCTCCCCCTTAATTCAAGGAGCAAATTTGTTTGCAGAGACTTCTGATCAGGGTCTGCAAATGAAGAGACAGCCACGGGTGCCCTTGCCAGGGCCCAGCCTTGGAATGCCACTGCAGACAAAGACCAGAGGGTCCACTGGGGCGATGTGCAGTGCTCCTGCTCACCCCACTCCCGTGGAGAACTAGGCTTCATTGGTGCTGTTTTTTTTTTCTTTTGAGATGGAGTCTTGTTTTGTCACCCAAGCTGGAGTGCAGTGGGACGA	276
hOT7'	TgCcCCACAGGAcTCAGGTGAACT	chr1	37006579	+	Intron (GRIK3, glutamate ionotropic receptor kainate type subunit 3)	3	Yes (Panel1_Target01)	CCCTGATTTTACTAAAGAACAGAGG	AGTGAAGACAATAATTGTACCCCC	CCCTGATTTTACTAAAGAACAGAGGTTGCCACGTTCCACTGGGGACTGCACTTTGTTTCAAAATCATGCCAGCCAGGCTGAGCCTGATGGGCCCTTGGAGCTTTCTTTAAACACAGAGAAAACATTAAATGATTTTCTGCAAAAGCCTCAGCATGAGAGGAGGAGGCAGCTAATGGGAGGTTTGAGTCAATGCCCCACAGGACTCAGGTGAACTTACTCTTTAAAAATGTAAATCCCTCTGGACAAAGGGCAGTCTCCATGCAAACCAGGCACGTGGGCTAGACATCAGAGCAGGAGCTCTGTTCTGAGTTACCTGCGGGCGCCGCAGAGTGAGGGAGGTGGGGCAATCAAGACCAGCCTGCAATGAACTGTTGGCAGCTATGCGATGGATCCTGGAGG…	457
hOT8'	TTCTCCAtgGGAGTCAGaTGCACT	chr1	168627501	-	Intergenic	3	Yes (Panel1_Target_02)	ACTTCATTTTCCGATGTTCTTAGC	TGGAGTATTCAATCTCTCCTTCCTG	ACTTCATTTTCCGATGTTCTTAGCAATCCTATCTAGTAAATTCTCATTCTTTATGGTTTATACCATGCCTCAGTGTTTTCTATATTGGATGTGGGGTGAAAAGTTGAACATTCTGGCAAAAGCATTAGCTTAGTTCATGATGTGCTCTGAGCAGACTCAATGATTGGTGGAAAAGTACATTTGAGTGCATCTGACTCCCATGGAGAAATGCCATACAGTGGCAGGTAGAGAATCTGACCTTTGGGAGTAATGCCAATCTAGTGTCAATAGCCAGGACCTGTCTAAACATCATGGAAAATCTAACTCTTTGACAAACAAACCAGGAGTCATCCATAGCTTCCTGAATTACACCCAGGAAGGAGAGATTGAATACTCCA	377
hOT9'	TTCTCCACAGGAGTCAGaccTGCA	chr7	24156832	+	Intron (LOC107986777, uncharacterized)	3	Yes (Panel1_Target21)	AAGATACAGGACTCCTCAACCCA	CTACACAGCTCATAAAGCCCAAG	AAGATACAGGACTCCTCAACCCAGAAACTTTGGTTCTAAGGTGTCTTGTGGGCCTGCCTGGGATGTTCTCCAGCTGAGCTGCAGTCCAAGGTTCTTTCTTGCCCAACCCTGCTTCCTTCCCCCTCTTCTCCACAGGAGTCAGACCTGCACCACGATCTGCAGGCTCTTTTTGTCTTCCCCAGCTCCTTCCCCTACTCCCTTTATGGGTAGTTCCTCCAATTAAACTCTTCTACAGCTAATCCCATCTTGGCATCTGCATCAGGAGGACTTGAACTAACACAGTGGCTCTAGTCTCTTCCTGAGGCCTGATGATAATCCTCCTCTTGGGCTTTATGAGCTGTGTAG	345
hOT10'	TTCTCCAgAGGAtTCAGcTGTACT	chr7	38252685	-	Exon (TRG, T cell receptor gamma locus)	3	Yes (Panel1_Target22)	GCACATAGAACAACAAAAATAAAAAA	CTAATCCATAAAATGGGATAACAGTA	GCACATAGAACAACAAAAATAAAAAACAGACATCTTAATACAATGTTTTTGCCACGTGATTAAAAAGTCTGCTAACAAGAAACGAATCCATAAGTTCAATTTTTGTCTGTGAGCTGATGTTAAGATAACCTTCCATTTGAGCAGTTAGAAGTACAGCTGAATCCTCTGGAGAATTGCTGCTCTGTAAATTAGATGGACTGAGAGCAACTCTCCATAGTAGATCCCATTGTCTCTTTACATGTGAATCCAGAAAACATTTGTTGGGCACCTATTTTGGGTTGGACAATGTGCCAAGTACTTAATTCACACTATGTTGTGCAATTCTTATACAACCCTGCTGAATTCATACTGTTATCCCATTTTATGGATTAGA	373
hOT11'	TTCTCCAgAGGAtTCAGcTGTACT	chr7	38268796	-	Exon (TRG, T cell receptor gamma locus)	3	Yes (Panel1_Target22)
hOT12'	TTCTCCACAGGAGaCAGcTtTGCA	chr2	47739358	-	Intergenic	3	Yes (Panel1_Target06)
hOT13'	aTgTCCACAGGAGaCAGGTGGGCA	chr2	50560296	+	Intron (NRXN1, neurexin 1)	3	Yes (Panel1_Target11)
hOT14'	TTCcCCACAGGgGaCAGGTGTACT	chr2	157290380	-	Intron (GALNT5, polypeptide N-acetylgalactosaminyltransferase 5)	3	Yes (Panel1_Target12)
hOT15'	TTCcCCACtGcAGTCAGGTGTACA	chr2	214750536	-	Intron (BARD1, BRCA1 associated RING domain 1)	3	Yes (Panel1_Target13)
hOT16'	TTCTCCACtGGAGTtAGGaGGGCC	chr12	98624432	-	Exon (IKBIP, IKBKB interacting protein)	3	Yes (Panel1_Target05)
hOT17'	TTCTCCACAGaAGTtAGcTGAACT	chr4	22407651	+	Intron (ADGRA3, adhesion G protein-coupled receptor A3)	3	Yes (Panel1_Target17)
hOT18'	TTCTCCACAtGAcTgAGGTGTGCA	chr17	56102677	+	Intron (ANKFN1, ankyrin repeat and fibronectin type III domain containing 1)	3	Yes (Panel1_Target09)
hOT19'	TTCTCCACAGGAGaCtGGgGCACC	chr9	135700601	-	Exon (SOHLH1, spermatogenesis and oogenesis specific basic helix-loop-helix 1)	3	Yes (Panel1_Target25)
hOT20'	TTCTCCcCAGGAGgtAGGTGTGCA	chrX	27592362	+	Intron (DCAF8L2, DDB1 and CUL4 associated factor 8 like 2)	3	No
hOT21'	gTCTCCACAGcAGgCAGGTGTGCT	chrX	106515160	+	Intergenic	3	Yes (Panel1_Target27)
hOT22'	TTtTCCACAaaAGTCAGGTGTACC	chrX	111370027	-	Intron (DCX, doublecortin)	3	Yes (Panel1_Target28)
hOT23'	TTCTCCctAGGAGTCAtGTGTACC	chr14	50209823	-	Intron (SOS2, SOS Ras/Rho guanine nucleotide exchange factor 2)	3	Yes (Panel1_Target07)
hOT24'	TTCTCCACAatAGTCAGGaGGGCA	chr6	42297170	-	Intron (TRERF1, transcriptional regulating factor 1)	3	Yes (Panel1_Target19)
hOT25'	caCTCCACAGcAGTCAGGTGTGCT	chr6	122745589	-	Intergenic	3	Yes (Panel1_Target20, hOT5)
hOT26'	TaCTCCACAGcAGTCgGGTGTGCA	chrY	16835140	+	Intergenic	3	Yes (Panel1_Target29)
hOT27'	TTCTCCACAGGAGaCAGcTtTGCA	chr13	20758052	-	Intron (EEF1AKMT1, EEF1A lysine methyltransferase 1)	3	Yes (Panel1_Target06)
hOT28'	TTCTCCAgAGaAGTCtGGTGAGCC	chr3	47564210	+	Intron (CSPG5, chondroitin sulfate proteoglycan 5)	3	Yes (Panel1_Target16)
